# Supplementary material for: Analysis of the MYB gene family in tartary buckwheat and functional investigation of FtPinG0005108900.01 in response to drought
Source: BMC Plant Biol. 2025 Jan 7;25:25. doi: 10.1186/s12870-024-06019-y (PMC11706168; doi:10.1186/s12870-024-06019-y)
Supplement: Supplementary file 1 — Supplementary Material 1: Table S1. The information of the FtMYB gene family in B. napus. [file 12870_2024_6019_MOESM1_ESM.xlsx]

## Sheet: Sheet1
Table S1. The information of the FtMYB gene family in B. napus.
Name	chr	start	end	Exon.num	MYB type	Duplication type	Group	length	MW(Da)	pI
FtPinG0000767200.01.T01	Ft3	55827591	55829045	1	R2R3-MYB	WGD	G10	379	42297.9	4.81
FtPinG0009332600.01.T01	Ft2	12215252	12217138	1	R2R3-MYB	WGD	G10	557	61654	5.31
FtPinG0000786800.01.T01	Ft1	67795982	67796248	1	1R-MYB	dispersed	G13	78	8984.9	6.24
FtPinG0002706600.01.T01	Ft6	3709680	3710546	1	R2R3-MYB	WGD	G10	284	31840.6	6.72
FtPinG0002770700.01.T01	Ft7	2079120	2080019	1	R2R3-MYB	WGD	G10	285	31141.7	7.47
FtPinG0000020100.01.T01	Ft1	27539693	27540795	1	1R-MYB	WGD	G13	81	9230.2	7.69
FtPinG0006789800.01.T01	Ft6	28123709	28124649	1	R2R3-MYB	WGD	G10	220	24885.9	7.99
FtPinG0006744900.01.T01	Ft5	41383180	41383476	1	1R-MYB	dispersed	G13	77	8907	8.04
FtPinG0007007000.01.T01	Ft2	50633797	50634774	1	R2R3-MYB	WGD	G10	306	32887.8	8.13
FtPinG0008533900.01.T01	Ft1	15031190	15031993	1	R2R3-MYB	WGD	G10	247	27816.6	8.46
FtPinG0003525300.01.T01	Ft7	48862920	48866658	1	1R-MYB	dispersed	G12	687	81673	9.14
FtPinG0008299600.01.T01	Ft2	25053130	25055963	1	1R-MYB	dispersed	G12	644	73432.9	9.19
FtPinG0006959200.01.T01	Ft2	7077972	7084513	1	1R-MYB	dispersed	G12	700	82749.9	9.52
FtPinG0005410000.01.T01	Ft1	18581770	18582621	1	R2R3-MYB	WGD	G10	265	29518.1	9.56
FtPinG0000735900.01.T01	Ft2	10569955	10571234	1	R2R3-MYB	WGD	G10	187	21245.3	9.58
FtPinG0003848200.01.T01	Ft2	56976909	56979568	1	R2R3-MYB	proximal	not assigned	376	43175.2	9.59
FtPinG0001368200.01.T01	Ft5	12011845	12012525	1	R2R3-MYB	WGD	G10	224	25323.4	9.65
FtPinG0008097300.01.T02	Ft4	49426003	49426893	1	R2R3-MYB	WGD	G10	296	32497.1	9.81
FtPinG0007036900.01.T01	Ft6	8164435	8166381	1	4R-MYB	WGD	G11	646	73521	10.05
FtPinG0007711900.01.T01	Ft2	39846384	39848102	1	4R-MYB	dispersed	G11	570	64763.2	10.09
FtPinG0007715300.01.T01	Ft1	39640327	39641544	1	R2R3-MYB	WGD	G10	165	18693.9	10.25
FtPinG0002472800.01.T01	Ft1	7459479	7460327	1	3R-MYB	WGD	G11	226	26690.6	10.4
FtPinG0000293600.01.T01	Ft1	4688582	4688950	1	1R-MYB	WGD	not assigned	122	13889.8	10.42
FtPinG0009594300.01.T01	Ft8	45190002	45190428	1	R2R3-MYB	WGD	G9	140	16054.6	10.45
FtPinG0003134300.01.T01	Ft5	8639008	8639509	1	1R-MYB	dispersed	G12	145	15928.3	10.63
FtPinG0009758500.01.T01	Ft6	48163823	48164749	1	3R-MYB	WGD	G11	254	29109.1	10.72
FtPinG0008859800.01.T01	Ft1	55037261	55039737	1	R2R3-MYB	WGD	G10	122	14371.3	10.73
FtPinG0001880700.01.T01	Ft1	24029644	24030698	1	R2R3-MYB	tandem	G10	175	20259.4	11.17
FtPinG0001041400.01.T01	Ft1	23974138	23975249	1	R2R3-MYB	WGD	G10	161	18271.9	11.36
FtPinG0001641600.01.T01	Ft6	1688421	1689335	2	R2R3-MYB	WGD	G6	237	27592.8	4.74
FtPinG0006675400.01.T01	Ft4	3076767	3078098	2	1R-MYB	WGD	G5	146	16617.3	4.84
FtPinG0001335900.01.T01	Ft5	10600164	10602141	2	1R-MYB	dispersed	G4	304	34406.3	4.86
FtPinG0001197700.01.T01	Ft7	37675413	37676557	2	R2R3-MYB	WGD	G8	314	35503	4.92
FtPinG0005732100.01.T01	Ft5	6243537	6244743	2	R2R3-MYB	WGD	G13	270	30714	5.41
FtPinG0008641500.01.T01	Ft4	34795074	34796420	2	R2R3-MYB	WGD	G4	315	35668.7	5.45
FtPinG0000987200.01.T01	Ft8	9091427	9093086	2	R2R3-MYB	WGD	G7	338	37729.6	5.61
FtPinG0008934700.01.T01	Ft5	41884175	41886764	2	R2R3-MYB	WGD	G10	384	41654.7	5.79
FtPinG0004929500.01.T01	Ft5	43922031	43926375	2	R2R3-MYB	WGD	G10	364	39999.6	6.13
FtPinG0009708200.01.T01	Ft1	45473545	45474878	2	R2R3-MYB	WGD	G2	365	40516.2	6.17
FtPinG0007716800.01.T01	Ft1	58803023	58805197	2	R2R3-MYB	WGD	G7	302	34022.8	6.42
FtPinG0001358300.01.T01	Ft5	11616464	11618808	2	R2R3-MYB	WGD	G10	410	44398.6	6.43
FtPinG0009714200.01.T01	Ft5	23753987	23757623	2	R2R3-MYB	WGD	G13	284	30663.9	6.52
FtPinG0007685500.01.T01	Ft4	8423065	8424690	2	R2R3-MYB	WGD	G3	341	38150.6	6.6
FtPinG0003266100.01.T01	Ft5	40162417	40163391	2	R2R3-MYB	proximal	G8	239	27913.9	6.79
FtPinG0005609900.01.T01	Ft1	14278395	14279125	2	1R-MYB	tandem	G13	91	10478.7	6.84
FtPinG0003883600.01.T01	Ft2	57614831	57615928	2	R2R3-MYB	WGD	G13	311	35126.8	6.91
FtPinG0005921100.01.T01	Ft6	12349787	12352807	2	R2R3-MYB	WGD	G9	426	47405	6.91
FtPinG0005172800.01.T01	Ft4	30332125	30333193	2	R2R3-MYB	WGD	G2	322	36067	7.11
FtPinG0007419000.01.T01	Ft1	61506424	61510688	2	R2R3-MYB	WGD	G13	300	31791	7.13
FtPinG0001302000.01.T01	Ft2	13963417	13966203	2	R2R3-MYB	tandem	not assigned	373	41887.7	7.21
FtPinG0002393300.01.T01	Ft3	52770387	52771702	2	R2R3-MYB	WGD	G13	284	32422.1	7.65
FtPinG0005732300.01.T01	Ft5	6265198	6266630	2	R2R3-MYB	tandem	G13	239	27237.4	7.86
FtPinG0002593000.01.T01	Ft7	13405934	13407131	2	R2R3-MYB	WGD	G4	303	34038	7.91
FtPinG0000733900.01.T01	Ft2	10467572	10469148	2	R2R3-MYB	WGD	G13	290	31404.8	7.93
FtPinG0007062500.01.T01	Ft6	7160811	7162807	2	R2R3-MYB	WGD	G13	192	22243.5	7.94
FtPinG0008693900.01.T01	Ft1	21567842	21568776	2	R2R3-MYB	WGD	G13	277	31645	8.1
FtPinG0009667000.01.T01	Ft2	46450447	46452747	2	R2R3-MYB	WGD	G13	521	58154	8.12
FtPinG0006925500.01.T01	Ft7	42392538	42393904	2	R2R3-MYB	WGD	G4	371	41521.7	8.39
FtPinG0008794300.01.T01	Ft1	65307425	65308234	2	R2R3-MYB	WGD	G4	204	22942.5	8.49
FtPinG0000941300.01.T01	Ft5	16217338	16218605	2	R2R3-MYB	WGD	G4	276	30978.9	8.49
FtPinG0002755100.01.T01	Ft7	1746512	1748881	2	R2R3-MYB	WGD	G13	482	54470.9	8.64
FtPinG0006050000.01.T01	Ft1	26225146	26227027	2	R2R3-MYB	WGD	G11	214	24838.1	8.65
FtPinG0008553400.01.T01	Ft2	48897438	48898567	2	1R-MYB	WGD	G13	98	11257.4	8.72
FtPinG0007148200.01.T01	Ft1	62988618	62989503	2	R2R3-MYB	WGD	G2	265	29773	8.72
FtPinG0006622500.01.T01	Ft4	52740440	52741222	2	R2R3-MYB	WGD	G10	225	25901.1	8.89
FtPinG0004162400.01.T01	Ft1	61271318	61273054	2	R2R3-MYB	WGD	G11	214	24708	8.96
FtPinG0006791800.01.T01	Ft5	39902673	39903492	2	1R-MYB	proximal	G8	104	11997.2	9.17
FtPinG0006531400.01.T01	Ft8	16451186	16452239	2	1R-MYB	WGD	G13	162	18303.2	9.17
FtPinG0002170700.01.T01	Ft8	3856273	3858483	2	R2R3-MYB	WGD	G13	509	56666.4	9.3
FtPinG0007101500.01.T01	Ft4	40515718	40516532	2	R2R3-MYB	WGD	G4	233	26150.6	9.31
FtPinG0007642100.01.T01	Ft7	48319620	48321264	2	R2R3-MYB	WGD	G4	284	31824.6	9.39
FtPinG0006465200.01.T01	Ft4	39373005	39373929	2	R2R3-MYB	dispersed	G13	267	30641.4	9.51
FtPinG0002931800.01.T01	Ft3	6682480	6683001	2	1R-MYB	dispersed	G13	146	16645.8	9.52
FtPinG0000019300.01.T01	Ft1	27548046	27549188	2	1R-MYB	proximal	G13	94	10636.9	9.59
FtPinG0004399400.01.T01	Ft3	47831706	47833466	2	1R-MYB	WGD	G13	92	10714.3	9.73
FtPinG0001707500.01.T01	Ft1	26769380	26770057	2	R2R3-MYB	WGD	G10	188	21184.3	9.96
FtPinG0002541800.01.T01	Ft1	29001890	29003152	2	R2R3-MYB	WGD	G10	232	26628.7	9.96
FtPinG0005610200.01.T01	Ft1	14266942	14267895	2	1R-MYB	WGD	G13	95	10993.3	10
FtPinG0002549300.01.T01	Ft1	29437936	29440490	2	R2R3-MYB	WGD	G13	538	59560.4	10.12
FtPinG0005502500.01.T01	Ft4	19181216	19181640	2	1R-MYB	WGD	G3	102	12098.1	10.24
FtPinG0005793400.01.T01	Ft1	12925341	12926405	2	R2R3-MYB	WGD	G10	250	28646.9	10.34
FtPinG0001880900.01.T01	Ft1	24007260	24007934	2	R2R3-MYB	tandem	G10	109	12680.4	10.68
FtPinG0002700800.01.T01	Ft6	3486154	3486966	2	R2R3-MYB	WGD	G10	207	23862.8	10.69
FtPinG0007010900.01.T01	Ft7	33126678	33127714	2	R2R3-MYB	WGD	G4	138	16133.7	10.72
FtPinG0001665900.01.T01	Ft7	41663721	41668108	3	R2R3-MYB	tandem	G9	509	56386.9	4.48
FtPinG0008538200.01.T01	Ft2	52216701	52220689	3	R2R3-MYB	tandem	G11	604	66953.8	4.6
FtPinG0008108900.01.T01	Ft1	42091512	42096472	3	R2R3-MYB	WGD	G9	498	55368.7	4.64
FtPinG0003685700.01.T01	Ft2	53404405	53409745	3	R2R3-MYB	WGD	G5	315	36108.1	4.75
FtPinG0009424400.01.T01	Ft3	22461722	22463170	3	1R-MYB	WGD	G4	301	33737.4	4.78
FtPinG0000999800.01.T01	Ft7	39277216	39279714	3	R2R3-MYB	WGD	G9	386	43693.4	4.79
FtPinG0004239300.01.T01	Ft5	12910697	12911930	3	R2R3-MYB	WGD	G6	307	34610.3	4.85
FtPinG0006909800.01.T01	Ft7	43036243	43038731	3	1R-MYB	dispersed	G11	479	54566.4	4.89
FtPinG0001665700.01.T01	Ft7	41651461	41653856	3	R2R3-MYB	WGD	G9	467	51514	4.93
FtPinG0007158000.01.T01	Ft8	6450851	6453541	3	R2R3-MYB	WGD	G11	410	46442.3	5.03
FtPinG0000919400.01.T01	Ft7	18936852	18937782	3	R2R3-MYB	WGD	G6	234	26893.1	5.11
FtPinG0007507100.01.T01	Ft4	47222920	47224690	3	R2R3-MYB	WGD	G4	286	32592.2	5.11
FtPinG0005438400.01.T01	Ft4	56128470	56129410	3	R2R3-MYB	WGD	G1	240	26611.4	5.16
FtPinG0004755400.01.T01	Ft7	50919374	50920469	3	R2R3-MYB	WGD	G2	273	31330.2	5.2
FtPinG0006171800.01.T01	Ft8	23810163	23811214	3	R2R3-MYB	tandem	G2	284	32330.5	5.2
FtPinG0003734600.01.T01	Ft2	54231521	54232511	3	R2R3-MYB	proximal	G2	258	30116.2	5.21
FtPinG0005108900.01.T01	Ft4	43369601	43371332	3	R2R3-MYB	WGD	G6	312	34802.3	5.29
FtPinG0003417600.01.T01	Ft1	25987617	25988890	3	R2R3-MYB	tandem	G4	360	41002.6	5.29
FtPinG0006171500.01.T01	Ft8	23804137	23805162	3	R2R3-MYB	WGD	G2	274	31155.3	5.35
FtPinG0006222300.01.T01	Ft4	41434901	41436082	3	1R-MYB	dispersed	G13	299	34374.1	5.37
FtPinG0005009600.01.T01	Ft2	2549603	2550850	3	R2R3-MYB	proximal	G3	330	37730.7	5.39
FtPinG0008549400.01.T01	Ft1	19469072	19470147	3	R2R3-MYB	dispersed	G5	292	33672.6	5.48
FtPinG0005283100.01.T01	Ft6	22722716	22724100	3	R2R3-MYB	WGD	G4	361	40376.7	5.74
FtPinG0003119800.01.T01	Ft5	9245120	9246236	3	R2R3-MYB	WGD	G8	267	30931.1	5.76
FtPinG0002967800.01.T01	Ft1	57404958	57406200	3	R2R3-MYB	WGD	G4	282	32081.5	5.98
FtPinG0004031100.01.T01	Ft3	2956007	2957319	3	R2R3-MYB	WGD	G2	277	31479	5.99
FtPinG0002272200.01.T01	Ft8	1812396	1813860	3	R2R3-MYB	WGD	G3	357	40637.1	5.99
FtPinG0000996400.01.T01	Ft2	14878078	14880661	3	R2R3-MYB	WGD	G11	506	57875.6	6.04
FtPinG0005092500.01.T01	Ft3	36235202	36237738	3	R2R3-MYB	WGD	G7	309	35296.2	6.18
FtPinG0008420900.01.T01	Ft4	13834040	13835375	3	R2R3-MYB	WGD	G7	323	36763.8	6.28
FtPinG0001824500.01.T01	Ft3	26242781	26244743	3	R2R3-MYB	WGD	G6	248	28007.2	6.31
FtPinG0002001900.01.T01	Ft4	50252438	50253475	3	R2R3-MYB	WGD	G8	267	30784.1	6.4
FtPinG0006042600.01.T01	Ft3	8692060	8693911	3	R2R3-MYB	WGD	G10	339	37858.9	6.44
FtPinG0001027500.01.T01	Ft1	23417766	23419049	3	R2R3-MYB	WGD	G1	332	36992.5	6.51
FtPinG0000818100.01.T01	Ft2	51378401	51380076	3	R2R3-MYB	WGD	G1	279	31920.3	6.52
FtPinG0006349900.01.T01	Ft4	3992360	3993557	3	R2R3-MYB	WGD	G6	291	32448.9	6.52
FtPinG0007044900.01.T01	Ft6	7778805	7780714	3	R2R3-MYB	WGD	G6	308	34932.7	6.52
FtPinG0003511500.01.T01	Ft7	49311218	49313299	3	R2R3-MYB	WGD	G5	251	29362.4	6.61
FtPinG0003732600.01.T01	Ft2	54159778	54161189	3	R2R3-MYB	proximal	G3	330	36708	6.62
FtPinG0008735000.01.T01	Ft2	19155102	19156131	3	R2R3-MYB	WGD	G8	281	32593.2	6.65
FtPinG0006896100.01.T01	Ft2	55369953	55371565	3	R2R3-MYB	WGD	G3	323	35881.2	6.67
FtPinG0001484100.01.T01	Ft6	38919533	38920973	3	R2R3-MYB	dispersed	G3	344	38402.9	6.75
FtPinG0002421500.01.T01	Ft2	16330744	16332983	3	R2R3-MYB	WGD	G9	385	43005.3	6.75
FtPinG0007711300.01.T01	Ft2	39865473	39866471	3	R2R3-MYB	WGD	G5	236	26884.6	6.78
FtPinG0006979500.01.T01	Ft2	6296175	6299543	3	1R-MYB	WGD	G13	379	40456.8	6.79
FtPinG0009519400.01.T01	Ft7	8658108	8659738	3	R2R3-MYB	dispersed	G2	378	41331.8	6.82
FtPinG0007243100.01.T01	Ft6	23328836	23332298	3	1R-MYB	WGD	G13	369	39538.7	6.84
FtPinG0002364600.01.T01	Ft3	53888416	53890577	3	R2R3-MYB	WGD	G6	251	28764	6.85
FtPinG0008877100.01.T01	Ft5	14155463	14157623	3	R2R3-MYB	WGD	G1	273	30266.8	6.85
FtPinG0008341600.01.T01	Ft5	18787009	18792518	3	R2R3-MYB	WGD	G5	318	36565.8	6.87
FtPinG0006136700.01.T01	Ft2	117212	118973	3	R2R3-MYB	WGD	G1	319	36295.3	6.88
FtPinG0003417400.01.T01	Ft1	25975682	25976845	3	R2R3-MYB	WGD	G4	322	37285.5	6.9
FtPinG0005870700.01.T01	Ft5	38198003	38200746	3	1R-MYB	WGD	G5	214	24685.4	7.03
FtPinG0005676800.01.T01	Ft6	46973500	46974677	3	R2R3-MYB	WGD	G4	259	29431	7.03
FtPinG0002027400.01.T01	Ft1	37299259	37300377	3	R2R3-MYB	WGD	G1	273	30441.6	7.07
FtPinG0004145300.01.T01	Ft7	12204639	12206452	3	R2R3-MYB	WGD	G2	299	34244	7.07
FtPinG0009700500.01.T01	Ft1	55416938	55419089	3	1R-MYB	WGD	G13	349	38414.5	7.07
FtPinG0002604400.01.T01	Ft7	13857841	13858798	3	R2R3-MYB	WGD	G4	207	23395.2	7.09
FtPinG0007019700.01.T01	Ft7	35767787	35769032	3	R2R3-MYB	dispersed	G7	253	28879	7.09
FtPinG0001804000.01.T01	Ft4	25903103	25904723	3	R2R3-MYB	WGD	G3	265	29726.2	7.31
FtPinG0004566600.01.T01	Ft5	15451974	15453020	3	R2R3-MYB	dispersed	G8	255	28870.3	7.34
FtPinG0006413800.01.T01	Ft7	40721844	40724838	3	R2R3-MYB	dispersed	G11	333	37472.6	7.4
FtPinG0008427400.01.T02	Ft1	33304432	33305335	3	R2R3-MYB	WGD	G8	221	25615.6	7.41
FtPinG0006658600.01.T01	Ft6	4867069	4868183	3	R2R3-MYB	WGD	G3	268	30425	7.42
FtPinG0006732000.01.T01	Ft5	36857470	36858696	3	R2R3-MYB	WGD	G5	240	27992.1	7.55
FtPinG0007213700.01.T01	Ft6	21795149	21796779	3	R2R3-MYB	tandem	G5	280	32355.6	7.6
FtPinG0002946000.01.T01	Ft3	6110041	6111144	3	R2R3-MYB	WGD	G7	198	23502.5	7.74
FtPinG0006484500.01.T01	Ft5	33701961	33702837	3	1R-MYB	dispersed	G13	191	22055.7	7.76
FtPinG0003041600.01.T01	Ft5	14650476	14651462	3	R2R3-MYB	WGD	G5	252	28785.4	7.77
FtPinG0007014800.01.T01	Ft7	33373960	33375536	3	R2R3-MYB	WGD	G3	288	32374.3	7.84
FtPinG0004608100.01.T01	Ft4	19341510	19343811	3	R2R3-MYB	WGD	G5	287	32812.9	7.92
FtPinG0008991100.01.T01	Ft7	5988043	5989139	3	R2R3-MYB	WGD	G4	255	28709.3	8.03
FtPinG0000140900.01.T01	Ft1	1243351	1244534	3	R2R3-MYB	dispersed	G2	228	26205.4	8.06
FtPinG0000631000.01.T01	Ft5	3094788	3096276	3	R2R3-MYB	dispersed	G5	212	24142.9	8.21
FtPinG0003543800.01.T01	Ft2	27602035	27603461	3	R2R3-MYB	WGD	G5	292	32922.5	8.21
FtPinG0009060700.01.T01	Ft8	47984729	47986062	3	R2R3-MYB	WGD	G1	298	33733.1	8.27
FtPinG0007086000.01.T01	Ft3	81061	82444	3	R2R3-MYB	WGD	G4	325	36933	8.27
FtPinG0005011800.01.T01	Ft2	2610301	2611299	3	R2R3-MYB	WGD	G5	236	26676.6	8.28
FtPinG0006296500.01.T01	Ft3	40925283	40926691	3	R2R3-MYB	dispersed	G3	254	28691.5	8.29
FtPinG0005041000.01.T01	Ft2	3642206	3643215	3	R2R3-MYB	WGD	G5	223	25399.3	8.32
FtPinG0008340900.01.T01	Ft5	18813712	18818404	3	R2R3-MYB	proximal	G5	222	25753.5	8.33
FtPinG0001661200.01.T02	Ft7	41479053	41480350	3	R2R3-MYB	dispersed	G8	199	23317.2	8.47
FtPinG0005345500.01.T01	Ft6	13560103	13561649	3	R2R3-MYB	WGD	G8	201	22995.4	8.5
FtPinG0007603100.01.T01	Ft7	24945040	24946591	3	R2R3-MYB	WGD	G1	356	39784.6	8.54
FtPinG0008351800.01.T01	Ft4	55885821	55887173	3	1R-MYB	dispersed	G13	251	28478.6	8.57
FtPinG0002366200.01.T01	Ft3	53836350	53837376	3	R2R3-MYB	proximal	G4	227	25736.8	8.6
FtPinG0007591600.01.T01	Ft6	1217431	1218573	3	R2R3-MYB	WGD	G8	244	28503.6	8.65
FtPinG0009308100.01.T01	Ft5	9575247	9576257	3	R2R3-MYB	WGD	G4	243	27594.9	8.73
FtPinG0004780900.01.T01	Ft8	20983431	20986532	3	R2R3-MYB	WGD	G8	243	27533.4	8.76
FtPinG0004107600.01.T01	Ft3	43481906	43482715	3	R2R3-MYB	WGD	G6	203	23097.9	8.97
FtPinG0004122100.01.T01	Ft7	11371417	11373330	3	R2R3-MYB	dispersed	G10	253	29707	9.15
FtPinG0003909600.01.T01	Ft2	58305151	58306313	3	1R-MYB	WGD	G1	92	10240.7	9.3
FtPinG0003105400.01.T01	Ft7	860395	864788	3	R2R3-MYB	dispersed	G4	262	30612.9	9.36
FtPinG0007214000.01.T01	Ft6	21704742	21705612	3	R2R3-MYB	tandem	G5	204	23576.5	9.49
FtPinG0004783400.01.T01	Ft8	20871257	20872910	3	1R-MYB	dispersed	G13	309	34338.4	9.69
FtPinG0005799200.01.T01	Ft1	12717272	12718765	3	1R-MYB	dispersed	G13	277	30016.4	9.72
FtPinG0004494100.01.T01	Ft2	42589374	42590699	3	R2R3-MYB	WGD	G4	204	23449	9.78
FtPinG0007695700.01.T01	Ft3	25906386	25908896	3	R2R3-MYB	dispersed	G10	302	33886.5	9.81
FtPinG0004874500.01.T01	Ft4	53913114	53915239	3	1R-MYB	dispersed	G13	307	32595.4	9.88
FtPinG0009895600.01.T01	Ft4	3279262	3280949	3	1R-MYB	tandem	G13	311	34106	9.88
FtPinG0006362100.01.T01	Ft4	3279262	3280949	3	1R-MYB	tandem	G13	311	34106	9.88
FtPinG0001344600.01.T01	Ft5	10979747	10980825	3	R2R3-MYB	WGD	G4	102	11814.6	10.15
FtPinG0009147300.01.T01	Ft7	47106134	47106898	3	R2R3-MYB	WGD	G8	187	20985.7	10.18
FtPinG0004739300.01.T01	Ft1	55958204	55959749	3	R2R3-MYB	WGD	G5	198	23494.3	10.2
FtPinG0001009500.01.T01	Ft1	22593166	22604025	3	R2R3-MYB	WGD	G5	123	14117.1	10.23
FtPinG0008536900.01.T01	Ft2	52238315	52240820	3	R2R3-MYB	proximal	G11	110	12791.8	10.29
FtPinG0008259900.01.T01	Ft8	14929128	14930084	3	1R-MYB	dispersed	G13	159	18320.8	10.41
FtPinG0000414800.01.T01	Ft3	39475107	39476098	3	R2R3-MYB	WGD	G6	111	12942.2	10.42
FtPinG0009153900.01.T01	Ft7	47380706	47383146	3	R2R3-MYB	WGD	G5	189	21623.4	10.79
FtPinG0005345000.01.T01	Ft6	13591427	13592359	3	R2R3-MYB	tandem	G9	201	23181.2	10.81
FtPinG0003544400.01.T01	Ft2	27653957	27655343	3	R2R3-MYB	tandem	G5	274	31005.2	5
FtPinG0008299300.01.T01	Ft2	25059145	25062062	5	R2R3-MYB	dispersed	not assigned	376	42641.8	4.25
FtPinG0008482500.01.T01	Ft1	58474415	58479106	5	R2R3-MYB	WGD	G9	517	56659.2	4.72
FtPinG0001820200.01.T01	Ft3	26437512	26443927	5	3R-MYB	dispersed	not assigned	947	106559	4.93
FtPinG0007538300.01.T01	Ft7	25356477	25363566	5	R2R3-MYB	dispersed	not assigned	1482	163521	5.82
FtPinG0002335200.01.T01	Ft8	569242	571108	5	R2R3-MYB	WGD	G6	294	32607.1	8.37
FtPinG0002028600.01.T01	Ft1	37394445	37395174	5	R2R3-MYB	WGD	not assigned	190	22112.6	8.96
FtPinG0001546500.01.T01	Ft2	37666098	37668829	5	1R-MYB	WGD	G13	411	45957.7	9.91
FtPinG0000518100.01.T01	Ft5	1330671	1332979	5	R2R3-MYB	WGD	G2	127	15137.4	10.41
FtPinG0000181800.01.T01	Ft1	2489133	2490008	5	R2R3-MYB	WGD	G11	166	19539.3	10.5
FtPinG0009725200.01.T01	Ft1	36813287	36814949	5	1R-MYB	tandem	G12	239	27564.9	10.78
FtPinG0006180400.01.T01	Ft1	19395809	19397876	6	1R-MYB	tandem	G12	300	33866.4	4.34
FtPinG0004720800.01.T01	Ft2	37218167	37225625	6	1R-MYB	dispersed	not assigned	471	52713.9	4.82
FtPinG0006180800.01.T01	Ft1	19388720	19391136	6	1R-MYB	tandem	G12	281	31441.2	4.91
FtPinG0002219600.01.T01	Ft8	2761426	2763794	6	1R-MYB	WGD	G13	373	41515.7	6.07
FtPinG0006182300.01.T01	Ft1	19299249	19303147	6	1R-MYB	proximal	G12	277	31007.9	6.16
FtPinG0001847800.01.T01	Ft1	64994491	64996799	6	1R-MYB	dispersed	G13	347	38677.3	8.77
FtPinG0004897600.01.T01	Ft4	39928147	39932852	6	1R-MYB	WGD	G12	298	32726.7	8.9
FtPinG0008917100.01.T01	Ft4	55441203	55444718	6	1R-MYB	dispersed	G12	262	29441	9.1
FtPinG0002666600.01.T01	Ft6	2363033	2366701	6	1R-MYB	WGD	G12	292	32141	9.43
FtPinG0003163800.01.T01	Ft1	10543262	10551428	6	1R-MYB	WGD	G12	297	32766.9	9.75
FtPinG0004874200.01.T01	Ft4	53879136	53886358	6	1R-MYB	dispersed	not assigned	648	68578.7	9.92
FtPinG0001258200.01.T01	Ft1	18151490	18154758	6	1R-MYB	WGD	G12	293	32633.7	10
FtPinG0001655900.01.T01	Ft7	41255534	41259312	7	1R-MYB	dispersed	not assigned	556	61561	4.55
FtPinG0002838500.01.T01	Ft7	3653168	3658647	7	3R-MYB	WGD	G11	768	84779.6	4.68
FtPinG0001774800.01.T01	Ft6	29894445	29899026	7	3R-MYB	tandem	G11	769	85515.1	4.68
FtPinG0002598700.01.T01	Ft7	13639329	13644332	7	1R-MYB	dispersed	G13	688	75843.9	5.71
FtPinG0000335900.01.T01	Ft6	50110664	50125058	7	1R-MYB	dispersed	G13	582	64278.7	6.68
FtPinG0004947300.01.T01	Ft4	12444181	12447033	7	3R-MYB	WGD	G11	420	47246.8	7.15
FtPinG0007814400.01.T01	Ft5	24670613	24676403	7	3R-MYB	WGD	G11	485	53806.8	8.3
FtPinG0007808300.01.T02	Ft5	17662162	17668702	7	1R-MYB	dispersed	G13	328	36164.6	8.93
FtPinG0007526500.01.T01	Ft6	10452243	10462988	7	1R-MYB	dispersed	not assigned	240	26099	9.03
FtPinG0003844700.01.T01	Ft2	56965973	56970305	7	3R-MYB	WGD	G11	482	53212.6	9.5
FtPinG0005804000.01.T01	Ft1	12531392	12537113	8	1R-MYB	dispersed	G13	298	32267.1	7.23
FtPinG0004153000.01.T01	Ft7	12524671	12528040	8	1R-MYB	dispersed	G13	326	35883.4	8.9
FtPinG0006564700.01.T01	Ft1	28554788	28560626	9	1R-MYB	dispersed	G12	785	86346.9	5.97
FtPinG0002921100.01.T01	Ft2	47348347	47353094	9	1R-MYB	dispersed	G12	848	93632.3	6.54
FtPinG0001053000.01.T01	Ft3	8437975	8441202	9	R2R3-MYB	WGD	G11	363	41264.7	7.86
FtPinG0000610100.01.T01	Ft5	2760528	2768556	13	1R-MYB	WGD	not assigned	543	61256.7	6.14
