# Supplementary material for: Analysis of the MYB gene family in tartary buckwheat and functional investigation of FtPinG0005108900.01 in response to drought
Source: BMC Plant Biol. 2025 Jan 7;25:25. doi: 10.1186/s12870-024-06019-y (PMC11706168; doi:10.1186/s12870-024-06019-y)
Supplement: Supplementary file 2 — Supplementary Material 2: Table S2. Information of primers used in this study. [file 12870_2024_6019_MOESM2_ESM.xlsx]

## Sheet: Sheet1
Table S2. Information of primers used in this study.
primers for qPCR	sequence
FtPinG0001641600.01	AGGGGAAGACGGAAAAGAGGAAGAGG
	ACATCGGTTGTTGTATTGGATTGTTGGG
FtPinG0002272200.01	TCGTTTTCGTTTGTTGCCCTAATTTGAG
	TTGGGTTCTTGTGTGGACTTGTTCATAC
FtPinG0007010900.01	CGACCCACAACCCACAAACCAATC
	ATCAACATAGACCCAGAAGAGGAAGAGG
FtPinG0002598700.01	AGTGGCAGCAGAGCATAATGTTTCAAG
	CTACTACGGCGGCTACTAGATTCTCC
FtPinG0005009600.01	CTATCCGTATCAATACCCTAGCAACTCC
	CGGCTGAAATTGGTTAAAGGATTCGTC
FtPinG0007591600.01	CAACACCAACAACAACGAGAAT
	GCATAGAGTAGAAGTAGCCTTGATT
FtPinG0002219600.01	CTCGGTTGCGGCTACTAAT
	ACTGCTGTGGATGAAGATTGT
FtPinG0002027400.01	CTGCTGCGATCCTTGAGAA
	GCCACCTGAATTGACTAATGAAC
FtPinG0001847800.01	AACAATCAGCGAGGTCTACAT
	CATAGGATCATCACAGGAAGGTAT
FtPinG0001546500.01	CACTCGCTTACTCTTCTTCTGT
	TGCTCTTCTTCTGTCCATCTC
primers for constrcting Ft8900-pGFP	atcgaattcctgcagcccgggATGACGAATCAAGATTGCAGCAGT
	ttctagaggtaccggatccCAAGCAGAGACTAATTCTCTGCACTTCA
primers for constrcting Ft8900-1302	ggactcttgaccatggtaATGGGGAGGCCACCTTG
F	agttcttctcctttactagtcaGAACAAATCATGATCATTTTCAAATTTCATTCCTTCA
