# Supplementary material for: Analysis of the MYB gene family in tartary buckwheat and functional investigation of FtPinG0005108900.01 in response to drought
Source: BMC Plant Biol. 2025 Jan 7;25:25. doi: 10.1186/s12870-024-06019-y (PMC11706168; doi:10.1186/s12870-024-06019-y)
Supplement: Supplementary file 3 — Supplementary Material 3: Table S3. Summary of all samples sequencing data and differential expression analysis results. [file 12870_2024_6019_MOESM3_ESM.xlsx]

## Sheet:  Summary of all sequencing data
Summary of all samples sequencing data quality and mapping rate
Sample	Raw_reads_Num (M)	Raw bases (G)	Clean_reads_Num	Clean bases (G)	Q20 (%)	Q30 (%)	Mapping rate (%)
MYBOECK1	67.84	10.1757	67.3309	10.0759	98.7052	95.9583	98.38
MYBOECK2	61.8	9.2706	61.3465	9.18642	98.6724	95.832	98.39
MYBOECK3	73.15	10.9721	72.6002	10.8732	98.6556	95.7909	98.36
MYBOED1	80.44	12.066	79.6506	11.7931	98.6652	96.0187	92.1
MYBOED2	85.59	12.8378	84.6803	12.5803	98.7275	96.1893	91.73
MYBOED3	69.21	10.3814	68.6026	10.1802	98.6726	96.0012	92.33
WTCK1	65.93	9.8897	65.4147	9.72995	98.6412	95.8601	97.21
WTCK2	77.41	11.6119	76.8255	11.4111	98.7486	96.2216	97.12
WTCK3	77.53	11.6301	76.9575	11.4817	98.7153	96.0582	97.13
WTD1	81.68	12.2522	80.315	11.8342	98.7206	96.2095	89.16
WTD2	81.05	12.1574	79.4782	11.7698	98.7279	96.1932	88.14
WTD3	76.47	11.4712	75.2476	11.1529	98.7436	96.2426	88.57

## Sheet: Normal_MYBOE_vs_WT_DEG
Differentially Expressed Genes in MYBOE vs. WT Under Normal Conditions
Gene ID	baseMean	log2FoldChange	lfcSE	stat	pvalue	padj
AT1G01110	15.4327	1.92947	0.9123	2.11495	0.0344339	0.0581525
AT1G01225	47.8506	1.85082	0.392118	4.72007	2.36e-06	7.25e-06
AT1G01250	1295.8	1.69223	0.0853856	19.8187	2.05e-87	5.86e-86
AT1G01310	21.5447	1.81532	0.585635	3.09975	0.00193683	0.00419693
AT1G01380	98.9264	1.82275	0.329212	5.53671	3.08e-08	1.12e-07
AT1G01453	24.4204	-2.92152	1.2983	-2.25027	0.024432	0.0427834
AT1G01460	10.875	2.79432	0.915637	3.05178	0.00227492	0.00487628
AT1G01480	11.1039	-2.43376	0.984024	-2.47328	0.013388	0.024774
AT1G01520	226.126	1.30843	0.227454	5.75248	8.79e-09	3.33e-08
AT1G01530	33.4897	2.60315	0.544322	4.78238	1.73e-06	5.4e-06
AT1G01660	339.641	1.86216	0.14552	12.7966	1.71e-37	2e-36
AT1G01670	481.809	1.49237	0.125501	11.8913	1.31e-32	1.36e-31
AT1G01700	282.477	1.18733	0.15414	7.70295	1.33e-14	7.15e-14
AT1G04047	72.6269	1.13071	0.304983	3.70747	0.000209344	0.000517144
AT1G01740	831.252	-1.0113	0.0872958	-11.5847	4.93e-31	4.82e-30
AT1G01760	99.649	-1.01227	0.252354	-4.01131	6.04e-05	0.000159808
AT1G01880	104.762	1.13941	0.325446	3.50108	0.00046338	0.00109875
AT1G01900	8.25431	2.16774	0.936986	2.31352	0.0206939	0.0368211
AT1G01980	32.0807	1.61889	0.484528	3.34118	0.00083424	0.00190766
AT1G02110	1099.75	1.01372	0.102373	9.90223	4.07e-23	3.12e-22
AT1G02190	3.64472	3.24136	1.62073	1.99994	0.0455067	0.0745623
AT1G02205	1037.96	3.23724	0.096033	33.7096	4.18e-249	3.35e-247
AT1G02335	13.8791	3.47452	0.847683	4.09884	4.15e-05	0.000112055
AT1G02380	201.72	1.32055	0.179543	7.35511	1.91e-13	9.65e-13
AT1G02440	41.69	2.44703	0.434118	5.63678	1.73e-08	6.4e-08
AT1G02450	1308.94	2.06439	0.0749042	27.5604	3.32e-167	1.77e-165
AT1G02470	527.326	-1.13659	0.126225	-9.00447	2.17e-19	1.45e-18
AT1G02530	9.69466	1.96924	0.860987	2.28719	0.0221849	0.0392398
AT1G02640	15.7185	2.22521	0.823643	2.70167	0.00689929	0.0135312
AT1G02700	39.288	1.05142	0.454345	2.31413	0.0206603	0.0367672
AT1G02770	66.0944	-2.10441	0.357814	-5.88129	4.07e-09	1.58e-08
AT1G02790	241.518	1.95873	0.18964	10.3287	5.23e-25	4.26e-24
AT1G02920	14206	-1.53714	0.0270318	-56.8642	0	0
AT1G03020	26.367	-1.37837	0.528878	-2.60621	0.00915516	0.0175434
AT1G03050	30.6834	2.34608	0.580952	4.03834	5.38e-05	0.000143392
AT1G03110	482.813	-1.032	0.125945	-8.19405	2.53e-16	1.48e-15
AT1G03120	2.93313	4.99055	1.89627	2.63177	0.00849406	0.0163834
AT1G04173	33.8612	1.75235	0.459962	3.80977	0.000139096	0.000352108
AT1G03170	21.8891	1.22306	0.601406	2.03368	0.0419842	0.0694566
AT1G04187	249.545	2.24524	0.190483	11.7871	4.55e-32	4.62e-31
AT1G03502	5.43584	3.27814	1.31238	2.49786	0.0124945	0.0232856
AT1G03550	184.942	1.49313	0.201213	7.42068	1.17e-13	5.96e-13
AT1G03780	23.9843	1.41734	0.648286	2.18628	0.0287949	0.0496291
AT1G04223	58.2237	1.65099	0.364283	4.53216	5.84e-06	1.73e-05
AT1G03940	5943.39	1.72643	0.0387531	44.5495	0	0
AT1G04050	506.331	1.35106	0.138262	9.77172	1.49e-22	1.12e-21
AT1G04090	37.8267	1.90773	0.490024	3.89314	9.9e-05	0.000255181
AT1G04180	62.6869	3.87423	0.426625	9.0811	1.07e-19	7.28e-19
AT1G04220	225.726	3.65649	0.22828	16.0176	9.63e-58	1.76e-56
AT1G04247	140.022	2.25111	0.249719	9.01456	1.98e-19	1.32e-18
AT1G04250	846.669	1.90393	0.0910684	20.9066	4.66e-97	1.49e-95
AT1G04360	25.4176	1.49473	0.593535	2.51835	0.0117907	0.0220758
AT1G04445	2.97455	5.00847	1.82799	2.73988	0.00614621	0.0121551
AT1G04470	28.119	3.70756	0.625921	5.92337	3.15e-09	1.24e-08
AT1G04560	6.12234	2.28132	1.15993	1.96677	0.0492099	0.0799165
AT1G04570	492.539	1.2749	0.155625	8.19213	2.57e-16	1.5e-15
AT1G04940	109.849	1.44001	0.265942	5.41474	6.14e-08	2.17e-07
AT1G05000	494.873	-1.0635	0.119291	-8.9152	4.87e-19	3.21e-18
AT1G04313	223.803	2.95952	0.204506	14.4715	1.83e-47	2.71e-46
AT1G05035	1681.2	3.96714	0.0848846	46.7357	0	0
AT1G04323	59.1958	1.0053	0.334827	3.00244	0.00267826	0.00566161
AT1G05065	123.423	2.0548	0.272738	7.53396	4.92e-14	2.58e-13
AT1G05100	72.9912	1.75237	0.308654	5.67745	1.37e-08	5.09e-08
AT1G05240	19.9202	1.94039	0.642874	3.0183	0.00254194	0.00539758
AT1G04367	39.9543	2.14688	0.478658	4.4852	7.28e-06	2.13e-05
AT1G05420	6.30467	2.48952	1.23086	2.02258	0.0431161	0.071091
AT1G05470	177.434	1.26021	0.218157	5.77663	7.62e-09	2.9e-08
AT1G05490	38.7553	1.6287	0.428001	3.80536	0.000141598	0.00035791
AT1G05580	43.1494	2.44675	0.984632	2.48494	0.0129575	0.0240616
AT1G05675	333.197	-1.10375	0.140652	-7.84737	4.25e-15	2.34e-14
AT1G05700	4.60671	-3.63038	1.56283	-2.32295	0.0201817	0.0359933
AT1G04413	6.93047	3.19191	1.21296	2.63151	0.00850059	0.0163924
AT1G05870	2670.17	1.24066	0.0570746	21.7376	9.05e-105	3.12e-103
AT1G06080	4.25326	5.52609	1.65948	3.33002	0.000868412	0.0019805
AT1G06160	2332.55	-2.91938	0.0626375	-46.6074	0	0
AT1G06360	8.21718	6.4721	1.45714	4.44164	8.93e-06	2.59e-05
AT1G06420	46.6419	2.69542	0.430446	6.26192	3.8e-10	1.58e-09
AT1G06490	31.123	1.20641	0.497895	2.42303	0.0153919	0.0281482
AT1G06540	118.638	3.07626	0.314596	9.77844	1.39e-22	1.05e-21
AT1G06550	4433.3	1.04659	0.0517136	20.2383	4.51e-91	1.34e-89
AT1G06620	2826.37	-2.18355	0.062243	-35.081	1.32e-269	1.18e-267
AT1G06640	6372.36	1.02096	0.0437641	23.3286	2.27e-120	8.93e-119
AT1G06660	18.9332	1.2713	0.627011	2.02755	0.0426063	0.0703497
AT1G06980	223.649	1.92715	0.180829	10.6573	1.61e-26	1.38e-25
AT1G07051	39.2331	1.14698	0.432062	2.65466	0.00793882	0.0153892
AT1G07060	17.4597	1.82521	0.640319	2.85047	0.00436551	0.00890379
AT1G07260	345.658	-2.24586	0.160994	-13.95	3.15e-44	4.36e-43
AT1G07400	155.315	1.7799	0.222809	7.98849	1.37e-15	7.73e-15
AT1G07430	2136.29	2.30271	0.0633396	36.355	2.19e-289	2.18e-287
AT1G07473	1.84315	-4.34076	2.13457	-2.03355	0.041997	0.0694727
AT1G07485	2.55648	3.74422	1.88892	1.98221	0.0474562	0.0773458
AT1G04593	5.50486	2.51499	1.16329	2.16196	0.0306215	0.052367
AT1G07570	172.496	1.07798	0.199731	5.39713	6.77e-08	2.39e-07
AT1G07747	4.36918	-3.6433	1.53673	-2.37082	0.0177486	0.0320242
AT1G07750	4648.32	-1.52201	0.0425885	-35.7377	1.03e-279	9.81e-278
AT1G07900	974.236	1.49067	0.0958822	15.5469	1.67e-54	2.88e-53
AT1G08140	16.5148	3.15551	0.857381	3.68041	0.000232863	0.000572252
AT1G08150	7.6362	6.36807	1.48814	4.27922	1.88e-05	5.26e-05
AT1G08160	93.2831	1.25186	0.281991	4.43938	9.02e-06	2.62e-05
AT1G08340	10.1891	2.93201	0.971498	3.01803	0.00254423	0.00540089
AT1G08500	90.6611	1.45103	0.300618	4.82684	1.39e-06	4.36e-06
AT1G08560	32.2415	1.81697	0.487017	3.7308	0.00019087	0.000474219
AT1G08630	114.532	-1.85191	0.253721	-7.29899	2.9e-13	1.45e-12
AT1G08830	11933.7	-1.02415	0.0257048	-39.8426	0	0
AT1G09240	8.2099	-3.56033	1.14806	-3.10116	0.00192764	0.00417784
AT1G09310	113625	1.0774	0.0549967	19.5902	1.88e-85	5.17e-84
AT1G09350	14.0861	3.23066	0.853578	3.78484	0.000153808	0.000386574
AT1G09415	4018.9	1.00103	0.0459336	21.793	2.7e-105	9.38e-104
AT1G09480	560.8	-2.47111	0.128704	-19.2	3.7e-82	9.63e-81
AT1G09600	7.79128	3.11205	1.20679	2.57877	0.00991518	0.018868
AT1G09880	2.64858	-4.86585	1.94022	-2.50789	0.0121454	0.0226787
AT1G09890	2.39988	4.70412	1.97489	2.38196	0.0172208	0.0311605
AT1G10060	59.4979	1.26668	0.342927	3.69374	0.000220984	0.000544263
AT1G10070	1933.14	-3.12134	0.0789379	-39.5417	0	0
AT1G04763	6.26996	3.13673	1.30076	2.41147	0.0158885	0.0289787
AT1G10220	9.02637	3.27433	1.02466	3.19554	0.0013957	0.00308417
AT1G10530	64.3167	-1.31932	0.342134	-3.85616	0.000115184	0.000294151
AT1G10585	63.6397	-2.45386	0.376191	-6.52289	6.9e-11	3.02e-10
AT1G10657	221.352	2.06153	0.202179	10.1966	2.05e-24	1.64e-23
AT1G10682	109.371	1.41387	0.259244	5.45381	4.93e-08	1.76e-07
AT1G10750	11.5715	1.60735	0.755146	2.12853	0.0332928	0.0563841
AT1G10770	50.4118	2.62222	0.406264	6.45447	1.09e-10	4.68e-10
AT1G10790	24.407	2.35678	0.606501	3.88587	0.000101966	0.000262361
AT1G11000	188.63	2.09894	0.248454	8.44803	2.96e-17	1.81e-16
AT1G11125	28.1859	1.17943	0.487088	2.4214	0.015461	0.0282686
AT1G11185	31.225	-1.21521	0.502239	-2.41958	0.0155385	0.0284009
AT1G11303	676.181	1.34616	0.116822	11.5232	1.01e-30	9.79e-30
AT1G11420	35.0855	1.01806	0.451387	2.25539	0.0241086	0.0422805
AT1G11545	104.771	1.13668	0.2981	3.81309	0.00013724	0.000347765
AT1G11580	508.791	-1.60811	0.122758	-13.0998	3.3e-39	4.03e-38
AT1G11720	5036.2	-1.2922	0.0379741	-34.0284	8.49e-254	7.01e-252
AT1G11730	37.2365	1.32645	0.425812	3.11511	0.00183878	0.00399969
AT1G04877	13.2278	4.20884	1.0128	4.15566	3.24e-05	8.85e-05
AT1G11735	19.5425	3.24322	0.695047	4.66619	3.07e-06	9.33e-06
AT1G11765	21.2813	4.96418	0.902983	5.49753	3.85e-08	1.39e-07
AT1G11850	7.72331	6.38938	1.47761	4.32413	1.53e-05	4.34e-05
AT1G11900	57.3537	-1.21748	0.341437	-3.56575	0.000362815	0.000873247
AT1G11990	30.2107	2.24858	0.59176	3.79982	0.000144802	0.00036551
AT1G12013	14.7315	1.46028	0.732117	1.9946	0.0460863	0.0753562
AT1G12080	204.678	6.92649	0.486874	14.2264	6.28e-46	9.03e-45
AT1G12210	66.4242	1.20719	0.315593	3.82516	0.000130686	0.000331763
AT1G12240	17467.6	-1.91417	0.024267	-78.8795	0	0
AT1G12540	5.0887	-5.80381	1.59667	-3.63495	0.000278037	0.000677495
AT1G12672	2.71106	-4.89557	1.88624	-2.59541	0.00944777	0.018059
AT1G12845	93.1183	1.32677	0.298187	4.44944	8.61e-06	2.5e-05
AT1G13220	4601.64	1.13132	0.042919	26.3594	4.01e-153	1.98e-151
AT1G13250	1166.12	1.58352	0.0959851	16.4976	3.82e-61	7.37e-60
AT1G13300	1.93167	-4.41449	2.13802	-2.06476	0.0389455	0.0649667
AT1G13340	1724.83	-1.06982	0.0677881	-15.7818	4.15e-56	7.35e-55
AT1G13420	9.69253	3.11712	0.970817	3.21083	0.00132354	0.00293587
AT1G13430	14.8664	7.32992	1.33981	5.47087	4.48e-08	1.6e-07
AT1G13448	221.468	1.04028	0.17268	6.02433	1.7e-09	6.76e-09
AT1G13607	113.695	2.47903	0.334252	7.41666	1.2e-13	6.14e-13
AT1G13608	1653.25	2.68185	0.0762128	35.189	2.94e-271	2.68e-269
AT1G13790	504.052	1.89284	0.124661	15.1839	4.52e-52	7.39e-51
AT1G13890	5.07181	3.87458	1.52069	2.54791	0.0108372	0.0204421
AT1G13920	497.848	1.73064	0.128358	13.483	1.97e-41	2.55e-40
AT1G14100	7.29381	1.94301	0.990506	1.96164	0.0498046	0.0807643
AT1G14120	342.791	-4.08537	0.188511	-21.6717	3.79e-104	1.3e-102
AT1G05057	2.03403	4.45605	2.08549	2.1367	0.0326228	0.0553887
AT1G14190	12.7543	2.17523	0.789677	2.75458	0.00587666	0.0116719
AT1G14350	3351.96	1.71019	0.0470478	36.35	2.63e-289	2.61e-287
AT1G14420	39.098	2.4573	1.06427	2.30891	0.0209484	0.0372231
AT1G14440	11.4848	2.29997	0.87907	2.61636	0.00888724	0.0170846
AT1G14490	8.65844	2.09935	0.909267	2.30883	0.0209529	0.0372281
AT1G14700	514.999	1.34723	0.119683	11.2567	2.15e-29	2e-28
AT1G14730	13.0109	1.72995	0.703152	2.46029	0.0138827	0.0255934
AT1G14810	3615.38	-1.52072	0.05796	-26.2375	9.92e-152	4.88e-150
AT1G14890	52.8986	1.09709	0.353467	3.1038	0.0019105	0.00414271
AT1G05133	26.7385	1.10626	0.533026	2.07544	0.0379459	0.0634708
AT1G15002	4.42892	-3.04777	1.45963	-2.08804	0.0367941	0.0617302
AT1G15010	29.5455	1.0559	0.522334	2.0215	0.0432284	0.0712602
AT1G15015	1.80477	4.28887	2.16467	1.98131	0.0475567	0.0774981
AT1G15050	19.9571	2.11153	0.671659	3.14376	0.00166793	0.00364951
AT1G15085	82.5642	1.60147	0.287779	5.56495	2.62e-08	9.55e-08
AT1G15125	3928.57	-3.09962	0.111382	-27.8288	1.95e-170	1.06e-168
AT1G15190	50.389	1.0206	0.413399	2.46879	0.0135571	0.0250431
AT1G15380	4.16973	-5.51308	1.71219	-3.2199	0.00128236	0.0028485
AT1G15580	38.6858	2.30651	0.508457	4.5363	5.73e-06	1.69e-05
AT1G15830	163.798	1.84367	0.24639	7.4827	7.28e-14	3.77e-13
AT1G15870	109.703	-1.12024	0.271442	-4.127	3.68e-05	9.98e-05
AT1G15950	478.334	-1.27137	0.127473	-9.97364	1.99e-23	1.54e-22
AT1G16060	29.1375	-1.6704	0.547317	-3.05199	0.00227332	0.00487339
AT1G16070	48.3971	1.51408	0.403289	3.75433	0.000173806	0.000433889
AT1G16220	441.753	1.33641	0.126422	10.571	4.06e-26	3.43e-25
AT1G16360	8.36058	2.32147	1.02441	2.26614	0.0234427	0.0412299
AT1G16390	13.4132	3.66434	0.88444	4.14312	3.43e-05	9.32e-05
AT1G16400	129.226	-1.21742	0.252613	-4.8193	1.44e-06	4.52e-06
AT1G16420	614.676	-1.0575	0.120246	-8.79447	1.44e-18	9.28e-18
AT1G16445	229.619	-1.12598	0.185103	-6.08295	1.18e-09	4.74e-09
AT1G16515	440.668	2.10459	0.128109	16.4281	1.2e-60	2.31e-59
AT1G16630	66.7299	1.34655	0.32045	4.20206	2.64e-05	7.29e-05
AT1G16760	2.18439	4.56106	2.22437	2.0505	0.0403157	0.0670109
AT1G16820	117.49	1.7068	0.262749	6.49596	8.25e-11	3.59e-10
AT1G16850	3251.93	2.34401	0.0577138	40.6144	0	0
AT1G16916	928.073	1.01405	0.098064	10.3407	4.61e-25	3.77e-24
AT1G17020	225.232	-1.16273	0.18229	-6.37844	1.79e-10	7.6e-10
AT1G17065	89.9158	1.52558	0.286954	5.31644	1.06e-07	3.68e-07
AT1G17140	2357.98	2.57086	0.0690149	37.2508	1.03e-303	1.08e-301
AT1G17200	1746.95	1.18736	0.0649105	18.2923	9.53e-75	2.28e-73
AT1G17260	159.15	1.02366	0.206624	4.9542	7.26e-07	2.35e-06
AT1G17380	1798.81	-2.93368	0.0706519	-41.523	0	0
AT1G17420	3343.59	-1.55152	0.0473246	-32.7846	9.75e-236	7.37e-234
AT1G17540	23.0577	1.27038	0.567463	2.2387	0.0251756	0.0439332
AT1G17610	37.0523	1.43707	0.444197	3.23522	0.00121549	0.00271217
AT1G17700	5.52718	5.9051	1.56364	3.7765	0.000159048	0.000398886
AT1G17750	484.239	-1.73868	0.142383	-12.2113	2.71e-34	2.92e-33
AT1G17950	4.24732	-3.6069	1.60652	-2.24516	0.0247577	0.0432787
AT1G18140	3.91985	5.40859	1.70607	3.1702	0.00152334	0.00334931
AT1G18193	10.1239	4.90102	1.27505	3.84379	0.000121149	0.00030854
AT1G05397	4.23521	5.51446	1.692	3.25914	0.00111752	0.00250565
AT1G18370	58.4535	1.42724	0.411471	3.46862	0.000523133	0.00123084
AT1G18400	67.7678	1.2357	0.313523	3.94133	8.1e-05	0.000210992
AT1G18415	24.5419	1.97261	0.579451	3.40427	0.000663418	0.00154212
AT1G18620	1060.59	1.12823	0.0878027	12.8496	8.64e-38	1.02e-36
AT1G18650	449.835	1.46036	0.145226	10.0558	8.67e-24	6.77e-23
AT1G18810	682.08	1.05547	0.102386	10.3087	6.44e-25	5.23e-24
AT1G18860	19.2704	-3.45016	0.749592	-4.60272	4.17e-06	1.25e-05
AT1G18990	31.5398	1.77866	0.519668	3.42268	0.000620077	0.00144667
AT1G19160	17.3325	1.44288	0.626811	2.30194	0.0213388	0.0378768
AT1G19180	4470.01	-1.87108	0.0413076	-45.2962	0	0
AT1G19330	2229.42	1.13854	0.0624222	18.2394	2.51e-74	5.96e-73
AT1G19360	750.069	-1.09919	0.105931	-10.3764	3.18e-25	2.61e-24
AT1G19397	352.986	1.09796	0.137419	7.98983	1.35e-15	7.65e-15
AT1G19565	10.5296	-1.81841	0.83529	-2.17698	0.0294818	0.0506477
AT1G19610	28.6796	-1.24307	0.507723	-2.44832	0.0143524	0.0263937
AT1G19630	198.637	1.78058	0.190358	9.35381	8.45e-21	5.95e-20
AT1G19670	75286.9	-1.85303	0.0172932	-107.154	0	0
AT1G19850	295.446	1.09338	0.154621	7.07131	1.53e-12	7.41e-12
AT1G19940	166.678	1.63102	0.242196	6.73429	1.65e-11	7.49e-11
AT1G19960	11287.4	1.31277	0.0327665	40.0643	0	0
AT1G05517	4.74183	3.0566	1.34941	2.26514	0.0235042	0.0413216
AT1G05533	2.14084	4.5252	2.28656	1.97905	0.0478108	0.0778665
AT1G20120	18.0007	1.37708	0.639394	2.15372	0.0312622	0.0533313
AT1G20190	944.078	1.88537	0.0890057	21.1826	1.38e-99	4.56e-98
AT1G20310	75.1231	-1.83304	0.310248	-5.90831	3.46e-09	1.35e-08
AT1G20440	11956	1.01678	0.0298944	34.0125	1.46e-253	1.2e-251
AT1G20450	20607.3	1.37783	0.0244291	56.4012	0	0
AT1G20510	12850.1	-1.11943	0.0281468	-39.7712	0	0
AT1G20530	23.9064	1.70555	0.538293	3.16845	0.00153255	0.00336821
AT1G20850	24.0767	2.07212	0.571679	3.62462	0.000289389	0.000703227
AT1G20870	37.0933	1.05093	0.417502	2.5172	0.0118293	0.0221424
AT1G20925	4.12335	5.48596	1.72949	3.17202	0.00151384	0.00332874
AT1G21090	62.7325	1.25971	0.356833	3.53025	0.000415165	0.000990128
AT1G21100	945.088	-1.49331	0.0895447	-16.6767	1.94e-62	3.83e-61
AT1G21110	280.584	-1.12553	0.177958	-6.32467	2.54e-10	1.07e-09
AT1G21120	206.049	-1.28091	0.181654	-7.05137	1.77e-12	8.53e-12
AT1G21210	48.0578	1.41189	0.364966	3.86857	0.000109478	0.00028039
AT1G21520	5380.79	1.3941	0.0414935	33.5981	1.79e-247	1.42e-245
AT1G21651	19.8311	1.56313	0.574386	2.7214	0.00650066	0.0128013
AT1G21810	55.3169	1.10212	0.373378	2.95174	0.00315988	0.00659994
AT1G05687	12.5646	3.09422	0.827848	3.73767	0.000185733	0.000462004
AT1G21910	29.0294	-1.68025	0.4881	-3.44244	0.000576486	0.00135022
AT1G22030	105.834	2.29647	0.325658	7.0518	1.77e-12	8.5e-12
AT1G22065	17.344	-1.19791	0.602988	-1.98663	0.0469634	0.0766268
AT1G22150	25.5731	1.72416	0.521973	3.30317	0.000955999	0.00216712
AT1G22170	128.057	1.09362	0.224511	4.8711	1.11e-06	3.53e-06
AT1G22330	179.089	1.2819	0.220063	5.82512	5.71e-09	2.19e-08
AT1G22340	42.144	-1.1979	0.443525	-2.70086	0.00691608	0.0135617
AT1G22420	11.9697	-1.50173	0.736521	-2.03895	0.0414554	0.0686944
AT1G22440	18.9183	1.41597	0.651919	2.17199	0.0298561	0.0512158
AT1G22480	2.22966	-4.61232	2.21449	-2.08279	0.0372705	0.0624633
AT1G22490	95.825	-1.22705	0.284796	-4.30852	1.64e-05	4.64e-05
AT1G05757	3.42794	4.18664	1.78031	2.35163	0.0186914	0.0335834
AT1G22550	271.789	1.76697	0.199834	8.84217	9.39e-19	6.1e-18
AT1G22570	416.267	-1.11949	0.132792	-8.43035	3.45e-17	2.1e-16
AT1G22690	139.293	-2.73649	0.251488	-10.8812	1.42e-27	1.25e-26
AT1G22710	907.413	1.16763	0.0884982	13.1938	9.52e-40	1.18e-38
AT1G22760	9.75459	2.67736	0.954865	2.80391	0.00504866	0.0101867
AT1G23000	4.9153	3.77826	1.49806	2.52211	0.0116653	0.0218649
AT1G23080	8767.94	1.25283	0.0325947	38.4365	0	0
AT1G23090	1723.22	-1.39289	0.0797937	-17.4561	3.09e-68	6.68e-67
AT1G23120	52.1358	-1.24517	0.43943	-2.83361	0.00460255	0.00936317
AT1G23340	29.0067	1.75332	0.634592	2.76292	0.00572873	0.0114148
AT1G23350	27.4888	2.88137	1.3889	2.07458	0.0380259	0.0635759
AT1G23700	3.09094	5.05964	2.01993	2.50486	0.0122501	0.0228646
AT1G23750	309.457	1.09059	0.175184	6.22541	4.8e-10	1.99e-09
AT1G23790	26.9445	1.25322	0.613349	2.04325	0.0410282	0.068083
AT1G05833	37.9353	-1.64792	0.433378	-3.8025	0.000143243	0.000361779
AT1G23850	939.423	-2.44891	0.0907387	-26.9886	2.01e-160	1.03e-158
AT1G23935	102.178	1.58889	0.27059	5.87193	4.31e-09	1.66e-08
AT1G24020	4425.39	1.67346	0.0424496	39.4223	0	0
AT1G24090	268.231	-1.09349	0.161289	-6.77969	1.2e-11	5.52e-11
AT1G24260	29.3732	1.05016	0.467472	2.24646	0.0246748	0.0431475
AT1G24320	8.03131	3.43417	1.14545	2.99811	0.0027166	0.00573775
AT1G24470	595.913	1.17141	0.107039	10.9438	7.12e-28	6.32e-27
AT1G24480	2.08478	4.50069	2.05833	2.18658	0.0287733	0.0496035
AT1G24520	24.5185	2.20016	0.688342	3.19633	0.0013919	0.00307706
AT1G24996	1244.71	2.12916	0.882732	2.41201	0.0158648	0.0289378
AT1G25098	333.53	-3.00931	1.00289	-3.00065	0.00269405	0.00569281
AT1G25180	4.52553	-2.52598	1.26768	-1.99259	0.0463061	0.0756655
AT1G05933	34.3813	-1.44815	0.493919	-2.93195	0.00336841	0.00699995
AT1G25230	232.828	1.16363	0.172953	6.72802	1.72e-11	7.81e-11
AT1G25422	57.026	-2.46036	0.398729	-6.17049	6.81e-10	2.78e-09
AT1G05963	46.4914	2.29745	0.410211	5.60066	2.14e-08	7.83e-08
AT1G26208	474.096	1.33409	0.13548	9.84711	7.05e-23	5.36e-22
AT1G26330	189.895	-1.11132	0.222142	-5.00274	5.65e-07	1.85e-06
AT1G26380	263.51	-1.66536	0.176464	-9.4374	3.82e-21	2.73e-20
AT1G26480	4.43126	5.5901	1.70166	3.28509	0.0010195	0.00230214
AT1G26558	79.5018	-1.04422	0.300979	-3.46942	0.000521582	0.00122758
AT1G26762	18.5475	3.05927	0.774636	3.9493	7.84e-05	0.000204566
AT1G26945	152.652	3.18722	0.253276	12.584	2.59e-36	2.94e-35
AT1G26975	6.1324	6.0477	1.55865	3.88008	0.000104423	0.000268312
AT1G26976	2.40228	4.70539	1.97839	2.37839	0.0173883	0.0314302
AT1G27020	5277.99	-1.81095	0.0401794	-45.0715	0	0
AT1G27030	542.952	1.04035	0.128162	8.11746	4.76e-16	2.75e-15
AT1G27045	17.5419	-2.04023	0.725925	-2.81053	0.00494605	0.0100024
AT1G27120	381.903	1.55981	0.140785	11.0794	1.58e-28	1.43e-27
AT1G27380	17.9388	2.03081	0.629206	3.22757	0.00124846	0.00278071
AT1G27420	318.467	1.11863	0.162453	6.88582	5.75e-12	2.68e-11
AT1G27660	110.852	1.10435	0.327701	3.36998	0.000751723	0.00173126
AT1G27730	2194.39	-1.14171	0.060322	-18.9269	6.85e-80	1.75e-78
AT1G27940	293.374	1.34773	0.166838	8.07806	6.58e-16	3.77e-15
AT1G27950	2768.94	1.45725	0.0510199	28.5625	1.97e-179	1.12e-177
AT1G28220	6.0285	3.03293	1.22381	2.47827	0.0132021	0.0244666
AT1G28270	33.9036	2.38435	0.519204	4.59231	4.38e-06	1.31e-05
AT1G28290	150.134	1.52049	0.230012	6.61046	3.83e-11	1.7e-10
AT1G28370	798.005	-2.03104	0.101482	-20.0137	4.18e-89	1.21e-87
AT1G28590	23.6069	-4.15408	1.56111	-2.66098	0.00779128	0.0151217
AT1G28680	204.528	1.89946	0.19481	9.75031	1.84e-22	1.38e-21
AT1G28730	2.80798	-4.94284	2.07309	-2.38429	0.0171121	0.030989
AT1G28860	7.03018	2.35798	1.07238	2.19883	0.0278903	0.0482015
AT1G28870	5.5537	2.49588	1.1503	2.16976	0.0300249	0.0514497
AT1G28980	13.2321	-2.13269	0.725536	-2.93947	0.0032877	0.00684631
AT1G29000	2.98784	-3.97848	1.99137	-1.99786	0.045732	0.0748595
AT1G29071	18.0746	1.79208	0.649267	2.76016	0.00577739	0.0114983
AT1G29140	11.27	2.02176	0.93169	2.16999	0.0300077	0.0514254
AT1G29160	43.8208	1.00273	0.396303	2.53021	0.0113996	0.0214138
AT1G29230	74.0811	1.1359	0.352514	3.22228	0.00127174	0.00282802
AT1G29280	386.865	-1.3477	0.134937	-9.98766	1.73e-23	1.34e-22
AT1G29290	117.425	-1.15405	0.233291	-4.94681	7.54e-07	2.43e-06
AT1G29330	1729.14	-1.32549	0.0708954	-18.6964	5.29e-78	1.32e-76
AT1G29380	263.801	2.31587	0.167132	13.8566	1.16e-43	1.59e-42
AT1G29395	6984.13	1.02516	0.033437	30.6595	1.98e-206	1.28e-204
AT1G29430	263.516	2.44796	0.191084	12.8109	1.42e-37	1.67e-36
AT1G29440	63.137	2.74613	0.378953	7.24663	4.27e-13	2.12e-12
AT1G29450	151.776	2.13214	0.260252	8.19258	2.56e-16	1.5e-15
AT1G29460	263.667	1.53513	0.163593	9.38383	6.36e-21	4.5e-20
AT1G06273	13.766	1.67366	0.762362	2.19536	0.0281379	0.0486062
AT1G29500	136.088	4.14209	0.304098	13.6209	3.01e-42	3.99e-41
AT1G29510	84.3819	6.16217	0.609043	10.1178	4.61e-24	3.62e-23
AT1G29520	46.7516	2.38341	0.458708	5.19593	2.04e-07	6.92e-07
AT1G29560	316.031	1.15693	0.147088	7.86553	3.68e-15	2.03e-14
AT1G29670	4764.93	1.2215	0.0389597	31.3529	8.87e-216	6.14e-214
AT1G29680	2.97908	5.01745	2.03736	2.46272	0.0137888	0.0254352
AT1G29770	77.7858	1.36153	0.308888	4.40785	1.04e-05	3.01e-05
AT1G29860	90.3233	-1.03266	0.274304	-3.76464	0.000166788	0.000417262
AT1G29910	18094	1.27305	0.028102	45.301	0	0
AT1G29920	1100.07	1.06493	0.0890888	11.9536	6.22e-33	6.49e-32
AT1G29930	190936	1.35788	0.0143688	94.5019	0	0
AT1G30100	13.8023	1.84372	0.714321	2.58108	0.0098492	0.0187585
AT1G30120	3095.93	-1.00001	0.0518667	-19.2804	7.84e-83	2.06e-81
AT1G30135	169.362	-3.5487	0.269465	-13.1694	1.32e-39	1.63e-38
AT1G30250	2558.37	-1.01122	0.0563276	-17.9525	4.59e-72	1.04e-70
AT1G30280	174.282	1.49912	0.207592	7.22146	5.14e-13	2.55e-12
AT1G30370	38.5003	-1.63764	0.420963	-3.89022	0.000100152	0.000258082
AT1G30600	124.054	1.00608	0.2637	3.81523	0.000136057	0.000344924
AT1G30660	25.4813	1.39294	0.505763	2.75414	0.00588464	0.0116857
AT1G30710	11.3482	2.01772	0.874915	2.30619	0.0210998	0.0374712
AT1G30760	12.173	1.86358	0.799431	2.33114	0.0197462	0.035296
AT1G31290	239.639	3.19173	0.200538	15.9158	4.92e-57	8.85e-56
AT1G06447	19.1456	1.81783	0.618524	2.93899	0.00329288	0.00685583
AT1G31690	179.157	2.37722	0.249242	9.53783	1.46e-21	1.06e-20
AT1G31710	59.0168	4.40556	0.476804	9.23977	2.47e-20	1.71e-19
AT1G32100	13.0077	2.48265	0.837647	2.96384	0.00303822	0.0063602
AT1G32270	93.0254	1.41061	0.280741	5.0246	5.04e-07	1.66e-06
AT1G32350	304.553	-1.45625	0.155996	-9.33516	1.01e-20	7.08e-20
AT1G06537	18.7741	3.20982	0.771968	4.15797	3.21e-05	8.76e-05
AT1G32560	4.64247	5.65013	1.62639	3.47402	0.000512722	0.00120852
AT1G32740	171.239	-1.80179	0.230072	-7.83142	4.82e-15	2.65e-14
AT1G32760	48.0609	1.02565	0.373451	2.74641	0.00602521	0.0119434
AT1G32780	3.59516	5.2837	1.73845	3.03932	0.00237113	0.0050649
AT1G32880	17.0239	3.7491	0.796078	4.70947	2.48e-06	7.61e-06
AT1G32930	106.47	1.11518	0.285832	3.90153	9.56e-05	0.00024689
AT1G33030	435.613	-2.16725	0.184101	-11.7721	5.44e-32	5.5e-31
AT1G33170	795.103	2.43307	0.104204	23.349	1.41e-120	5.56e-119
AT1G33480	487.729	1.31557	0.145152	9.06335	1.27e-19	8.53e-19
AT1G33615	118.759	1.98846	0.273566	7.26869	3.63e-13	1.81e-12
AT1G06687	62.2781	2.58851	0.359856	7.19317	6.33e-13	3.12e-12
AT1G06693	11.5143	3.37199	0.910929	3.70171	0.000214155	0.000528207
AT1G33700	20.7378	2.57332	0.65026	3.95736	7.58e-05	0.000198156
AT1G33760	32.0299	-1.48516	0.493375	-3.01021	0.00261071	0.00552881
AT1G33770	135.864	-1.4538	0.244608	-5.94337	2.79e-09	1.1e-08
AT1G33790	19.3883	-1.78032	0.744644	-2.39084	0.0168099	0.0305164
AT1G33840	66.571	1.33268	0.344074	3.87325	0.000107393	0.000275368
AT1G33930	99.9716	3.37152	0.361437	9.3281	1.08e-20	7.55e-20
AT1G06717	24.739	1.41832	0.601029	2.35982	0.0182837	0.0329121
AT1G34040	20.6944	1.26332	0.604577	2.08959	0.0366543	0.0615096
AT1G34095	38.4825	4.11255	1.12601	3.65232	0.00025988	0.000635553
AT1G34460	418.254	1.3949	0.141651	9.84744	7.03e-23	5.35e-22
AT1G06757	1.95273	4.40383	2.09583	2.10123	0.0356205	0.0599696
AT1G34580	57.1557	5.39054	0.608001	8.86599	7.58e-19	4.95e-18
AT1G34640	559.687	1.1222	0.107223	10.4661	1.24e-25	1.03e-24
AT1G35180	57.5273	4.36261	0.473137	9.22061	2.95e-20	2.03e-19
AT1G35260	304.824	2.11905	0.153969	13.7628	4.27e-43	5.78e-42
AT1G35290	24.791	3.26352	0.659032	4.952	7.35e-07	2.37e-06
AT1G35310	28.5493	3.27787	0.586122	5.59248	2.24e-08	8.2e-08
AT1G35490	20.0296	2.92313	0.712968	4.09995	4.13e-05	0.000111575
AT1G35630	4.93207	5.73887	1.60068	3.58527	0.000336729	0.000812842
AT1G36060	35.3391	-1.57795	0.489561	-3.22319	0.00126772	0.0028205
AT1G06963	1.9567	-4.43132	2.10143	-2.10872	0.0349688	0.0589617
AT1G06983	3.92713	3.3639	1.60134	2.10068	0.0356692	0.0600334
AT1G36675	121.089	-1.08147	0.243697	-4.43775	9.09e-06	2.64e-05
AT1G36920	2.20882	-4.60944	2.22068	-2.07569	0.037923	0.0634376
AT1G37130	29841.1	-1.30544	0.0193128	-67.5945	0	0
AT1G38065	23.7702	1.97296	0.544235	3.6252	0.000288739	0.000701802
AT1G43160	35.48	-3.8644	0.631077	-6.12351	9.15e-10	3.71e-09
AT1G07167	59.4464	1.16645	0.354401	3.29133	0.00099715	0.00225465
AT1G07187	1616.12	2.20491	0.0715706	30.8074	2.08e-208	1.37e-206
AT1G43765	20.4147	2.56609	0.655072	3.91726	8.96e-05	0.000231865
AT1G43790	2.25193	4.61131	2.056	2.24286	0.0249059	0.0435104
AT1G43810	46.8058	2.91928	0.444503	6.5675	5.12e-11	2.26e-10
AT1G44110	88.8793	1.15879	0.270227	4.2882	1.8e-05	5.06e-05
AT1G44350	2370.19	-1.76691	0.0664735	-26.5807	1.14e-155	5.68e-154
AT1G44740	25.483	2.31709	0.590309	3.92522	8.67e-05	0.000224753
AT1G44760	570.615	1.75218	0.121678	14.4001	5.16e-47	7.58e-46
AT1G45010	2034.83	1.41152	0.0688243	20.5091	1.79e-93	5.43e-92
AT1G45063	1.93203	4.3903	2.10999	2.08072	0.0374593	0.0627419
AT1G45130	499.751	1.46716	0.114188	12.8486	8.76e-38	1.03e-36
AT1G45191	4772.69	2.09042	0.0443869	47.0953	0	0
AT1G45229	416.756	1.16703	0.133485	8.74277	2.27e-18	1.46e-17
AT1G46264	108.838	1.46968	0.295841	4.96782	6.77e-07	2.2e-06
AT1G47395	5761.56	1.2766	0.0960586	13.2898	2.65e-40	3.34e-39
AT1G07367	328.541	2.01552	0.156841	12.8507	8.52e-38	1.01e-36
AT1G07373	303.757	2.09749	0.167421	12.5283	5.23e-36	5.91e-35
AT1G47410	49.5885	1.57966	0.369789	4.2718	1.94e-05	5.43e-05
AT1G47510	35.8656	-1.284	0.421659	-3.04512	0.00232588	0.0049759
AT1G47670	82.115	1.12353	0.310206	3.6219	0.000292449	0.000710276
AT1G07423	3.78275	5.36219	1.79962	2.97963	0.002886	0.00606726
AT1G48000	590.519	-3.21063	0.13319	-24.1057	2.18e-128	9.1e-127
AT1G48020	28.2955	3.46206	0.619217	5.59102	2.26e-08	8.26e-08
AT1G48060	11.4596	1.95889	0.851917	2.29939	0.0214829	0.0380967
AT1G48330	131.523	1.3518	0.234242	5.77094	7.88e-09	3e-08
AT1G48470	5.84164	4.09546	1.5033	2.72431	0.00644353	0.0127001
AT1G48500	17.5893	1.68221	0.762132	2.20724	0.0272975	0.0472795
AT1G48510	10.0822	2.66828	0.968377	2.75541	0.00586182	0.0116466
AT1G48570	1313.38	-1.2269	0.0791491	-15.5011	3.41e-54	5.83e-53
AT1G48580	9.67923	2.61144	0.922304	2.83143	0.00463405	0.00941933
AT1G48590	8.102	2.40725	1.02091	2.35796	0.0183759	0.0330593
AT1G48930	3.90835	3.47474	1.58354	2.19429	0.0282145	0.0487272
AT1G07517	23.063	-1.47268	0.611236	-2.40934	0.0159812	0.029131
AT1G49130	352.084	1.13711	0.156923	7.24628	4.28e-13	2.13e-12
AT1G49270	6.42489	4.2239	1.43007	2.95363	0.00314061	0.00656401
AT1G49290	5.56862	2.87611	1.29668	2.21806	0.0265509	0.0461051
AT1G49405	31.2759	1.16908	0.484815	2.41139	0.0158919	0.0289825
AT1G49430	829.275	1.1993	0.0966101	12.4138	2.2e-35	2.44e-34
AT1G49700	175.45	1.50586	0.23479	6.41364	1.42e-10	6.07e-10
AT1G49790	12.4095	2.55992	0.798893	3.20434	0.00135373	0.00299804
AT1G49870	175.377	1.20685	0.209077	5.77227	7.82e-09	2.97e-08
AT1G49940	50.7585	1.13038	0.436302	2.59082	0.00957466	0.0182811
AT1G50110	37.2586	1.41406	0.441325	3.20412	0.00135476	0.00300003
AT1G50610	7.84699	3.39658	1.10604	3.07093	0.00213396	0.0045905
AT1G50732	1099.94	1.00499	0.0804977	12.4847	9.04e-36	1.01e-34
AT1G50750	48.9696	1.79145	0.375745	4.76772	1.86e-06	5.78e-06
AT1G50780	19.4431	2.31907	0.674232	3.43958	0.000582616	0.00136415
AT1G50830	56.5295	1.63056	0.359439	4.5364	5.72e-06	1.69e-05
AT1G51090	1361.28	1.46624	0.0823416	17.8068	6.26e-71	1.39e-69
AT1G51250	17.6771	1.83177	0.630587	2.90486	0.00367413	0.00759195
AT1G51355	32.205	1.8952	0.493607	3.83949	0.000123288	0.000313628
AT1G51460	7.3668	6.32173	1.5103	4.18573	2.84e-05	7.8e-05
AT1G51490	3.01596	5.02694	2.02966	2.47674	0.013259	0.0245578
AT1G51550	126.13	-1.22796	0.240049	-5.11545	3.13e-07	1.05e-06
AT1G51760	14851.3	-1.80129	0.024126	-74.6615	0	0
AT1G51780	35.7871	-4.10989	0.630482	-6.51865	7.09e-11	3.1e-10
AT1G51860	532.445	-1.41089	0.126687	-11.1368	8.3e-29	7.58e-28
AT1G51890	1344.17	-1.10947	0.0811371	-13.674	1.45e-42	1.94e-41
AT1G52000	101323	-1.67748	0.0164539	-101.95	0	0
AT1G52030	3057.1	-2.8853	0.0582855	-49.5029	0	0
AT1G52050	3.52992	-5.28417	1.82159	-2.90085	0.00372149	0.00767982
AT1G52240	29.7491	1.34406	0.538361	2.49657	0.0125399	0.0233565
AT1G52400	414998	-1.73805	0.014184	-122.536	0	0
AT1G52410	66759.1	-1.67681	0.0156206	-107.346	0	0
AT1G52565	82.7829	1.34051	0.331604	4.04251	5.29e-05	0.00014096
AT1G52750	15.9879	3.79252	1.73888	2.18102	0.029182	0.0501971
AT1G52770	135.223	1.38677	0.235362	5.89208	3.81e-09	1.48e-08
AT1G52790	25.8713	1.1451	0.504567	2.26947	0.0232396	0.0409038
AT1G52827	87.4485	1.60316	0.306731	5.22661	1.73e-07	5.9e-07
AT1G52830	51.3149	3.7244	0.471798	7.89405	2.93e-15	1.63e-14
AT1G52910	6.97316	2.62833	1.08155	2.43015	0.0150927	0.0276658
AT1G52920	123.7	1.18832	0.244722	4.85581	1.2e-06	3.79e-06
AT1G53060	20.9866	2.61784	0.647273	4.04441	5.25e-05	0.000139911
AT1G53070	765.698	1.01209	0.109036	9.28214	1.66e-20	1.15e-19
AT1G53080	50.3456	2.09782	0.444255	4.7221	2.33e-06	7.18e-06
AT1G53160	89.7891	-1.69806	0.30895	-5.49623	3.88e-08	1.4e-07
AT1G53230	710.258	1.31847	0.100438	13.1272	2.3e-39	2.82e-38
AT1G53340	26.914	-2.03825	0.523247	-3.8954	9.8e-05	0.00025293
AT1G53540	41.5442	1.05585	0.416711	2.53376	0.0112845	0.0212192
AT1G53542	17.6834	-1.32168	0.645936	-2.04615	0.0407412	0.067632
AT1G53633	27.044	1.67743	0.572666	2.92917	0.00339871	0.00705962
AT1G53760	1012.92	-1.39207	0.0834165	-16.6882	1.6e-62	3.16e-61
AT1G53830	99.6819	-2.02374	0.299201	-6.76384	1.34e-11	6.14e-11
AT1G53885	44.0822	-2.48322	0.523114	-4.74699	2.06e-06	6.38e-06
AT1G53887	31.7971	-1.55244	0.505587	-3.07058	0.00213646	0.00459544
AT1G53890	16.9221	5.62097	1.31925	4.26073	2.04e-05	5.69e-05
AT1G53903	3.99465	-4.43285	1.84504	-2.40258	0.0162799	0.029639
AT1G53920	78.6942	1.23901	0.322347	3.84372	0.000121181	0.00030855
AT1G53990	11.311	-6.95361	1.43913	-4.83182	1.35e-06	4.26e-06
AT1G54000	46.3345	-8.02909	1.24146	-6.46746	9.97e-11	4.31e-10
AT1G54010	1354.42	-5.42241	0.243869	-22.235	1.58e-109	5.68e-108
AT1G54020	6269.34	-4.62742	0.0992477	-46.625	0	0
AT1G54030	7196.14	-1.57086	0.0353548	-44.4313	0	0
AT1G54040	5855.08	1.3399	0.0366341	36.5752	7.08e-293	7.12e-291
AT1G54070	19.9506	2.18615	0.698316	3.1306	0.00174448	0.00380575
AT1G54095	31.7129	-5.57165	0.838131	-6.6477	2.98e-11	1.33e-10
AT1G54120	34.5461	1.01774	0.449857	2.26236	0.0236755	0.0415931
AT1G54200	370.534	1.09039	0.15328	7.1137	1.13e-12	5.49e-12
AT1G54385	30.6368	1.32223	0.479352	2.75837	0.00580906	0.0115541
AT1G54410	80365.7	1.00082	0.0460504	21.7331	9.98e-105	3.44e-103
AT1G54530	28.1343	1.47772	0.55853	2.64573	0.00815143	0.0157656
AT1G54540	21.1576	-1.32067	0.5514	-2.39512	0.0166149	0.0302018
AT1G55020	327.819	1.32243	0.140148	9.43595	3.87e-21	2.76e-20
AT1G55200	25.4125	1.73717	0.545447	3.18487	0.00144821	0.00319423
AT1G55230	11.5139	-2.42572	0.889282	-2.72772	0.00637732	0.012583
AT1G55260	2139.36	1.12838	0.0631206	17.8765	1.8e-71	4.03e-70
AT1G55320	422.963	1.74989	0.131697	13.2872	2.75e-40	3.45e-39
AT1G55560	91.5475	2.09476	0.278652	7.51749	5.58e-14	2.91e-13
AT1G55570	20.8117	1.91307	0.597846	3.19994	0.00137454	0.0030414
AT1G55670	3052.82	1.94755	0.0592633	32.8626	7.53e-237	5.71e-235
AT1G55740	22.5509	2.06158	0.587719	3.50776	0.000451892	0.00107311
AT1G55917	3.21946	5.12656	1.85789	2.75934	0.00579179	0.0115219
AT1G55990	17.5145	-2.0341	0.643831	-3.15936	0.00158113	0.00347018
AT1G56210	462.215	1.15715	0.124127	9.32231	1.14e-20	7.96e-20
AT1G56250	20.0694	-2.27967	0.671392	-3.39543	0.000685197	0.00158892
AT1G56320	18.0275	1.24919	0.620964	2.01169	0.0442527	0.0727599
AT1G56555	12.8059	2.68228	0.857038	3.12971	0.00174977	0.00381588
AT1G56600	6743.21	1.27495	0.0382592	33.324	1.73e-243	1.36e-241
AT1G56660	10550.4	1.60663	0.0347332	46.2564	0	0
AT1G56670	144.389	1.51392	0.229388	6.5998	4.12e-11	1.83e-10
AT1G56720	449.507	1.18221	0.125443	9.42426	4.33e-21	3.08e-20
AT1G57570	1.92003	4.38186	2.18419	2.00617	0.0448378	0.0736129
AT1G08173	53.604	1.5661	0.364838	4.29258	1.77e-05	4.97e-05
AT1G57780	2.63899	4.82697	1.98731	2.4289	0.0151448	0.0277453
AT1G58070	14.9812	1.62789	0.784235	2.07576	0.0379159	0.063435
AT1G58120	37.929	2.71396	0.459623	5.90475	3.53e-09	1.38e-08
AT1G58170	26.4691	1.77713	0.504026	3.52588	0.000422084	0.00100555
AT1G58190	241.732	-1.20533	0.1903	-6.33386	2.39e-10	1.01e-09
AT1G58270	3657.69	1.44107	0.0479531	30.0517	2.07e-198	1.28e-196
AT1G58300	76.4313	1.57182	0.30441	5.16349	2.42e-07	8.18e-07
AT1G58370	10.0292	2.76141	0.946553	2.91733	0.00353045	0.00731206
AT1G58390	44.2362	1.36939	0.454548	3.01265	0.00258979	0.0054887
AT1G58983	19.402	-1.63247	0.617757	-2.64258	0.0082277	0.0159032
AT1G59660	542.513	1.03161	0.116733	8.83734	9.8e-19	6.37e-18
AT1G59920	12.3956	-2.89529	0.815587	-3.54994	0.000385315	0.000923003
AT1G59930	57.8541	-1.89271	0.344916	-5.48744	4.08e-08	1.47e-07
AT1G59950	385.585	-7.38073	0.404657	-18.2395	2.51e-74	5.95e-73
AT1G60060	56.6704	1.44098	0.394044	3.6569	0.000255288	0.000624667
AT1G60110	5.98141	-2.91299	1.29164	-2.25526	0.0241171	0.0422919
AT1G60190	1122.64	1.4645	0.0819286	17.8753	1.84e-71	4.12e-70
AT1G60230	1222.17	-1.03544	0.0747796	-13.8466	1.33e-43	1.82e-42
AT1G60270	1654.85	1.31045	0.094458	13.8733	9.19e-44	1.26e-42
AT1G60390	85.8486	1.96474	0.286943	6.84714	7.53e-12	3.5e-11
AT1G60470	10.3724	-3.20007	0.963741	-3.32047	0.000898658	0.00204539
AT1G60590	26.6716	8.17262	1.26679	6.45143	1.11e-10	4.77e-10
AT1G60680	5.9598	2.61701	1.29659	2.01838	0.0435517	0.0717506
AT1G60740	96.9267	3.13001	0.332425	9.4157	4.7e-21	3.34e-20
AT1G60830	64.7036	-1.61707	0.381104	-4.24312	2.2e-05	6.13e-05
AT1G60989	161.085	1.31661	0.205907	6.3942	1.61e-10	6.88e-10
AT1G61080	39.3552	-1.69179	0.439265	-3.85141	0.000117439	0.000299571
AT1G61110	28.8701	-2.99059	0.569003	-5.25585	1.47e-07	5.06e-07
AT1G08357	2.52343	-4.80085	2.1799	-2.20232	0.0276424	0.0478098
AT1G61120	7430.7	-3.99236	0.0479043	-83.3403	0	0
AT1G61255	38.4034	-1.02728	0.423002	-2.42855	0.0151594	0.0277697
AT1G61290	6.40471	2.39834	1.19927	1.99984	0.0455178	0.0745696
AT1G61550	30.5033	1.42896	0.472485	3.02434	0.00249173	0.0053016
AT1G61560	172.101	-1.49109	0.204151	-7.30385	2.8e-13	1.4e-12
AT1G61563	43.944	2.84098	0.45673	6.22027	4.96e-10	2.05e-09
AT1G61566	7.87201	2.78367	1.05033	2.65029	0.00804224	0.0155761
AT1G61610	874.17	-3.27239	0.129356	-25.2974	3.41e-141	1.55e-139
AT1G61640	1420.65	-1.06571	0.0813416	-13.1017	3.22e-39	3.94e-38
AT1G61810	16.0145	-2.56975	0.743833	-3.45474	0.000550829	0.00129326
AT1G61860	43.6017	1.96976	0.417914	4.7133	2.44e-06	7.48e-06
AT1G62030	679.333	1.66826	0.130221	12.811	1.42e-37	1.67e-36
AT1G62035	36.7058	1.76704	0.430584	4.10383	4.06e-05	0.000109774
AT1G62045	77.4678	1.24311	0.290298	4.2822	1.85e-05	5.19e-05
AT1G62180	2189.86	-1.91539	0.0626963	-30.5503	5.6e-205	3.6e-203
AT1G62390	6849.56	-1.0035	0.0320016	-31.3579	7.6e-216	5.28e-214
AT1G62480	1399.77	2.99756	0.0816612	36.7072	5.6e-295	5.68e-293
AT1G62540	4270.56	3.61391	0.0574505	62.9047	0	0
AT1G62570	208.325	1.26787	0.218391	5.8055	6.42e-09	2.45e-08
AT1G62620	216.342	1.73177	0.207024	8.36507	6.01e-17	3.62e-16
AT1G62660	6624.43	-1.30466	0.0378997	-34.4242	1.1e-259	9.33e-258
AT1G62710	1248.12	1.42876	0.0846993	16.8686	7.66e-64	1.54e-62
AT1G62760	116.277	-3.10819	0.299747	-10.3694	3.42e-25	2.81e-24
AT1G62810	3559.98	-1.22439	0.0488413	-25.0687	1.09e-138	4.87e-137
AT1G63060	5.19504	5.81972	1.67264	3.47936	0.000502608	0.00118606
AT1G63090	7053.07	-1.08366	0.0356455	-30.4011	5.32e-203	3.37e-201
AT1G63100	41.2937	1.42553	0.431942	3.30029	0.000965857	0.00218746
AT1G63295	5.07228	3.77293	1.49617	2.52172	0.0116782	0.0218841
AT1G63300	237.38	1.42584	0.184203	7.74061	9.89e-15	5.36e-14
AT1G63420	1334.77	1.44239	0.077284	18.6635	9.82e-78	2.44e-76
AT1G63440	34.966	1.60682	0.497229	3.23156	0.00123119	0.00274554
AT1G63650	64.6238	2.00286	0.410781	4.87573	1.08e-06	3.45e-06
AT1G63820	54.1316	1.13223	0.375166	3.01794	0.002545	0.00540201
AT1G63910	2.92834	4.98852	1.85751	2.6856	0.00724003	0.0141482
AT1G64110	44.2734	2.39251	0.440483	5.43156	5.59e-08	1.99e-07
AT1G64160	9.20407	-4.77228	1.31219	-3.63687	0.000275968	0.000672969
AT1G64200	3962.67	-1.21814	0.0454628	-26.7941	3.78e-158	1.92e-156
AT1G64220	107.35	-1.19486	0.261393	-4.57113	4.85e-06	1.45e-05
AT1G64260	8.14021	2.85001	1.03896	2.74315	0.00608521	0.0120484
AT1G64390	3435.42	1.30822	0.0503708	25.9717	1.03e-148	4.99e-147
AT1G64400	6597.07	1.20889	0.0329981	36.6352	7.87e-294	7.95e-292
AT1G64405	38.081	1.69743	0.453399	3.74379	0.000181264	0.000451392
AT1G64572	488.423	1.02238	0.142374	7.18095	6.92e-13	3.4e-12
AT1G64690	219.117	1.9831	0.191043	10.3804	3.04e-25	2.51e-24
AT1G65060	2243.72	1.86461	0.0609621	30.5865	1.85e-205	1.19e-203
AT1G65180	48.0499	2.62026	0.408999	6.40651	1.49e-10	6.36e-10
AT1G65240	31.3521	-1.17926	0.468328	-2.51801	0.0118019	0.0220949
AT1G65330	25.812	2.05317	0.728033	2.82016	0.00479996	0.00972647
AT1G65360	64.1426	1.96735	0.345235	5.69858	1.21e-08	4.52e-08
AT1G65370	3231.62	1.19901	0.0465771	25.7425	3.91e-146	1.85e-144
AT1G65450	287.668	7.9404	0.564167	14.0746	5.44e-45	7.66e-44
AT1G65490	2711.88	1.09891	0.0519001	21.1736	1.67e-99	5.5e-98
AT1G65510	107.741	-1.43846	0.273616	-5.25723	1.46e-07	5.02e-07
AT1G65550	10.3191	-1.90597	0.897354	-2.12399	0.0336709	0.0569679
AT1G65710	29.8798	1.02378	0.46842	2.18561	0.0288445	0.0497031
AT1G65890	74.2982	-1.40709	0.347467	-4.04955	5.13e-05	0.000137069
AT1G65900	365.159	1.07847	0.134915	7.99374	1.31e-15	7.42e-15
AT1G65910	45.3329	1.25011	0.389487	3.20963	0.00132904	0.0029466
AT1G65970	5.63877	3.95593	1.51482	2.61148	0.009015	0.017298
AT1G66020	4.01921	5.44726	1.70134	3.20175	0.00136598	0.00302396
AT1G66060	21.1584	-2.63318	0.606363	-4.34258	1.41e-05	4e-05
AT1G66100	5522.17	-1.5343	0.0393823	-38.9592	0	0
AT1G66140	337.816	1.26478	0.137915	9.17075	4.7e-20	3.22e-19
AT1G66180	1169.53	1.43658	0.0939932	15.2839	9.8e-53	1.63e-51
AT1G66190	491.004	1.02258	0.115927	8.82091	1.14e-18	7.36e-18
AT1G66210	17.488	2.23347	0.719675	3.10345	0.0019128	0.0041473
AT1G66250	365.495	1.0908	0.145975	7.47249	7.87e-14	4.07e-13
AT1G66280	10.911	-6.90617	1.40918	-4.90082	9.54e-07	3.05e-06
AT1G66370	547.021	-6.9826	0.452537	-15.4299	1.03e-53	1.74e-52
AT1G66380	215.931	-1.00932	0.176632	-5.71425	1.1e-08	4.14e-08
AT1G66450	11.1924	2.47321	0.849993	2.90968	0.00361795	0.00748282
AT1G66500	601.207	1.24931	0.130183	9.59656	8.27e-22	6.06e-21
AT1G66540	65.4447	1.39104	0.358087	3.88466	0.000102475	0.000263579
AT1G66700	189.933	-2.18965	0.206524	-10.6024	2.9e-26	2.46e-25
AT1G66760	457.815	-1.17122	0.135448	-8.64701	5.29e-18	3.33e-17
AT1G66810	115.29	1.28995	0.264143	4.88354	1.04e-06	3.32e-06
AT1G66870	6.36223	-3.15388	1.19431	-2.64076	0.00827211	0.0159823
AT1G67000	1758.37	-1.15221	0.0648676	-17.7625	1.38e-70	3.06e-69
AT1G67040	77.8951	1.54596	0.342224	4.51738	6.26e-06	1.85e-05
AT1G67260	4.99737	-2.77076	1.38276	-2.00379	0.0450922	0.0739813
AT1G67265	136.711	1.09698	0.214896	5.10469	3.31e-07	1.11e-06
AT1G67400	142.774	2.74954	0.253196	10.8593	1.8e-27	1.58e-26
AT1G67460	104.008	2.04037	0.296595	6.87932	6.01e-12	2.8e-11
AT1G67481	15.4562	2.25426	0.696691	3.23567	0.00121357	0.00270844
AT1G67520	338.995	-1.25243	0.156187	-8.01884	1.07e-15	6.07e-15
AT1G67600	77.3288	1.05616	0.299038	3.53187	0.000412635	0.000984307
AT1G67630	594.185	-1.02594	0.122548	-8.37177	5.68e-17	3.43e-16
AT1G67750	177.716	2.03289	0.206601	9.83971	7.59e-23	5.77e-22
AT1G67810	1730.5	-1.23788	0.0686321	-18.0364	1.01e-72	2.32e-71
AT1G67870	272.052	1.22202	0.164351	7.43539	1.04e-13	5.35e-13
AT1G67910	644.605	1.4285	0.105773	13.5054	1.45e-41	1.89e-40
AT1G67980	89.0951	-3.57349	0.346431	-10.3152	6.02e-25	4.89e-24
AT1G68250	20.4882	2.51745	0.656004	3.83755	0.000124266	0.000316043
AT1G68460	25.1884	2.05474	0.636485	3.22826	0.00124544	0.00277482
AT1G68470	510.353	2.39791	0.147449	16.2627	1.82e-59	3.43e-58
AT1G68570	3990.03	1.42615	0.0513832	27.7552	1.51e-169	8.14e-168
AT1G68610	3.97086	5.42509	1.6944	3.20177	0.00136584	0.00302396
AT1G68780	462.234	2.04608	0.128474	15.9261	4.17e-57	7.53e-56
AT1G68795	274.964	-1.31218	0.163665	-8.01747	1.08e-15	6.13e-15
AT1G68810	131.32	1.34107	0.246341	5.44395	5.21e-08	1.86e-07
AT1G68825	8.46058	6.51593	1.44203	4.51858	6.23e-06	1.84e-05
AT1G68850	20.916	-5.38657	0.996359	-5.40626	6.44e-08	2.27e-07
AT1G68945	267.065	1.86748	0.165435	11.2883	1.5e-29	1.4e-28
AT1G69080	90.5599	1.73806	0.293882	5.91414	3.34e-09	1.31e-08
AT1G69260	1005.64	1.49837	0.0901222	16.626	4.52e-62	8.88e-61
AT1G69270	227.295	1.41032	0.183621	7.68058	1.58e-14	8.47e-14
AT1G69370	801.108	-1.38885	0.117584	-11.8115	3.4e-32	3.48e-31
AT1G09057	21.0088	3.7393	0.738657	5.06229	4.14e-07	1.37e-06
AT1G69480	38.2451	-1.53388	0.418459	-3.66553	0.000246823	0.000605153
AT1G69490	653.068	-1.25908	0.106858	-11.7827	4.79e-32	4.86e-31
AT1G69630	16.5688	-1.84407	0.656575	-2.80862	0.00497551	0.0100565
AT1G69810	117.454	-1.29067	0.250778	-5.14666	2.65e-07	8.92e-07
AT1G69828	3.54921	5.25969	1.75634	2.99469	0.00274725	0.00580027
AT1G69880	88.4503	1.39719	0.277422	5.03631	4.75e-07	1.56e-06
AT1G69920	48.5593	-3.25018	0.435183	-7.46852	8.11e-14	4.19e-13
AT1G69940	24.7616	3.50069	0.658596	5.31538	1.06e-07	3.7e-07
AT1G70185	4.59361	5.64182	1.693	3.33243	0.000860905	0.00196459
AT1G70210	132.209	1.14366	0.226904	5.04029	4.65e-07	1.53e-06
AT1G70470	85.6813	1.14402	0.294695	3.88207	0.000103572	0.000266248
AT1G70550	363.565	1.5868	0.168245	9.43148	4.04e-21	2.88e-20
AT1G70560	872.038	1.25902	0.127582	9.8683	5.71e-23	4.35e-22
AT1G70640	228.317	1.5669	0.194105	8.07245	6.89e-16	3.94e-15
AT1G70700	23324.9	-2.38587	0.0333072	-71.6323	0	0
AT1G70830	3424.8	2.69537	0.0508883	52.9664	0	0
AT1G70880	32.8735	5.56735	0.861451	6.46276	1.03e-10	4.44e-10
AT1G70890	24538.9	1.66339	0.0207821	80.0396	0	0
AT1G70895	180.575	1.61849	0.237692	6.8092	9.81e-12	4.51e-11
AT1G71000	35.5589	1.7911	0.432395	4.14227	3.44e-05	9.36e-05
AT1G71030	682.206	1.07256	0.110566	9.7006	3e-22	2.23e-21
AT1G71050	164.623	2.10585	0.225224	9.34999	8.77e-21	6.16e-20
AT1G71280	5.6109	3.98087	1.44191	2.76082	0.00576561	0.011479
AT1G71380	20.1781	1.59734	0.644866	2.47701	0.0132488	0.024543
AT1G71390	56.1044	-2.2239	0.469816	-4.73356	2.21e-06	6.8e-06
AT1G71520	5.24709	-5.85347	1.6125	-3.63007	0.000283347	0.000689449
AT1G71695	6569.87	1.55325	0.037659	41.2452	0	0
AT1G71830	57.7416	1.42956	0.432397	3.30613	0.000945952	0.00214588
AT1G71990	136.936	1.40088	0.242162	5.78487	7.26e-09	2.76e-08
AT1G72040	2372.62	-1.21423	0.0614391	-19.7631	6.18e-87	1.75e-85
AT1G72100	2.34914	4.66541	1.97215	2.36564	0.0179987	0.0324491
AT1G72210	65.1859	2.56834	0.441014	5.82372	5.76e-09	2.21e-08
AT1G72230	63.1385	4.02576	1.27571	3.15571	0.00160107	0.00351117
AT1G72260	356.822	-3.75664	0.202401	-18.5604	6.72e-77	1.66e-75
AT1G72450	15128.5	-2.5136	0.0292137	-86.0417	0	0
AT1G72520	3553.8	-1.68946	0.0471633	-35.8215	5.11e-281	4.94e-279
AT1G72600	23.231	1.75347	0.570248	3.07493	0.00210555	0.00453468
AT1G72610	7.54369	3.02919	1.05085	2.88261	0.00394397	0.00810205
AT1G72645	2127.98	1.11642	0.0582406	19.1692	6.7e-82	1.74e-80
AT1G72690	370.733	1.32096	0.144819	9.12143	7.41e-20	5.05e-19
AT1G72720	50.1069	1.59245	0.395527	4.02614	5.67e-05	0.000150531
AT1G72760	53.2065	1.28694	0.372935	3.45084	0.000558848	0.0013112
AT1G72810	1515.82	1.16189	0.0795905	14.5984	2.88e-48	4.32e-47
AT1G72830	706.348	-1.02205	0.121364	-8.42138	3.72e-17	2.26e-16
AT1G72970	767.979	1.52881	0.115421	13.2455	4.79e-40	5.99e-39
AT1G73010	41.834	2.63866	0.48949	5.39064	7.02e-08	2.47e-07
AT1G73210	331.714	-1.51714	0.15228	-9.96284	2.22e-23	1.71e-22
AT1G73260	19.4937	-2.86057	0.6821	-4.19377	2.74e-05	7.55e-05
AT1G73270	17.9378	-1.52441	0.698224	-2.18327	0.0290161	0.0499601
AT1G73325	1401.78	-1.4448	0.0798777	-18.0876	3.99e-73	9.26e-72
AT1G73330	1418.78	1.37203	0.0766029	17.911	9.68e-72	2.19e-70
AT1G73360	367.134	1.31527	0.136693	9.62208	6.45e-22	4.74e-21
AT1G73687	44.9523	1.90193	0.42273	4.49917	6.82e-06	2e-05
AT1G73830	65.2183	1.08701	0.314384	3.45757	0.000545064	0.00128041
AT1G73850	158.348	1.32881	0.231195	5.74758	9.05e-09	3.42e-08
AT1G73890	241.869	1.01606	0.164572	6.17399	6.66e-10	2.72e-09
AT1G74010	52.8282	-1.57221	0.408533	-3.84842	0.000118883	0.000303116
AT1G74220	1.94794	4.4005	2.15646	2.04061	0.0412892	0.0684804
AT1G74290	179.906	-1.09657	0.196415	-5.58291	2.37e-08	8.65e-08
AT1G74420	19.3387	1.48817	0.603	2.46795	0.0135889	0.0250977
AT1G74430	424.109	-1.42358	0.13654	-10.4261	1.88e-25	1.56e-24
AT1G74460	11.5987	-3.41837	0.9759	-3.50278	0.000460422	0.00109243
AT1G74480	5.09834	5.78658	1.62932	3.55152	0.000383008	0.000918368
AT1G74650	164.229	-1.39435	0.221952	-6.28219	3.34e-10	1.39e-09
AT1G74670	241.742	1.44393	0.171194	8.43443	3.33e-17	2.03e-16
AT1G74770	1246.11	1.34441	0.0721454	18.6348	1.68e-77	4.17e-76
AT1G74810	174.596	1.91619	0.243599	7.86616	3.66e-15	2.02e-14
AT1G74950	3989.84	-1.89525	0.0544297	-34.8201	1.21e-265	1.06e-263
AT1G75060	187.158	1.48501	0.205829	7.21476	5.4e-13	2.67e-12
AT1G75110	79.8445	1.38194	0.328447	4.20748	2.58e-05	7.13e-05
AT1G75160	4.81593	5.70287	1.64399	3.46892	0.000522552	0.0012296
AT1G75220	4148.63	-1.16324	0.0416812	-27.908	2.13e-171	1.16e-169
AT1G75240	15.7644	2.84969	0.849442	3.35478	0.000794281	0.00182172
AT1G75300	3.57734	3.33945	1.647	2.0276	0.042601	0.0703462
AT1G75450	207.478	-2.63123	0.196805	-13.3697	9.09e-41	1.16e-39
AT1G75550	21.6558	2.02552	0.628619	3.22217	0.00127225	0.00282888
AT1G75710	1731.8	1.6625	0.0736743	22.5655	9.45e-113	3.5e-111
AT1G75750	10256.6	-3.34862	0.0319459	-104.821	0	0
AT1G75830	16.6594	2.46746	0.706561	3.49222	0.000479029	0.00113354
AT1G75870	19.516	3.10953	0.684419	4.54331	5.54e-06	1.64e-05
AT1G75880	12.6211	-2.57157	0.807768	-3.18355	0.00145481	0.00320719
AT1G75945	11.3411	-1.96968	0.880181	-2.23781	0.0252333	0.0440202
AT1G76210	6.05947	-4.15982	1.6172	-2.57224	0.0101044	0.0192001
AT1G76240	70.5087	2.26852	0.338637	6.69898	2.1e-11	9.48e-11
AT1G76310	42.0942	1.31955	0.435377	3.03081	0.00243897	0.00519833
AT1G76370	11.9469	4.05163	1.01886	3.97663	6.99e-05	0.000183595
AT1G76410	6.2996	3.07469	1.19227	2.57886	0.00991283	0.0188651
AT1G76470	38.9906	-2.72015	0.514648	-5.28546	1.25e-07	4.33e-07
AT1G76540	43.8085	1.31429	0.43078	3.05096	0.00228114	0.00488818
AT1G76640	107.7	-3.9736	0.375715	-10.5761	3.85e-26	3.25e-25
AT1G76650	261.55	-1.16648	0.172991	-6.74301	1.55e-11	7.07e-11
AT1G76790	10757.3	-3.45765	0.0392585	-88.0737	0	0
AT1G76930	1722.26	-1.47777	0.0645844	-22.8812	7.14e-116	2.71e-114
AT1G76965	11.1897	1.90193	0.775795	2.45158	0.014223	0.0261687
AT1G76990	7918.87	-1.05593	0.0337384	-31.2975	5.04e-215	3.42e-213
AT1G77110	53.4623	1.1475	0.356411	3.2196	0.00128369	0.00285117
AT1G77138	66.2962	1.53068	0.340787	4.4916	7.07e-06	2.07e-05
AT1G77200	29.1233	1.6286	0.616296	2.64256	0.00822829	0.0159032
AT1G77270	156.882	2.93195	0.246995	11.8705	1.69e-32	1.74e-31
AT1G77390	20.7398	1.55559	0.602543	2.5817	0.00983145	0.0187295
AT1G77530	13.0021	-2.16871	0.853271	-2.54164	0.0110333	0.020782
AT1G77590	1909.44	-1.06233	0.0630351	-16.853	9.97e-64	2e-62
AT1G77660	1484.45	-1.07653	0.0688793	-15.6292	4.6e-55	8.02e-54
AT1G77760	611.782	-3.16735	0.332632	-9.52207	1.7e-21	1.23e-20
AT1G77932	2.48598	4.74926	1.96505	2.41687	0.0156545	0.0286013
AT1G77960	33.9922	-3.03178	0.546912	-5.54346	2.97e-08	1.08e-07
AT1G78110	958.046	1.05583	0.0856153	12.3323	6.07e-35	6.67e-34
AT1G78170	408.724	2.5388	0.17232	14.7331	3.95e-49	6.11e-48
AT1G78430	8.94781	2.59805	1.10439	2.35249	0.0186483	0.0335141
AT1G78440	3.21946	5.12656	1.85789	2.75934	0.00579179	0.0115219
AT1G78476	37.173	1.76941	0.450532	3.92738	8.59e-05	0.000222925
AT1G78478	28.2794	1.87659	0.513958	3.65126	0.00026096	0.000638053
AT1G09823	4.6288	3.03512	1.46501	2.07174	0.0382896	0.0639927
AT1G78820	635.928	2.28342	0.13275	17.2008	2.62e-66	5.48e-65
AT1G78865	58.0379	1.1724	0.343362	3.41446	0.000639075	0.00148834
AT1G78970	492.413	1.8817	0.124288	15.1398	8.85e-52	1.44e-50
AT1G79060	52.9679	-1.5016	0.380909	-3.94216	8.08e-05	0.000210362
AT1G79075	976.07	1.21629	0.0971809	12.5157	6.13e-36	6.92e-35
AT1G79310	122.288	-1.72898	0.259353	-6.66652	2.62e-11	1.18e-10
AT1G79420	29.3712	1.55675	0.588724	2.64427	0.00818673	0.0158297
AT1G79680	648.132	-2.36935	0.11389	-20.8038	4e-96	1.26e-94
AT1G79780	21.0962	1.72195	0.616658	2.79239	0.00523197	0.010527
AT1G79820	481.264	1.10887	0.122301	9.06674	1.23e-19	8.28e-19
AT1G79840	90.3388	2.31075	0.35695	6.47361	9.57e-11	4.15e-10
AT1G79860	4.10226	3.55898	1.63181	2.181	0.0291831	0.0501971
AT1G79920	6885.87	-1.06396	0.0339683	-31.3222	2.33e-215	1.6e-213
AT1G80050	348.808	1.37669	0.151883	9.06409	1.26e-19	8.48e-19
AT1G80300	5823.75	-1.102	0.0393245	-28.0234	8.44e-173	4.64e-171
AT1G80470	6.76915	4.30428	1.39363	3.08854	0.00201142	0.00434641
AT1G80540	2.50163	4.76604	2.12717	2.24055	0.025055	0.0437502
AT1G80660	90.3969	1.15433	0.328408	3.51492	0.000439879	0.00104637
AT1G80690	111.534	1.49887	0.247595	6.05372	1.42e-09	5.65e-09
AT1G80820	165.992	-2.6778	0.236733	-11.3115	1.15e-29	1.08e-28
AT1G80830	784.631	-1.03468	0.118389	-8.73965	2.34e-18	1.5e-17
AT2G01021	574.044	2.57148	0.700427	3.67131	0.00024131	0.000592074
AT2G01023	38.0447	3.00404	0.492519	6.09934	1.07e-09	4.29e-09
AT2G01275	4.75526	4.67698	1.60684	2.91066	0.00360664	0.00746152
AT2G01280	2.71524	4.87262	1.89817	2.56701	0.0102579	0.0194635
AT2G01505	591.26	1.26994	0.105276	12.0629	1.66e-33	1.75e-32
AT2G01530	12.897	-2.82369	0.846307	-3.33649	0.000848442	0.00193874
AT2G01554	3.1321	5.08335	1.80094	2.82261	0.00476342	0.00965682
AT2G01660	128.096	1.25759	0.224562	5.60019	2.14e-08	7.85e-08
AT2G01850	6084.32	-1.45545	0.0351682	-41.3853	0	0
AT2G01860	348.663	-1.27677	0.157671	-8.0977	5.6e-16	3.22e-15
AT2G01890	40.1335	1.62406	0.43581	3.72654	0.000194129	0.000481761
AT2G01905	13.633	2.27212	0.759068	2.9933	0.00275977	0.00582395
AT2G01918	477.903	1.21714	0.133577	9.11191	8.09e-20	5.5e-19
AT2G01990	523.263	1.6176	0.123763	13.0701	4.88e-39	5.93e-38
AT2G02100	897.144	2.06314	0.105778	19.5044	1.01e-84	2.75e-83
AT2G02130	1814.41	1.03898	0.0712764	14.5768	3.95e-48	5.92e-47
AT2G02140	18.5793	3.3607	0.724662	4.63762	3.52e-06	1.07e-05
AT2G02240	34.1174	1.20636	0.447506	2.69573	0.00702348	0.0137614
AT2G02250	61.7442	1.90308	0.332556	5.72258	1.05e-08	3.94e-08
AT2G02320	4.53903	3.59925	1.528	2.35554	0.018496	0.0332565
AT2G02780	729.538	1.05732	0.10386	10.1802	2.43e-24	1.94e-23
AT2G02850	17.1947	2.0026	0.669168	2.99267	0.00276551	0.00583439
AT2G02930	86.409	-1.34533	0.321055	-4.19034	2.79e-05	7.65e-05
AT2G02990	103.847	-3.10669	0.314248	-9.88611	4.78e-23	3.65e-22
AT2G03090	78.3339	1.85733	0.31006	5.99023	2.1e-09	8.3e-09
AT2G03130	1.98783	4.42667	2.09628	2.11168	0.0347142	0.058577
AT2G03290	6.99477	2.06783	1.01804	2.03119	0.0422361	0.0698319
AT2G03980	8778.44	-1.89252	0.0317144	-59.6739	0	0
AT2G04030	28230	-1.5054	0.0187008	-80.4994	0	0
AT2G04032	46.4602	1.69106	0.453789	3.72653	0.000194132	0.000481761
AT2G04400	12551.1	-1.05816	0.0301106	-35.1423	1.52e-270	1.37e-268
AT2G04515	168.264	1.21767	0.209517	5.81178	6.18e-09	2.37e-08
AT2G05070	1197.54	1.42501	0.0859588	16.5779	1.01e-61	1.97e-60
AT2G05100	1119.18	1.06783	0.082408	12.9578	2.12e-38	2.54e-37
AT2G05270	2.20092	4.58042	2.26109	2.02575	0.04279	0.0705953
AT2G05440	13.9985	1.85367	0.699968	2.64822	0.00809163	0.0156554
AT2G05540	336.628	-1.83992	0.158406	-11.6152	3.45e-31	3.4e-30
AT2G05632	221.034	1.25485	0.19869	6.31564	2.69e-10	1.13e-09
AT2G05810	29.988	1.53399	0.489505	3.13376	0.0017258	0.00376685
AT2G05995	76.3086	-1.12392	0.320979	-3.50156	0.000462551	0.00109702
AT2G06002	301.972	-4.01768	0.441201	-9.10624	8.53e-20	5.79e-19
AT2G06050	15369.8	-1.02686	0.0251479	-40.8329	0	0
AT2G06255	318.559	-2.26172	0.152407	-14.84	8.08e-50	1.27e-48
AT2G07040	40.391	3.01351	0.468699	6.42952	1.28e-10	5.49e-10
AT2G07042	127.72	-1.02402	0.261018	-3.92319	8.74e-05	0.000226548
AT2G07140	22.53	-1.59291	0.566871	-2.81001	0.00495403	0.0100167
AT2G07749	3.5486	-4.25764	1.88997	-2.25275	0.0242746	0.0425406
AT2G07777	17.4631	1.36835	0.603451	2.26754	0.023357	0.0410889
AT2G07675	84.5093	1.56443	0.290686	5.38185	7.37e-08	2.59e-07
AT2G07708	21.5395	1.54478	0.572203	2.69971	0.00693998	0.0136074
AT2G07644	61.972	2.42196	0.356105	6.80126	1.04e-11	4.77e-11
AT2G07646	1.91605	-4.404	2.16246	-2.03657	0.0416933	0.0690371
AT2G07652	10.5819	2.08805	0.863701	2.41756	0.015625	0.028552
AT2G07662	435.5	1.21129	0.123365	9.81868	9.36e-23	7.08e-22
AT2G10553	3.52538	4.21296	1.71585	2.45532	0.0140759	0.0259132
AT2G10921	6.04085	-3.00357	1.20632	-2.48987	0.012779	0.023756
AT2G10930	28.0384	2.46977	0.528582	4.67245	2.98e-06	9.07e-06
AT2G10940	309.462	2.92493	0.206139	14.1891	1.07e-45	1.53e-44
AT2G11810	552.681	1.12784	0.12961	8.70181	3.27e-18	2.08e-17
AT2G12170	58.3521	1.84858	0.3661	5.0494	4.43e-07	1.46e-06
AT2G12400	863.78	1.2784	0.0966833	13.2225	6.5e-40	8.1e-39
AT2G05705	6.59472	-2.23546	1.10724	-2.01895	0.0434924	0.0716635
AT2G12462	438.936	1.79626	0.157354	11.4154	3.5e-30	3.35e-29
AT2G05875	14.9795	-1.49318	0.66239	-2.25424	0.0241811	0.0423909
AT2G13550	45.2163	1.19391	0.409142	2.91809	0.00352186	0.00729699
AT2G13760	12.5617	-1.98701	0.767684	-2.58832	0.00964464	0.018402
AT2G06065	15.9698	-2.10082	0.735995	-2.85439	0.00431196	0.0087994
AT2G13960	79.5344	1.36564	0.295422	4.62266	3.79e-06	1.14e-05
AT2G14095	15.2164	1.8338	0.661366	2.77275	0.00555847	0.0111154
AT2G14290	65.0017	-3.23901	0.400811	-8.08114	6.42e-16	3.68e-15
AT2G14520	2397.73	1.14878	0.0611148	18.7971	7.97e-79	2.02e-77
AT2G06185	356.108	1.57464	0.145657	10.8106	3.07e-27	2.67e-26
AT2G14620	41.1665	1.92024	0.434219	4.4223	9.77e-06	2.82e-05
AT2G14775	85.8079	-1.0878	0.29326	-3.70933	0.000207806	0.000513687
AT2G14890	725.79	1.63213	0.109882	14.8535	6.6e-50	1.04e-48
AT2G14900	63.8139	1.64676	0.407951	4.03665	5.42e-05	0.000144358
AT2G15090	208.632	2.04671	0.182681	11.2038	3.91e-29	3.6e-28
AT2G15130	50.8877	1.00984	0.389458	2.59294	0.00951597	0.0181815
AT2G15400	57.2274	1.37197	0.351866	3.89911	9.65e-05	0.000249197
AT2G15440	146.476	1.59052	0.232517	6.84046	7.89e-12	3.66e-11
AT2G15490	11.9858	-5.16587	1.25913	-4.10273	4.08e-05	0.00011028
AT2G15830	1272.46	1.88182	0.0913309	20.6044	2.51e-94	7.71e-93
AT2G15880	136.345	1.50208	0.23339	6.43594	1.23e-10	5.27e-10
AT2G15960	12729.8	1.79944	0.0729664	24.6612	2.79e-134	1.2e-132
AT2G16060	445.141	1.04906	0.13782	7.61183	2.7e-14	1.43e-13
AT2G16250	402.769	-1.07965	0.132794	-8.13027	4.28e-16	2.48e-15
AT2G16500	8038.39	-1.14657	0.0407157	-28.1604	1.79e-174	9.91e-173
AT2G16570	9.3155	1.97148	0.907944	2.17136	0.0299037	0.0512839
AT2G16630	72.0226	-1.7228	0.315171	-5.46625	4.6e-08	1.64e-07
AT2G16660	3669.31	-1.71889	0.0508477	-33.8047	1.68e-250	1.36e-248
AT2G16750	1524.48	1.07332	0.0794385	13.5113	1.34e-41	1.75e-40
AT2G16760	8.62231	-2.43395	1.09973	-2.21323	0.026882	0.0466307
AT2G16850	70.3867	1.19514	0.307767	3.88326	0.000103065	0.000265006
AT2G16890	1084.5	1.52358	0.0841253	18.1108	2.62e-73	6.1e-72
AT2G16910	20.8073	1.29659	0.598384	2.16683	0.0302481	0.0518042
AT2G16990	192.241	1.72121	0.224467	7.66798	1.75e-14	9.33e-14
AT2G17036	272.063	1.59578	0.159241	10.0212	1.23e-23	9.57e-23
AT2G17442	436.315	1.50176	0.132123	11.3664	6.14e-30	5.82e-29
AT2G17470	215.938	2.99993	0.214851	13.9628	2.63e-44	3.65e-43
AT2G17500	1295.09	-1.01495	0.0739145	-13.7314	6.59e-43	8.88e-42
AT2G06995	67.4804	-3.81226	1.1809	-3.22828	0.00124538	0.00277482
AT2G17620	13.2674	2.33906	0.775279	3.01706	0.00255241	0.00541464
AT2G17660	39.4618	1.02608	0.46969	2.1846	0.0289185	0.0498214
AT2G17740	62.5758	-1.40853	0.329603	-4.27341	1.93e-05	5.39e-05
AT2G17770	4.11716	3.55056	1.64072	2.16402	0.0304626	0.0521212
AT2G17780	188.268	2.34852	0.230647	10.1823	2.38e-24	1.9e-23
AT2G17880	122.227	1.16439	0.238985	4.87224	1.1e-06	3.51e-06
AT2G17890	10.2525	1.8341	0.917196	1.99968	0.0455351	0.0745923
AT2G17920	49.2951	1.76671	0.445448	3.96614	7.3e-05	0.000191382
AT2G18010	30.0099	3.04126	0.602501	5.04773	4.47e-07	1.47e-06
AT2G18100	60.7055	1.75261	0.374011	4.68597	2.79e-06	8.51e-06
AT2G18180	16.5293	1.63194	0.681065	2.39616	0.0165677	0.0301234
AT2G18190	24.5678	2.56111	0.642108	3.9886	6.65e-05	0.000174943
AT2G18328	82.4142	1.59978	0.323542	4.94459	7.63e-07	2.46e-06
AT2G18360	2.50689	-4.78517	2.00413	-2.38765	0.0169566	0.030755
AT2G18370	15.3181	-4.4956	0.974459	-4.61343	3.96e-06	1.19e-05
AT2G18480	10.602	3.95277	1.14035	3.46627	0.000527727	0.00124112
AT2G18690	3118.13	-1.21206	0.0502375	-24.1266	1.31e-128	5.5e-127
AT2G19000	4.47316	3.68693	1.5511	2.37698	0.017455	0.0315457
AT2G19050	7.60118	2.80738	1.19454	2.35018	0.0187645	0.033704
AT2G19090	84.9015	1.10935	0.292363	3.79443	0.000147982	0.000373112
AT2G19330	33.4127	1.49433	0.539316	2.77079	0.00559199	0.0111704
AT2G19460	689.763	1.28562	0.104229	12.3345	5.91e-35	6.49e-34
AT2G19580	106.934	1.06467	0.261252	4.07525	4.6e-05	0.000123327
AT2G19670	335.663	-1.04354	0.144138	-7.23982	4.49e-13	2.23e-12
AT2G19970	13.7582	-2.60073	0.845427	-3.07624	0.0020963	0.00451518
AT2G19990	17.2132	-1.45574	0.605186	-2.40545	0.0161525	0.0294167
AT2G20340	10692.7	-1.67571	0.0320168	-52.3384	0	0
AT2G20550	68.6978	1.22591	0.316484	3.87354	0.000107265	0.000275072
AT2G20590	26.1207	1.61952	0.534826	3.02811	0.00246085	0.00523941
AT2G20625	4.26891	5.53638	1.71775	3.22304	0.00126837	0.00282167
AT2G20670	148.79	1.20333	0.237491	5.06684	4.04e-07	1.34e-06
AT2G20700	70.1318	2.47255	0.391704	6.3123	2.75e-10	1.15e-09
AT2G20750	57.0267	3.50235	0.434869	8.05381	8.03e-16	4.59e-15
AT2G20805	4.40729	3.61495	1.65419	2.18533	0.0288649	0.0497344
AT2G20835	22.2678	2.96052	0.617678	4.79299	1.64e-06	5.13e-06
AT2G20880	21.5927	2.33476	0.622915	3.74811	0.00017817	0.000443935
AT2G07355	9.94854	-2.38964	0.935131	-2.5554	0.0106065	0.0200565
AT2G21050	65.8935	2.17398	0.355247	6.11964	9.38e-10	3.79e-09
AT2G21100	24.3978	-2.78164	0.584482	-4.75916	1.94e-06	6.02e-06
AT2G21180	564.928	1.17288	0.123511	9.49617	2.18e-21	1.57e-20
AT2G21200	28.1268	1.70319	0.500336	3.4041	0.000663823	0.00154274
AT2G21590	506.951	2.31324	0.125545	18.4256	8.18e-76	1.99e-74
AT2G21640	793.884	1.10807	0.10465	10.5884	3.37e-26	2.85e-25
AT2G21650	11.4162	2.91193	0.888721	3.27654	0.00105088	0.00236698
AT2G21770	48.0743	1.78637	0.384757	4.64285	3.44e-06	1.04e-05
AT2G21800	52.9926	1.77028	0.376312	4.7043	2.55e-06	7.8e-06
AT2G21820	68.9372	3.22293	0.36882	8.73849	2.36e-18	1.51e-17
AT2G21880	254.483	1.52794	0.165335	9.24148	2.43e-20	1.68e-19
AT2G22000	185.857	1.43034	0.205278	6.96782	3.22e-12	1.53e-11
AT2G22055	23.2733	1.89383	0.610089	3.10418	0.00190806	0.00413781
AT2G22122	159.467	1.65321	0.211465	7.81787	5.37e-15	2.94e-14
AT2G22170	2261.6	1.32696	0.0659535	20.1197	4.96e-90	1.45e-88
AT2G07555	2.73399	-4.91482	2.07562	-2.36789	0.0178901	0.0322663
AT2G22330	4201.74	-1.90176	0.0429146	-44.315	0	0
AT2G22510	17.619	-3.67468	0.850372	-4.32126	1.55e-05	4.39e-05
AT2G22630	18.7737	-1.86984	0.634128	-2.94868	0.00319139	0.00666075
AT2G22680	25.9627	1.16159	0.511384	2.27146	0.0231189	0.0407151
AT2G22730	37.969	1.98981	0.451648	4.40568	1.05e-05	3.04e-05
AT2G22760	20.3221	-4.92627	0.928913	-5.30326	1.14e-07	3.94e-07
AT2G22770	474.587	-2.24404	0.138371	-16.2175	3.79e-59	7.12e-58
AT2G22800	522.663	-1.1896	0.137765	-8.63501	5.87e-18	3.69e-17
AT2G22810	31.1641	5.50252	0.839162	6.55715	5.48e-11	2.41e-10
AT2G22821	48.291	2.10723	0.388183	5.42844	5.68e-08	2.02e-07
AT2G22860	70.6101	-1.23675	0.334022	-3.70261	0.000213393	0.000526501
AT2G22905	27.8576	2.09191	0.617456	3.38795	0.000704164	0.00162984
AT2G23120	8448.04	1.46067	0.0904264	16.1532	1.08e-58	2.01e-57
AT2G23130	159.267	-1.43332	0.234347	-6.11621	9.58e-10	3.88e-09
AT2G07890	9.5386	2.827	0.957198	2.95342	0.00314278	0.00656732
AT2G23190	6.83623	3.12453	1.24067	2.51842	0.0117881	0.0220728
AT2G23210	1.98783	4.42667	2.09628	2.11168	0.0347142	0.058577
AT2G23530	5.30539	3.8941	1.4949	2.60492	0.00918954	0.0176002
AT2G23540	30.2607	-4.44696	0.680873	-6.53126	6.52e-11	2.86e-10
AT2G23560	208.79	-1.22605	0.194064	-6.31773	2.65e-10	1.11e-09
AT2G23672	10.3947	2.22468	0.839778	2.64913	0.00807002	0.0156221
AT2G23690	66.797	1.67396	0.344389	4.86068	1.17e-06	3.71e-06
AT2G23900	23.3066	2.23876	0.70727	3.16535	0.00154895	0.00340191
AT2G24010	19.9933	1.43394	0.627252	2.28606	0.0222506	0.0393481
AT2G24070	4.9891	2.64082	1.34284	1.96658	0.0492311	0.0799335
AT2G24210	29.5193	-5.47166	0.877231	-6.23743	4.45e-10	1.84e-09
AT2G24230	333.421	1.23722	0.145333	8.51301	1.69e-17	1.05e-16
AT2G24370	3.92274	3.48377	1.64974	2.11171	0.0347114	0.058577
AT2G24430	2.7423	-4.91022	1.89204	-2.5952	0.00945369	0.0180687
AT2G24500	3743.07	-1.17331	0.0471427	-24.8885	9.91e-137	4.33e-135
AT2G24645	692.826	1.00126	0.0993631	10.0768	6.99e-24	5.48e-23
AT2G24762	703.904	1.31227	0.121057	10.8401	2.22e-27	1.94e-26
AT2G24820	2951.04	-1.43157	0.0546561	-26.1924	3.25e-151	1.59e-149
AT2G24850	27786.4	-1.79113	0.0203518	-88.0086	0	0
AT2G25060	48.9413	1.15052	0.380649	3.02252	0.00250675	0.00532949
AT2G08120	14.891	-1.6128	0.793038	-2.0337	0.0419818	0.0694566
AT2G25220	226.976	1.00637	0.194441	5.17573	2.27e-07	7.68e-07
AT2G25240	8.68128	2.05163	0.953133	2.15252	0.0313567	0.0534775
AT2G25295	6.51544	-2.45954	1.09863	-2.23872	0.0251739	0.0439332
AT2G25440	371.564	-1.79212	0.151365	-11.8397	2.43e-32	2.5e-31
AT2G25450	20326.4	-1.32455	0.0252154	-52.5293	0	0
AT2G25470	76.1677	-1.35593	0.296873	-4.56738	4.94e-06	1.47e-05
AT2G25482	9.74147	3.70098	1.09874	3.36839	0.000756076	0.00174038
AT2G25500	6.28903	-6.10632	1.61555	-3.77971	0.00015701	0.000394175
AT2G25600	8.58747	2.30487	0.994905	2.31667	0.0205218	0.0365474
AT2G25680	234.542	-1.34717	0.173307	-7.77332	7.65e-15	4.16e-14
AT2G25735	553.11	-1.20627	0.139887	-8.62315	6.51e-18	4.09e-17
AT2G25770	15.8419	1.62513	0.785672	2.06846	0.0385969	0.0644529
AT2G25790	156.717	1.00529	0.247296	4.06511	4.8e-05	0.000128595
AT2G25810	23.0481	1.19163	0.539192	2.21002	0.0271038	0.0469843
AT2G26010	668.741	-8.39757	0.431166	-19.4764	1.74e-84	4.72e-83
AT2G26020	873.266	-7.00977	0.241039	-29.0814	6.16e-186	3.61e-184
AT2G26180	63.7834	1.31053	0.34675	3.77948	0.000157157	0.000394455
AT2G26250	12158.5	1.03049	0.0334147	30.8394	7.77e-209	5.14e-207
AT2G26330	1557.97	1.12095	0.073238	15.3055	7.02e-53	1.17e-51
AT2G26400	1200.18	2.7089	0.0862047	31.4241	9.49e-217	6.63e-215
AT2G26410	19.6643	1.57205	0.613736	2.56144	0.0104239	0.0197401
AT2G26450	35.7094	2.10081	0.551306	3.8106	0.00013863	0.000351047
AT2G26515	52.9048	1.27147	0.36223	3.51011	0.000447916	0.00106424
AT2G26560	5141.65	-2.24231	0.0414636	-54.0789	0	0
AT2G26650	1533.63	-1.13475	0.0691452	-16.4111	1.59e-60	3.05e-59
AT2G26692	4.99261	-3.17919	1.35711	-2.34261	0.0191491	0.0343254
AT2G26695	32.1222	1.93485	0.463543	4.17404	2.99e-05	8.2e-05
AT2G26850	29.5772	2.3156	0.543462	4.26083	2.04e-05	5.69e-05
AT2G27280	6.2522	6.08087	1.52924	3.9764	7e-05	0.00018375
AT2G27313	19.7407	-2.33438	0.688845	-3.38883	0.000701912	0.0016248
AT2G27380	3.45225	5.21711	1.81952	2.8673	0.00413993	0.00847967
AT2G27385	426.836	3.82035	0.16756	22.7999	4.6e-115	1.74e-113
AT2G27402	1112.1	1.27132	0.0841725	15.1037	1.53e-51	2.47e-50
AT2G27420	47.7731	1.23682	0.445529	2.77608	0.00550189	0.0110152
AT2G27500	1944.85	-1.25683	0.0688689	-18.2496	2.08e-74	4.95e-73
AT2G27690	614.787	-2.47983	0.117385	-21.1256	4.63e-99	1.52e-97
AT2G27740	21.9293	1.67791	0.718451	2.33545	0.0195197	0.0349248
AT2G28040	16.8425	1.95686	0.673852	2.90399	0.0036844	0.00761034
AT2G28120	103.834	-1.07319	0.275088	-3.90127	9.57e-05	0.000247065
AT2G28140	16.3105	-2.16139	0.693509	-3.11661	0.00182945	0.00397978
AT2G28180	11.5087	2.04109	0.935096	2.18276	0.0290536	0.050013
AT2G28190	4415.64	-1.18398	0.0439305	-26.9513	5.51e-160	2.81e-158
AT2G28210	43.551	-2.0487	0.461472	-4.43948	9.02e-06	2.62e-05
AT2G28260	510.25	1.30227	0.112752	11.5498	7.4e-31	7.22e-30
AT2G28410	54.3178	2.59156	0.419401	6.17918	6.44e-10	2.64e-09
AT2G28440	182.135	1.37556	0.20219	6.80334	1.02e-11	4.7e-11
AT2G28500	170.922	1.07504	0.193616	5.55246	2.82e-08	1.02e-07
AT2G28710	37.1142	1.50749	0.491321	3.06825	0.00215319	0.00462945
AT2G28815	243.994	1.62625	0.172245	9.44154	3.67e-21	2.62e-20
AT2G28870	14.1772	2.55589	0.854206	2.99212	0.00277049	0.0058438
AT2G29100	13.2669	-1.67263	0.811458	-2.06127	0.0392775	0.0654714
AT2G29110	246.12	-1.56221	0.177464	-8.80298	1.33e-18	8.61e-18
AT2G29125	9.69397	1.93444	0.903932	2.14003	0.0323524	0.0549759
AT2G29130	3.95167	5.41884	1.75524	3.08723	0.00202028	0.00436372
AT2G29350	10214.8	-1.68034	0.0302265	-55.5916	0	0
AT2G29370	16.8442	-3.59267	0.876178	-4.10039	4.12e-05	0.000111375
AT2G29410	46.283	-1.57488	0.404426	-3.89412	9.86e-05	0.000254174
AT2G29420	473.271	1.22906	0.121215	10.1395	3.69e-24	2.92e-23
AT2G29440	228.464	-1.30601	0.183179	-7.12968	1.01e-12	4.9e-12
AT2G29450	26442.1	-1.02716	0.0232713	-44.1384	0	0
AT2G29460	3602.2	-2.22473	0.0586694	-37.9198	0	0
AT2G29490	340.295	1.87823	0.175383	10.7093	9.21e-27	7.91e-26
AT2G29570	1335.34	-1.04201	0.0782988	-13.3081	2.08e-40	2.62e-39
AT2G29680	440.713	-1.26323	0.145762	-8.66642	4.46e-18	2.82e-17
AT2G29710	33.7288	-1.43733	0.512419	-2.805	0.00503171	0.0101572
AT2G29730	199.575	1.05928	0.201944	5.24542	1.56e-07	5.35e-07
AT2G29890	103.808	1.53272	0.29786	5.14577	2.66e-07	8.96e-07
AT2G30300	6.0314	6.03429	1.58653	3.80346	0.000142689	0.000360423
AT2G30420	193.832	2.91031	0.223624	13.0143	1.01e-38	1.23e-37
AT2G30424	554.768	2.9554	0.149601	19.7553	7.23e-87	2.05e-85
AT2G30500	1031.33	1.49468	0.0881064	16.9644	1.51e-64	3.05e-63
AT2G30600	1650.35	-1.57073	0.0799031	-19.658	4.94e-86	1.39e-84
AT2G30690	11.6018	1.87294	0.809986	2.31231	0.0207605	0.0369277
AT2G30720	1763.02	-1.1123	0.0621786	-17.8888	1.44e-71	3.25e-70
AT2G30750	265.55	-1.21997	0.176392	-6.91627	4.64e-12	2.18e-11
AT2G30770	1721.71	-3.18271	0.0761539	-41.7931	0	0
AT2G30830	44.6548	-4.51316	1.79096	-2.51997	0.0117365	0.0219854
AT2G30840	95.9741	-2.95503	0.313352	-9.43039	4.09e-21	2.91e-20
AT2G30900	5.32489	-2.71926	1.35772	-2.00281	0.0451975	0.074125
AT2G31141	197.356	1.9643	0.209174	9.39074	5.96e-21	4.22e-20
AT2G31180	15.4765	-3.43341	0.780018	-4.40171	1.07e-05	3.1e-05
AT2G31500	32.3798	1.52963	0.486603	3.14348	0.0016695	0.00365222
AT2G31751	398.91	1.29492	0.127974	10.1186	4.57e-24	3.6e-23
AT2G31820	4760.59	-1.01264	0.0421285	-24.0368	1.15e-127	4.75e-126
AT2G31862	12.2053	2.09981	0.761729	2.75663	0.00583998	0.0116105
AT2G32090	991.499	1.09351	0.0897136	12.1889	3.56e-34	3.82e-33
AT2G32210	581.952	1.03176	0.11869	8.69293	3.53e-18	2.24e-17
AT2G32290	4215.01	-1.00285	0.0477355	-21.0085	5.49e-98	1.77e-96
AT2G32340	731.549	1.08105	0.110331	9.79824	1.15e-22	8.65e-22
AT2G32400	2225.68	-1.12151	0.0540878	-20.7349	1.68e-95	5.27e-94
AT2G32430	1082.26	1.05733	0.0829852	12.7412	3.49e-37	4.04e-36
AT2G32460	6.15451	2.95931	1.29315	2.28846	0.0221108	0.0391229
AT2G32487	189.038	-1.16152	0.19738	-5.88471	3.99e-09	1.55e-08
AT2G32540	1004.96	-1.0371	0.0978425	-10.5997	2.99e-26	2.53e-25
AT2G32560	3253.49	1.36101	0.0562218	24.2078	1.84e-129	7.72e-128
AT2G32670	51.4549	2.27237	0.372688	6.09723	1.08e-09	4.35e-09
AT2G32690	6757.99	1.98314	0.13085	15.1559	6.93e-52	1.13e-50
AT2G32750	13.7116	2.29399	0.875678	2.61967	0.00880138	0.0169342
AT2G32765	252.727	1.01004	0.18151	5.56464	2.63e-08	9.56e-08
AT2G32860	213.991	1.54857	0.183478	8.44012	3.17e-17	1.93e-16
AT2G32960	342.902	-1.21884	0.1362	-8.94886	3.59e-19	2.38e-18
AT2G32990	259.937	1.46257	0.164682	8.88116	6.62e-19	4.34e-18
AT2G33000	33.7321	1.74807	0.533048	3.27938	0.00104035	0.00234422
AT2G33070	2.24713	4.60871	2.02169	2.27964	0.0226292	0.0399509
AT2G33100	105.944	2.39828	0.283782	8.45112	2.89e-17	1.76e-16
AT2G33240	10.7241	1.77805	0.866823	2.05122	0.0402451	0.0669072
AT2G33380	7822.62	1.0928	0.035055	31.1738	2.41e-213	1.62e-211
AT2G33385	16.4882	1.90903	0.658311	2.89989	0.00373289	0.00770189
AT2G33400	144.489	1.00716	0.238008	4.23162	2.32e-05	6.43e-05
AT2G33420	17.4166	1.75674	0.648759	2.70784	0.00677232	0.0132978
AT2G33435	6932	1.05209	0.0355719	29.5765	3e-192	1.82e-190
AT2G33560	32.0448	1.27321	0.538085	2.36619	0.017972	0.0324062
AT2G33640	51.3247	1.33347	0.437246	3.04971	0.0022906	0.00490468
AT2G33720	22.2222	2.74671	0.675628	4.06542	4.79e-05	0.000128438
AT2G33775	29.2697	2.51808	0.525501	4.79177	1.65e-06	5.16e-06
AT2G33793	14.3928	1.72232	0.689337	2.49852	0.0124715	0.0232446
AT2G33850	6.44851	6.1286	1.54468	3.96754	7.26e-05	0.000190352
AT2G34000	2.29334	4.6347	1.98178	2.33866	0.0193532	0.0346576
AT2G34060	37.7255	1.20993	0.454557	2.66177	0.00777312	0.0150917
AT2G34080	74.3376	-1.8924	0.347813	-5.44087	5.3e-08	1.89e-07
AT2G34150	2323.26	1.30117	0.057097	22.7888	5.92e-115	2.23e-113
AT2G34170	176.521	2.00033	0.241454	8.28449	1.19e-16	7.06e-16
AT2G34180	10.9729	3.27109	0.942865	3.46931	0.000521799	0.00122796
AT2G34230	40.766	1.34415	0.457033	2.94104	0.00327109	0.00681493
AT2G34238	12.4627	-2.37327	0.883537	-2.6861	0.00722906	0.0141293
AT2G34300	2041.38	1.13765	0.058564	19.4258	4.67e-84	1.26e-82
AT2G34360	247.408	-1.57554	0.172745	-9.12058	7.47e-20	5.09e-19
AT2G34430	11199.1	3.2603	0.0335547	97.1637	0	0
AT2G34500	53.7333	-1.19347	0.428852	-2.78295	0.00538668	0.0108069
AT2G34510	952.102	1.46702	0.107941	13.591	4.53e-42	5.99e-41
AT2G34530	22.4795	1.34205	0.55805	2.40489	0.0161774	0.0294571
AT2G34600	175.627	-3.52855	0.235471	-14.985	9.2e-51	1.46e-49
AT2G34620	578.633	1.15389	0.119946	9.6201	6.58e-22	4.83e-21
AT2G34850	213.604	3.70529	0.233626	15.86	1.2e-56	2.14e-55
AT2G34925	187.987	2.56072	0.249714	10.2546	1.13e-24	9.07e-24
AT2G35070	485.513	-1.97011	0.156029	-12.6265	1.51e-36	1.72e-35
AT2G35210	23.3987	1.14138	0.524784	2.17496	0.0296333	0.050865
AT2G35290	20.1487	1.33505	0.623473	2.14131	0.0322487	0.054829
AT2G35300	3.60475	5.28716	1.73787	3.04231	0.00234767	0.00501914
AT2G35340	549.43	1.48397	0.115307	12.8697	6.66e-38	7.89e-37
AT2G08735	46.2077	1.04068	0.407555	2.55347	0.0106656	0.0201561
AT2G35470	1444.94	1.01163	0.0693259	14.5924	3.14e-48	4.72e-47
AT2G35550	138.691	-1.42525	0.296887	-4.80063	1.58e-06	4.95e-06
AT2G35700	372.079	1.45956	0.15803	9.23592	2.56e-20	1.77e-19
AT2G35760	1782.25	1.33841	0.0738858	18.1146	2.44e-73	5.7e-72
AT2G35765	25.1258	2.55714	0.590856	4.32786	1.51e-05	4.27e-05
AT2G35860	808.52	1.81344	0.11307	16.0383	6.91e-58	1.27e-56
AT2G35930	611.107	-1.26802	0.116638	-10.8714	1.58e-27	1.39e-26
AT2G36020	26.9869	2.56229	0.568968	4.5034	6.69e-06	1.97e-05
AT2G36050	96.6838	1.14035	0.26054	4.37685	1.2e-05	3.45e-05
AT2G36080	427.382	-1.5978	0.135069	-11.8295	2.75e-32	2.82e-31
AT2G36110	16.5931	1.33513	0.632048	2.11239	0.0346528	0.0584911
AT2G36120	1474.56	2.43869	0.169668	14.3733	7.61e-47	1.11e-45
AT2G36270	80.7329	1.26481	0.299648	4.22099	2.43e-05	6.74e-05
AT2G36380	5304.89	-2.3099	0.0424893	-54.3644	0	0
AT2G36420	1097.3	1.71202	0.0833629	20.5369	1.01e-93	3.07e-92
AT2G36440	14.3233	-1.57521	0.670887	-2.34796	0.0188768	0.0338837
AT2G36570	150.002	1.21685	0.218531	5.56834	2.57e-08	9.37e-08
AT2G36690	7.0718	3.26098	1.21735	2.67876	0.00738959	0.0144164
AT2G36740	2710.41	1.10979	0.0502618	22.0801	4.91e-108	1.75e-106
AT2G36750	18.6643	2.47759	0.650155	3.81077	0.000138537	0.000350853
AT2G36770	115.505	-1.20803	0.246256	-4.90557	9.32e-07	2.98e-06
AT2G36870	598.643	1.86446	0.122659	15.2004	3.52e-52	5.76e-51
AT2G36885	2.1109	-4.54137	2.0556	-2.20926	0.0271563	0.0470606
AT2G37040	5097.67	1.1255	0.0368441	30.5477	6.07e-205	3.89e-203
AT2G37090	26.9843	1.1537	0.484153	2.38293	0.0171757	0.0310839
AT2G37100	225.463	1.6106	0.171906	9.36906	7.32e-21	5.16e-20
AT2G37260	814.683	1.67319	0.0947571	17.6577	8.88e-70	1.95e-68
AT2G37300	377.796	3.37434	0.159942	21.0973	8.43e-99	2.75e-97
AT2G37380	36.0837	2.00862	0.464863	4.32089	1.55e-05	4.39e-05
AT2G37390	5.31646	3.96088	1.65435	2.39423	0.0166555	0.0302657
AT2G37430	65.7005	-1.36506	0.334843	-4.07673	4.57e-05	0.000122576
AT2G37590	11.8269	1.5643	0.76388	2.04783	0.0405765	0.067399
AT2G37610	29.0809	1.55234	0.519059	2.99069	0.00278351	0.0058687
AT2G37620	1537.64	-1.72605	0.0763497	-22.6072	3.68e-113	1.37e-111
AT2G37640	294.792	1.05587	0.152786	6.91076	4.82e-12	2.26e-11
AT2G37720	16.5237	2.19947	0.675095	3.25802	0.00112192	0.00251526
AT2G37870	21.9045	3.21827	0.736332	4.37067	1.24e-05	3.54e-05
AT2G38080	32.9245	1.31648	0.484259	2.71855	0.00655697	0.0129077
AT2G38090	102.978	1.4699	0.26928	5.45864	4.8e-08	1.71e-07
AT2G38110	24.9401	1.68887	0.569472	2.96568	0.0030201	0.00632703
AT2G38120	2847.59	1.12967	0.0529708	21.3263	6.47e-101	2.17e-99
AT2G38170	24015.8	-2.15206	0.0216677	-99.3208	0	0
AT2G38240	193.745	-3.62303	0.233374	-15.5246	2.36e-54	4.06e-53
AT2G38380	20.8074	-2.82195	0.7074	-3.98919	6.63e-05	0.000174536
AT2G38390	3.01324	-5.05017	1.84603	-2.73569	0.00622496	0.0123009
AT2G38465	863.136	1.04223	0.0913222	11.4127	3.62e-30	3.45e-29
AT2G38490	38.1566	1.50955	0.473285	3.18951	0.00142512	0.00314632
AT2G38540	19566.2	1.92126	0.0258755	74.2502	0	0
AT2G38690	31.7904	1.89985	0.58938	3.22347	0.00126647	0.00281856
AT2G38750	7898.67	-1.33479	0.0306833	-43.502	0	0
AT2G38995	278.222	2.28795	0.466565	4.90382	9.4e-07	3e-06
AT2G39030	9519.9	-4.02836	0.0389573	-103.404	0	0
AT2G39200	73.177	-1.01355	0.304117	-3.33277	0.000859848	0.00196238
AT2G39330	25041.1	-3.15623	0.0217419	-145.168	0	0
AT2G39420	8015.8	-1.22945	0.0318489	-38.6025	0	0
AT2G39430	31.3174	1.7324	0.492868	3.51493	0.000439862	0.00104637
AT2G39560	33.2718	1.12086	0.49764	2.25234	0.0243005	0.0425801
AT2G39800	3118.33	1.18594	0.0623723	19.0138	1.31e-80	3.37e-79
AT2G39830	100.865	1.0239	0.276155	3.70771	0.000209144	0.000516707
AT2G09085	46.6673	3.2219	0.441846	7.2919	3.06e-13	1.53e-12
AT2G40170	13.587	4.3201	1.03715	4.16536	3.11e-05	8.5e-05
AT2G40320	9.31502	2.17385	0.913169	2.38056	0.0172863	0.0312637
AT2G40340	143.383	1.13407	0.303334	3.73867	0.000184996	0.000460325
AT2G40370	19.5307	-3.42899	0.732556	-4.68086	2.86e-06	8.71e-06
AT2G40435	2065.79	-1.54881	0.0659454	-23.4863	5.63e-122	2.25e-120
AT2G40475	3500.06	1.70847	0.0505048	33.8279	7.68e-251	6.25e-249
AT2G40480	601.33	1.0095	0.11579	8.71845	2.82e-18	1.8e-17
AT2G40530	30.3765	1.23337	0.464579	2.65481	0.00793542	0.0153853
AT2G40610	72.2152	6.73833	0.779258	8.64712	5.28e-18	3.33e-17
AT2G40710	95.2637	1.71278	0.279734	6.12287	9.19e-10	3.72e-09
AT2G09165	31.3085	1.16921	0.453679	2.57717	0.0099613	0.0189476
AT2G40820	590.287	1.75955	0.113491	15.5038	3.27e-54	5.59e-53
AT2G09205	6.62656	-6.18452	1.51237	-4.0893	4.33e-05	0.000116483
AT2G41240	3983.36	1.51678	0.0442155	34.3042	6.8e-258	5.72e-256
AT2G41260	2.70565	4.86914	2.09076	2.32888	0.0198653	0.0354689
AT2G41312	889.991	1.32957	0.095959	13.8556	1.18e-43	1.61e-42
AT2G41330	602.719	1.55975	0.113883	13.696	1.07e-42	1.43e-41
AT2G41340	23.2082	1.33912	0.564119	2.37382	0.0176051	0.0317962
AT2G41470	24.0595	-2.07526	0.700133	-2.96409	0.00303581	0.00635574
AT2G41480	77.0359	1.40629	0.291034	4.83206	1.35e-06	4.26e-06
AT2G41510	67.374	-2.44797	0.387155	-6.32298	2.57e-10	1.08e-09
AT2G41540	434.236	1.13089	0.121708	9.29186	1.52e-20	1.06e-19
AT2G41560	6096.66	-1.12267	0.0361077	-31.0922	3.07e-212	2.05e-210
AT2G41660	124.658	1.40582	0.272129	5.16602	2.39e-07	8.08e-07
AT2G41800	184.476	-1.47155	0.227855	-6.4583	1.06e-10	4.57e-10
AT2G41820	485.719	1.53893	0.117733	13.0713	4.8e-39	5.85e-38
AT2G41860	9.55333	6.69728	1.4569	4.59693	4.29e-06	1.29e-05
AT2G41905	121.761	1.43816	0.252411	5.6977	1.21e-08	4.54e-08
AT2G42005	22.4492	3.68056	0.716793	5.13475	2.83e-07	9.48e-07
AT2G42065	17.7519	1.20381	0.603522	1.99464	0.0460827	0.0753559
AT2G42140	6.07217	-6.06729	1.59446	-3.80523	0.00014167	0.000358011
AT2G42150	28.3585	-1.80386	0.528319	-3.41434	0.000639369	0.00148887
AT2G42200	273.637	1.47555	0.162723	9.06788	1.21e-19	8.19e-19
AT2G42365	226.251	1.15324	0.171706	6.71637	1.86e-11	8.44e-11
AT2G42380	65.6318	2.0386	0.383274	5.31892	1.04e-07	3.63e-07
AT2G42388	2.19133	4.57497	2.2141	2.06628	0.0388018	0.0647658
AT2G42425	5.40359	5.87549	1.62875	3.60735	0.00030934	0.000749005
AT2G42430	6.13644	4.12376	1.61468	2.55392	0.0106517	0.0201334
AT2G42540	29790.1	2.2339	0.0285218	78.3225	0	0
AT2G42560	5.39538	2.86635	1.3089	2.18989	0.028532	0.0492218
AT2G42760	4679.38	-1.163	0.0432327	-26.9008	2.15e-159	1.09e-157
AT2G42800	221.607	1.03583	0.205924	5.03014	4.9e-07	1.61e-06
AT2G42860	77.3417	1.03032	0.300833	3.42489	0.000615046	0.00143524
AT2G42870	4.96046	3.83684	1.498	2.56131	0.0104278	0.0197421
AT2G42900	47.6875	1.5512	0.377238	4.112	3.92e-05	0.00010619
AT2G42980	192.836	1.3833	0.183592	7.53464	4.9e-14	2.56e-13
AT2G43120	102.382	1.13004	0.268553	4.20788	2.58e-05	7.12e-05
AT2G43290	3155.98	1.07943	0.0561169	19.2354	1.87e-82	4.89e-81
AT2G43510	1706.23	-1.10896	0.0717324	-15.4597	6.49e-54	1.1e-52
AT2G43520	140.447	-2.23239	0.234577	-9.51665	1.79e-21	1.29e-20
AT2G43590	121.353	-1.21262	0.23611	-5.13581	2.81e-07	9.43e-07
AT2G43800	771.735	3.31022	0.124084	26.6774	8.62e-157	4.32e-155
AT2G44070	28.736	-1.18706	0.513958	-2.30964	0.020908	0.0371663
AT2G44220	5.22482	3.91406	1.50658	2.59798	0.00937737	0.0179337
AT2G44240	397.25	-6.83419	0.339425	-20.1346	3.67e-90	1.08e-88
AT2G44390	12.5369	1.83696	0.770068	2.38545	0.0170584	0.0309069
AT2G44400	90.9569	1.81812	0.30491	5.96281	2.48e-09	9.78e-09
AT2G44450	40.9262	1.1877	0.39927	2.97467	0.00293303	0.0061574
AT2G09525	27.7664	1.60631	0.554909	2.89473	0.00379485	0.00781739
AT2G44480	104.525	-2.20921	0.308933	-7.15109	8.61e-13	4.21e-12
AT2G44500	2818.37	-1.36937	0.0506697	-27.0254	7.43e-161	3.82e-159
AT2G44578	209.378	-5.27693	0.305149	-17.293	5.31e-67	1.12e-65
AT2G44580	374.523	-1.1871	0.151044	-7.85929	3.86e-15	2.14e-14
AT2G44790	19.2275	-1.6798	0.639024	-2.6287	0.00857123	0.01652
AT2G44810	27.7613	-4.00397	0.679437	-5.89307	3.79e-09	1.48e-08
AT2G44840	407.53	-2.30386	0.143171	-16.0917	2.92e-58	5.39e-57
AT2G45050	74.7292	1.93867	0.33949	5.71055	1.13e-08	4.22e-08
AT2G45120	20.5549	1.78161	0.674603	2.64097	0.00826682	0.0159735
AT2G45400	80.5862	4.86214	0.465242	10.4508	1.45e-25	1.21e-24
AT2G45403	17.7289	2.42533	0.758514	3.19747	0.00138637	0.00306606
AT2G45405	7.33587	6.31289	1.50272	4.20098	2.66e-05	7.32e-05
AT2G45480	21.0247	1.68676	0.63904	2.63951	0.0083025	0.0160326
AT2G45490	10.2249	2.39687	0.903518	2.65282	0.00798234	0.0154671
AT2G45590	6489.82	1.12896	0.0339622	33.2418	2.68e-242	2.08e-240
AT2G45600	713.207	1.25958	0.106674	11.8078	3.56e-32	3.63e-31
AT2G45820	10670.1	1.3246	0.0370003	35.7997	1.12e-280	1.07e-278
AT2G45870	33.8356	1.09296	0.498291	2.19342	0.0282774	0.0488168
AT2G45920	611.903	1.47983	0.104241	14.1962	9.67e-46	1.38e-44
AT2G45930	113.363	-1.13411	0.258087	-4.39428	1.11e-05	3.2e-05
AT2G45940	47.0402	-2.83145	0.431676	-6.55921	5.41e-11	2.38e-10
AT2G45970	916.312	1.26245	0.100181	12.6017	2.07e-36	2.35e-35
AT2G46160	266.249	1.06277	0.174977	6.07376	1.25e-09	5.01e-09
AT2G46360	9.37359	1.90983	0.965333	1.97842	0.0478813	0.0779699
AT2G46390	7619.42	1.10154	0.0984202	11.1922	4.45e-29	4.1e-28
AT2G46410	105.038	1.49188	0.267011	5.58733	2.31e-08	8.44e-08
AT2G46510	5653.39	-1.25812	0.03705	-33.9574	9.49e-253	7.78e-251
AT2G46535	1270.03	1.71238	0.0788168	21.7261	1.16e-104	4e-103
AT2G46650	3042.09	-1.51873	0.0528658	-28.7279	1.71e-181	9.84e-180
AT2G46710	1885.12	1.40629	0.0625107	22.4967	4.47e-112	1.65e-110
AT2G46760	5.64006	3.99306	1.4609	2.73329	0.00627053	0.012384
AT2G46770	10.7557	2.27957	0.881384	2.58635	0.00969982	0.0184962
AT2G46780	84.1274	1.80155	0.318677	5.65323	1.57e-08	5.84e-08
AT2G46840	8.31248	4.60822	1.37394	3.35401	0.000796486	0.0018264
AT2G46870	1575.91	1.14899	0.0774404	14.8371	8.43e-50	1.32e-48
AT2G46940	572.657	1.19805	0.116459	10.2873	8.04e-25	6.5e-24
AT2G46990	4.26287	3.55667	1.61753	2.19882	0.0278906	0.0482015
AT2G47030	94.1614	2.47864	0.363846	6.81233	9.6e-12	4.42e-11
AT2G47040	260.694	1.98486	0.173914	11.4128	3.61e-30	3.45e-29
AT2G47050	94.0185	1.87811	0.30745	6.10867	1e-09	4.06e-09
AT2G47190	348.92	-1.1198	0.162425	-6.89426	5.41e-12	2.53e-11
AT2G47230	119.938	1.32113	0.233618	5.6551	1.56e-08	5.77e-08
AT2G47260	245.604	1.37932	0.186807	7.38367	1.54e-13	7.83e-13
AT2G09845	3.01411	-4.01129	1.85254	-2.16529	0.0303653	0.0519862
AT2G47340	2.24019	4.5944	2.21436	2.07482	0.0380032	0.0635474
AT2G47360	2.87733	4.96583	1.90244	2.61025	0.0090477	0.0173555
AT2G47460	6.88001	6.21966	1.49556	4.15876	3.2e-05	8.73e-05
AT2G47500	118.616	1.00134	0.288129	3.47533	0.000510227	0.00120315
AT2G47630	1835.15	1.87018	0.0619381	30.1943	2.81e-200	1.76e-198
AT2G47670	89.6688	1.51249	0.285333	5.30081	1.15e-07	3.99e-07
AT2G47770	61.9797	1.09509	0.369649	2.96251	0.00305145	0.00638548
AT2G47780	102.296	2.07494	0.314451	6.59861	4.15e-11	1.84e-10
AT2G47870	7.84309	-2.2751	1.06371	-2.13885	0.0324482	0.055126
AT2G47930	21.0458	1.46978	0.596905	2.46234	0.0138035	0.0254581
AT2G48020	1389.09	-1.58682	0.0896618	-17.6979	4.36e-70	9.58e-69
AT2G48080	14.7406	1.87529	0.676736	2.77108	0.00558708	0.0111636
AT2G48130	14.0301	-2.4051	0.821993	-2.92594	0.00343419	0.007124
AT2G48140	7.11974	-4.31996	1.3575	-3.18229	0.00146115	0.0032202
AT3G01030	5.58564	5.91376	1.57679	3.75051	0.000176476	0.000440062
AT3G01085	18.4748	2.13986	0.668352	3.20169	0.00136624	0.00302424
AT3G01140	37.1322	2.17408	0.450183	4.82931	1.37e-06	4.31e-06
AT3G01230	46.7323	2.50241	0.439997	5.68733	1.29e-08	4.82e-08
AT3G01240	114.33	1.98438	0.255553	7.76506	8.16e-15	4.43e-14
AT3G01250	7.00184	2.61566	1.16021	2.25447	0.0241668	0.0423692
AT3G01270	189.985	2.00853	0.203962	9.84756	7.02e-23	5.34e-22
AT3G01280	8012.53	-1.0373	0.037827	-27.4222	1.49e-165	7.76e-164
AT3G01345	12.6119	-2.06623	0.817958	-2.52609	0.0115341	0.0216446
AT3G01035	145.333	1.36948	0.222789	6.14698	7.9e-10	3.21e-09
AT3G01490	527.958	1.91507	0.118859	16.1122	2.09e-58	3.89e-57
AT3G01670	46.5123	1.82475	0.447565	4.07706	4.56e-05	0.000122416
AT3G01680	636.17	1.64509	0.129414	12.7118	5.08e-37	5.86e-36
AT3G01700	25.3951	1.55615	0.552645	2.81582	0.00486527	0.00984803
AT3G01710	55.0141	1.39565	0.400063	3.48857	0.000485609	0.00114778
AT3G01750	240.63	1.114	0.174725	6.37573	1.82e-10	7.73e-10
AT3G01860	1185.64	1.02644	0.0865038	11.8659	1.78e-32	1.83e-31
AT3G01930	1280.22	-1.17154	0.0800225	-14.6401	1.56e-48	2.36e-47
AT3G01940	15.2866	2.64995	0.928082	2.8553	0.00429968	0.00877756
AT3G01960	10.1602	3.23524	1.00604	3.2158	0.0013008	0.00288745
AT3G01970	1178.29	-2.36611	0.0846885	-27.9389	8.98e-172	4.92e-170
AT3G02110	786.719	2.7978	0.12478	22.422	2.4e-111	8.81e-110
AT3G02120	41.7183	1.62601	0.404007	4.0247	5.7e-05	0.000151417
AT3G01115	9.95447	1.90299	0.892816	2.13144	0.0330526	0.0560156
AT3G02480	7.13023	2.64102	1.07928	2.44703	0.0144038	0.0264839
AT3G02570	13300.1	-1.19225	0.0285897	-41.702	0	0
AT3G02640	62.252	1.26136	0.348724	3.61708	0.000297941	0.000722824
AT3G02810	25.6495	2.82574	0.616823	4.58112	4.63e-06	1.38e-05
AT3G02970	13.795	1.79806	0.750265	2.39657	0.0165495	0.0300929
AT3G03130	47.6959	1.31026	0.406075	3.22665	0.00125248	0.0027891
AT3G03341	22.6621	3.79462	0.695197	5.45834	4.81e-08	1.72e-07
AT3G03450	553.91	1.49241	0.124617	11.976	4.75e-33	4.97e-32
AT3G03460	85.5001	1.36922	0.32135	4.26082	2.04e-05	5.69e-05
AT3G03480	48.77	-6.20006	0.799332	-7.75655	8.73e-15	4.73e-14
AT3G03530	7.18538	-3.34674	1.24012	-2.69873	0.00696054	0.0136453
AT3G03660	2.9778	-5.02667	1.91949	-2.61876	0.00882502	0.0169753
AT3G03680	284.259	1.44393	0.166798	8.65676	4.85e-18	3.07e-17
AT3G03702	13.5733	7.19822	1.34657	5.3456	9.01e-08	3.14e-07
AT3G03800	8.67162	3.5507	1.08861	3.26169	0.0011075	0.00248494
AT3G03820	30.6409	2.89198	0.533625	5.41951	5.98e-08	2.12e-07
AT3G03830	2.71045	4.87048	1.92052	2.53601	0.0112122	0.021094
AT3G03840	17.5631	2.2159	0.701177	3.16025	0.00157632	0.00346065
AT3G03850	46.2693	4.23006	0.549486	7.69821	1.38e-14	7.41e-14
AT3G04070	37.6227	-1.74629	0.511518	-3.41394	0.000640307	0.0014909
AT3G04150	5.7163	5.95677	1.60895	3.70227	0.000213677	0.000527086
AT3G04184	181.856	1.3593	0.191879	7.08417	1.4e-12	6.77e-12
AT3G04290	5.16853	5.80409	1.58842	3.65401	0.000258172	0.000631515
AT3G04360	11.1389	2.46015	0.861491	2.85569	0.00429439	0.00876967
AT3G04420	86.7311	-2.22329	0.306037	-7.26478	3.74e-13	1.86e-12
AT3G04700	68.3737	2.12807	0.355754	5.98185	2.21e-09	8.73e-09
AT3G04720	20925.2	-3.21114	0.0248061	-129.45	0	0
AT3G04800	39.7386	1.17849	0.497561	2.36853	0.0178588	0.0322178
AT3G04854	47.5922	1.51361	0.41201	3.67373	0.000239035	0.000586705
AT3G04960	189.093	1.41525	0.196304	7.20947	5.62e-13	2.78e-12
AT3G05140	10.4242	3.86982	1.07084	3.61382	0.000301714	0.000731258
AT3G05150	4.23521	5.51446	1.692	3.25914	0.00111752	0.00250565
AT3G05165	6637.36	-1.02683	0.0355647	-28.8722	2.67e-183	1.54e-181
AT3G05190	89.1068	1.08504	0.270821	4.00649	6.16e-05	0.000162929
AT3G05310	4.11882	5.47852	1.67477	3.27121	0.00107088	0.00240885
AT3G05365	9.18159	1.87899	0.876197	2.14448	0.0319945	0.0544634
AT3G05400	46.6551	1.06232	0.420891	2.52397	0.0116037	0.0217587
AT3G05610	68.143	3.02146	0.392669	7.69466	1.42e-14	7.61e-14
AT3G05660	1563.7	1.43764	0.0678716	21.1817	1.41e-99	4.64e-98
AT3G05725	35.9386	3.10918	0.565121	5.5018	3.76e-08	1.35e-07
AT3G05730	1060.71	1.33979	0.0824467	16.2504	2.22e-59	4.18e-58
AT3G01745	7.11917	2.09708	0.974725	2.15146	0.0314399	0.0536015
AT3G05790	19.3001	1.69665	0.659708	2.57182	0.0101166	0.0192151
AT3G05800	161.649	1.11749	0.244992	4.56134	5.08e-06	1.51e-05
AT3G05880	9453.48	1.05831	0.0343392	30.8193	1.45e-208	9.53e-207
AT3G01795	306.763	1.72438	0.164107	10.5076	7.97e-26	6.66e-25
AT3G05890	20.9875	1.55521	0.604525	2.57262	0.0100932	0.0191805
AT3G06100	24.104	2.01707	0.559692	3.60389	0.000313495	0.00075832
AT3G06130	671.079	1.46639	0.108531	13.5112	1.34e-41	1.75e-40
AT3G06160	62.0697	2.66581	0.373537	7.13666	9.56e-13	4.67e-12
AT3G06260	68.4671	1.17235	0.312166	3.75554	0.000172965	0.00043184
AT3G06435	35.0823	1.54233	0.477794	3.22802	0.00124651	0.00277692
AT3G06460	2.24739	4.59715	2.04233	2.25094	0.0243894	0.0427123
AT3G06490	71.0259	-4.37248	0.449551	-9.72633	2.33e-22	1.74e-21
AT3G06830	16.5768	1.24316	0.628286	1.97865	0.0478551	0.077933
AT3G06840	10.5811	2.2001	0.899565	2.44573	0.0144557	0.026575
AT3G06880	446.28	1.02234	0.136633	7.4824	7.3e-14	3.78e-13
AT3G07010	591.394	1.23898	0.104375	11.8704	1.69e-32	1.74e-31
AT3G07120	13.6742	-1.75821	0.760548	-2.31176	0.0207908	0.0369757
AT3G07130	67.0312	1.17425	0.350633	3.34896	0.000811158	0.00185813
AT3G07540	183.633	1.3496	0.211643	6.37678	1.81e-10	7.68e-10
AT3G07700	5194.97	-1.07171	0.0367801	-29.1384	1.17e-186	6.88e-185
AT3G07820	100.989	2.90476	0.3009	9.65358	4.75e-22	3.51e-21
AT3G07850	110.965	2.63842	0.274573	9.60918	7.31e-22	5.37e-21
AT3G07960	78.2536	1.98462	0.352114	5.63632	1.74e-08	6.42e-08
AT3G08500	4.01036	3.51073	1.59484	2.2013	0.0277147	0.0479198
AT3G08660	84.0648	1.00064	0.321387	3.11349	0.00184886	0.00402004
AT3G08770	196.451	3.61171	0.251422	14.3651	8.56e-47	1.25e-45
AT3G09070	175.738	1.32711	0.217672	6.09683	1.08e-09	4.36e-09
AT3G09080	8.19059	2.84385	1.11956	2.54014	0.0110807	0.0208626
AT3G09190	77.0806	1.36344	0.304923	4.47143	7.77e-06	2.27e-05
AT3G09260	424.472	-2.55065	0.137002	-18.6176	2.31e-77	5.72e-76
AT3G09270	238.15	-2.1687	0.194695	-11.1389	8.11e-29	7.41e-28
AT3G09530	34.1866	2.19845	0.499134	4.40452	1.06e-05	3.06e-05
AT3G09620	2.92354	4.98644	1.84298	2.70564	0.00681729	0.0133805
AT3G09680	9.46503	-2.30646	0.930198	-2.47954	0.0131552	0.0243859
AT3G09730	68.1585	1.69961	0.370677	4.58515	4.54e-06	1.36e-05
AT3G09870	45.9178	1.30613	0.408566	3.19688	0.00138924	0.00307209
AT3G09940	9090.25	-5.22331	0.05003	-104.404	0	0
AT3G09950	29.5903	-8.34498	1.2584	-6.63141	3.32e-11	1.48e-10
AT3G09960	156.786	-1.84416	0.242732	-7.59751	3.02e-14	1.59e-13
AT3G10150	184.179	1.03577	0.18883	5.48519	4.13e-08	1.48e-07
AT3G10200	85.4933	1.03346	0.283812	3.64136	0.000271203	0.000661784
AT3G10240	3.65126	4.28513	1.92447	2.22666	0.0259702	0.045185
AT3G10290	2.71524	4.87262	1.89817	2.56701	0.0102579	0.0194635
AT3G10320	740.392	-2.3348	0.106699	-21.8821	3.85e-106	1.35e-104
AT3G10525	583.06	1.00915	0.106766	9.452	3.32e-21	2.38e-20
AT3G10570	123.616	1.5931	0.233952	6.80953	9.79e-12	4.5e-11
AT3G10590	12.4435	-2.37102	0.829721	-2.85761	0.00426839	0.00872091
AT3G10600	10.1895	-3.17871	0.968516	-3.28204	0.0010306	0.00232485
AT3G10720	1256.88	1.37878	0.0825694	16.6984	1.35e-62	2.67e-61
AT3G11000	131.975	2.28447	0.251865	9.07021	1.19e-19	8.03e-19
AT3G11150	10.1648	-6.80228	1.42493	-4.77378	1.81e-06	5.62e-06
AT3G11180	14.43	-1.80647	0.71925	-2.5116	0.0120185	0.0224706
AT3G11210	701.823	1.00893	0.096362	10.4702	1.18e-25	9.87e-25
AT3G11260	2.30293	4.64012	2.01147	2.30683	0.0210642	0.037414
AT3G11325	3.88022	5.38895	1.75995	3.06198	0.00219875	0.00472166
AT3G11370	2.50694	4.75296	2.19422	2.16613	0.0303014	0.0518875
AT3G11430	10.2872	-4.88499	1.2616	-3.87205	0.000107924	0.000276634
AT3G11480	529.676	-5.58468	0.455543	-12.2594	1.5e-34	1.62e-33
AT3G11600	32.7085	1.11274	0.529671	2.10081	0.0356578	0.0600232
AT3G11900	1325.46	-1.08779	0.0849204	-12.8095	1.45e-37	1.7e-36
AT3G11930	1351.13	1.10371	0.0894501	12.3388	5.6e-35	6.16e-34
AT3G12145	1384.11	-2.78397	0.0828221	-33.6138	1.05e-247	8.39e-246
AT3G02485	1.96921	-4.43956	2.09521	-2.11891	0.0340979	0.057642
AT3G12270	1312.39	-1.19382	0.0788068	-15.1487	7.73e-52	1.26e-50
AT3G12460	11.7524	3.02427	0.964179	3.13663	0.00170903	0.00373282
AT3G12500	486.777	-1.17603	0.133328	-8.8206	1.14e-18	7.37e-18
AT3G12610	1384.9	1.27185	0.0804513	15.8089	2.7e-56	4.8e-55
AT3G12710	5.11082	3.88175	1.47516	2.6314	0.00850334	0.0163962
AT3G12775	2.6366	4.82602	2.00594	2.40587	0.0161342	0.0293882
AT3G12820	233.032	1.6035	0.200347	8.0036	1.21e-15	6.86e-15
AT3G12833	43.5745	1.25594	0.383784	3.27253	0.0010659	0.00239887
AT3G12930	1370.09	-1.0221	0.0790942	-12.9226	3.36e-38	4.01e-37
AT3G12970	18.1586	2.78027	0.683156	4.06975	4.71e-05	0.000126138
AT3G13175	4.22444	3.45887	1.76028	1.96495	0.0494197	0.0802105
AT3G13227	2.9238	4.97753	1.87997	2.64766	0.00810509	0.01568
AT3G13229	11.0319	-2.49204	0.895813	-2.78187	0.00540459	0.010838
AT3G13275	28.6792	-1.42806	0.508025	-2.81101	0.00493859	0.00998915
AT3G13277	172.078	1.9118	0.239295	7.98931	1.36e-15	7.68e-15
AT3G13276	47.1365	2.69119	0.418543	6.4299	1.28e-10	5.47e-10
AT3G13390	19.6971	4.22035	0.785636	5.37188	7.79e-08	2.73e-07
AT3G13400	143.84	1.5274	0.291141	5.24627	1.55e-07	5.32e-07
AT3G13404	8.04128	-4.57369	1.32882	-3.44193	0.000577583	0.00135265
AT3G13405	6.66529	-2.54453	1.05433	-2.4134	0.0158045	0.0288397
AT3G13470	4111.07	-1.3075	0.0480528	-27.2096	5.01e-163	2.59e-161
AT3G13600	73.9733	1.14976	0.317888	3.61689	0.000298169	0.000723228
AT3G13650	44.1436	1.35956	0.46421	2.92876	0.00340318	0.0070656
AT3G13790	1001.8	-1.33496	0.0899836	-14.8356	8.62e-50	1.35e-48
AT3G13960	2.61349	4.81401	1.96844	2.44559	0.0144613	0.0265809
AT3G13980	92.5298	2.03136	0.325426	6.24214	4.32e-10	1.79e-09
AT3G14040	58.372	3.49091	0.446567	7.81721	5.4e-15	2.96e-14
AT3G14140	17.5479	1.74009	0.674255	2.58075	0.00985854	0.0187715
AT3G14170	20.3475	3.20158	0.670989	4.77143	1.83e-06	5.68e-06
AT3G02895	98.1821	1.12259	0.254401	4.41269	1.02e-05	2.95e-05
AT3G14310	18569.3	-1.06327	0.0252961	-42.033	0	0
AT3G14320	5.73463	2.92875	1.35639	2.15923	0.0308323	0.0526748
AT3G14370	20.9977	2.12877	0.627085	3.39471	0.000687005	0.00159261
AT3G14390	2083.13	-1.26785	0.0619422	-20.4683	4.13e-93	1.25e-91
AT3G14395	73.0241	-2.60245	0.37835	-6.87843	6.05e-12	2.82e-11
AT3G14560	345.048	2.07302	0.154683	13.4017	5.91e-41	7.54e-40
AT3G14640	13.6768	2.84539	0.789592	3.60362	0.000313818	0.00075902
AT3G14680	77.3179	-1.29991	0.319121	-4.07341	4.63e-05	0.000124261
AT3G14870	279.733	-1.07036	0.162284	-6.59563	4.23e-11	1.88e-10
AT3G14940	90.2612	1.14021	0.303027	3.76272	0.000168074	0.000420384
AT3G15300	49.4348	1.15315	0.375835	3.06823	0.00215331	0.00462945
AT3G03085	34.8893	-1.6767	0.469862	-3.56848	0.000359053	0.000864851
AT3G15340	29.2797	1.19422	0.492866	2.42301	0.0153926	0.0281482
AT3G15356	4382.7	-2.94587	0.0511805	-57.5584	0	0
AT3G15357	114.242	-1.31505	0.24908	-5.2796	1.29e-07	4.46e-07
AT3G15500	870.399	-3.14956	0.102877	-30.6148	7.78e-206	5.04e-204
AT3G15510	2381.48	-1.49142	0.057251	-26.0506	1.33e-149	6.43e-148
AT3G15540	157.354	1.48393	0.217531	6.82168	9e-12	4.15e-11
AT3G15550	28.6505	1.41711	0.486088	2.91534	0.00355306	0.00735676
AT3G15670	3.66535	5.3087	1.78319	2.97708	0.00291007	0.00611209
AT3G15680	108.882	1.8652	0.301273	6.19106	5.98e-10	2.46e-09
AT3G03165	212.023	1.09483	0.174472	6.27512	3.49e-10	1.46e-09
AT3G15950	1265.72	-3.68675	0.0937243	-39.3361	0	0
AT3G16040	10.8024	3.89909	1.0262	3.79956	0.000144954	0.000365852
AT3G16240	762.745	1.55898	0.0999203	15.6022	7.03e-55	1.22e-53
AT3G03265	17.5983	1.39869	0.61632	2.26943	0.0232423	0.0409038
AT3G16340	295.361	1.086	0.158536	6.85017	7.38e-12	3.43e-11
AT3G16360	68.1149	1.21722	0.30547	3.98473	6.76e-05	0.000177757
AT3G16370	5998.88	2.03818	0.0405345	50.2827	0	0
AT3G16390	2.18379	-4.59404	2.26309	-2.02998	0.0423583	0.069987
AT3G16420	10147.8	-1.93297	0.0354087	-54.5903	0	0
AT3G16430	13.8025	1.80616	0.854914	2.11268	0.0346285	0.0584545
AT3G16450	63.7923	-4.5147	0.496878	-9.08613	1.03e-19	6.95e-19
AT3G16460	3902.33	-1.56734	0.0456602	-34.3261	3.2e-258	2.7e-256
AT3G16470	108565	-1.91736	0.0137465	-139.48	0	0
AT3G16530	2047.19	-2.1239	0.0610982	-34.7621	9.09e-265	7.98e-263
AT3G16690	120.778	-1.01118	0.252412	-4.00608	6.17e-05	0.000163193
AT3G16712	99.3555	1.11371	0.279853	3.97962	6.9e-05	0.000181472
AT3G16770	21085.9	1.46678	0.0265206	55.3073	0	0
AT3G16800	1160.79	1.12701	0.0809104	13.9292	4.21e-44	5.83e-43
AT3G16920	14.6937	2.17609	0.697842	3.11831	0.00181892	0.00395882
AT3G17060	25.7087	1.76403	0.526551	3.35016	0.000807638	0.00185102
AT3G17130	376.357	2.12902	0.154612	13.77	3.86e-43	5.24e-42
AT3G17185	356.956	1.07704	0.159864	6.73721	1.61e-11	7.34e-11
AT3G17380	35.0677	1.70586	0.507545	3.36101	0.000776593	0.00178391
AT3G17520	5.23785	3.87077	1.48197	2.61192	0.00900361	0.0172784
AT3G17580	66.756	1.44499	0.324966	4.44658	8.72e-06	2.53e-05
AT3G17680	33.5944	1.63332	0.468181	3.48865	0.000485463	0.00114756
AT3G17730	9.28232	3.69034	1.11166	3.31967	0.000901232	0.00205071
AT3G17980	33.506	2.12682	0.483324	4.4004	1.08e-05	3.11e-05
AT3G03625	9.06684	3.3062	1.00951	3.27505	0.00105644	0.00237879
AT3G18291	42.1494	2.06751	0.430569	4.80181	1.57e-06	4.92e-06
AT3G18485	24.4499	1.26668	0.588433	2.15262	0.0313482	0.0534714
AT3G18660	4.04978	3.47106	1.62188	2.14015	0.0323424	0.054963
AT3G18810	11.3849	2.63947	0.952521	2.77104	0.00558779	0.011164
AT3G18850	247.72	1.32085	0.16389	8.05937	7.67e-16	4.38e-15
AT3G18880	26.3995	1.21023	0.506968	2.3872	0.0169773	0.0307831
AT3G18900	13.1949	1.83274	0.829044	2.21067	0.0270589	0.046921
AT3G19230	49.0458	1.14956	0.360939	3.18491	0.00144798	0.00319403
AT3G19270	18.8322	-2.06097	0.603863	-3.41298	0.000642564	0.00149584
AT3G03805	2.82205	4.92358	1.9583	2.51421	0.0119299	0.0223175
AT3G19550	5.97692	-4.12531	1.45341	-2.83837	0.00453452	0.00923153
AT3G20015	164.988	1.28847	0.223957	5.75318	8.76e-09	3.32e-08
AT3G20150	109.673	1.32599	0.270057	4.91003	9.11e-07	2.91e-06
AT3G20180	21.6449	2.0491	0.641021	3.19662	0.00139049	0.00307455
AT3G20260	141	1.07636	0.245287	4.38817	1.14e-05	3.28e-05
AT3G20362	26.4219	2.15543	0.512867	4.20271	2.64e-05	7.27e-05
AT3G20370	58.8209	-4.05938	0.45624	-8.89748	5.71e-19	3.75e-18
AT3G20460	5.49981	3.9435	1.50099	2.62727	0.00860723	0.0165807
AT3G20470	1020.72	1.0797	0.0993846	10.8638	1.71e-27	1.5e-26
AT3G20475	72.6974	1.29724	0.358665	3.61685	0.000298211	0.00072324
AT3G20530	26.4761	1.43823	0.509892	2.82066	0.00479245	0.00971212
AT3G20570	29.8402	2.26537	0.559839	4.04646	5.2e-05	0.0001388
AT3G20580	26.7718	2.64976	0.550479	4.81356	1.48e-06	4.65e-06
AT3G20640	79.2284	1.19776	0.395614	3.02761	0.00246497	0.00524768
AT3G20760	23.5095	2.86753	0.675788	4.24324	2.2e-05	6.12e-05
AT3G20865	95.8555	1.91741	0.284309	6.74413	1.54e-11	7.01e-11
AT3G20898	12.8773	1.95139	0.833566	2.34101	0.0192314	0.0344507
AT3G21180	21.7493	1.19478	0.594792	2.00873	0.0445655	0.0732145
AT3G21230	449.305	-2.23295	0.164712	-13.5567	7.23e-42	9.49e-41
AT3G21260	1029.4	1.36139	0.088793	15.3322	4.66e-53	7.8e-52
AT3G21310	5.15388	5.80563	1.60359	3.62039	0.000294164	0.000714128
AT3G21330	3.3101	5.16978	1.85383	2.7887	0.00529202	0.0106324
AT3G21500	135.18	-5.05175	0.361689	-13.9671	2.47e-44	3.44e-43
AT3G21560	3162.04	1.14858	0.0474052	24.2289	1.1e-129	4.63e-128
AT3G21570	11.2363	2.96847	1.02397	2.89897	0.00374386	0.00772024
AT3G21620	10.088	2.01102	0.82891	2.4261	0.015262	0.0279439
AT3G21770	45.4617	1.64395	0.405089	4.05823	4.94e-05	0.000132267
AT3G21890	72.3712	1.53829	0.305781	5.03068	4.89e-07	1.61e-06
AT3G21950	596.572	3.09956	0.148427	20.8827	7.69e-97	2.45e-95
AT3G22090	2.56275	4.78497	2.3878	2.00393	0.0450779	0.0739632
AT3G22231	67041.9	1.64109	0.22446	7.31127	2.65e-13	1.33e-12
AT3G22240	64.4839	2.1019	0.38781	5.41991	5.96e-08	2.11e-07
AT3G22275	168.962	-2.45272	0.250582	-9.7881	1.27e-22	9.55e-22
AT3G22410	38.4217	1.17353	0.427282	2.7465	0.00602352	0.0119411
AT3G22500	5.40524	5.86306	1.64724	3.55932	0.000371816	0.00089375
AT3G22510	9.4808	2.69302	1.04955	2.56588	0.0102915	0.019514
AT3G22640	6.8001	6.19742	1.54295	4.01661	5.9e-05	0.000156351
AT3G22740	418.932	-1.3268	0.143143	-9.26909	1.88e-20	1.3e-19
AT3G22820	101.171	1.91605	0.300443	6.37741	1.8e-10	7.65e-10
AT3G22830	6.26419	6.08335	1.52036	4.00125	6.3e-05	0.000166336
AT3G22840	50.1817	2.89364	0.437114	6.61988	3.59e-11	1.6e-10
AT3G23050	6226.27	1.70437	0.0362761	46.9832	0	0
AT3G23090	99.2761	1.63467	0.308308	5.30206	1.15e-07	3.97e-07
AT3G23220	4.11135	-5.50107	1.68108	-3.27235	0.00106657	0.0023999
AT3G23230	26.1779	-2.46573	0.653263	-3.77448	0.000160342	0.000401996
AT3G23240	300.699	-1.95627	0.170587	-11.4679	1.91e-30	1.84e-29
AT3G23250	684.478	-1.4196	0.101996	-13.9181	4.91e-44	6.78e-43
AT3G23370	115.587	-1.01486	0.242125	-4.19147	2.77e-05	7.62e-05
AT3G23430	36.0092	1.37227	0.450316	3.04734	0.00230877	0.00494214
AT3G23450	1539.46	1.72769	0.0816448	21.161	2.18e-99	7.18e-98
AT3G23510	25.2849	1.62022	0.56692	2.85794	0.00426401	0.00871277
AT3G23550	3043.3	-4.07592	0.140426	-29.0254	3.15e-185	1.84e-183
AT3G23630	21.2037	-1.43919	0.674576	-2.13348	0.0328852	0.0557618
AT3G23730	44.5931	1.04148	0.37767	2.75764	0.00582197	0.0115777
AT3G23890	115.07	1.17767	0.244052	4.82549	1.4e-06	4.39e-06
AT3G23940	4233.51	-1.02303	0.0408366	-25.0519	1.66e-138	7.41e-137
AT3G24020	3.52748	-3.26164	1.57727	-2.06791	0.0386486	0.0645295
AT3G24110	48.4474	1.30106	0.45968	2.83036	0.00464959	0.00944503
AT3G24360	129.022	1.31775	0.234255	5.62526	1.85e-08	6.83e-08
AT3G24518	33.8309	1.25435	0.430615	2.91293	0.00358057	0.00741242
AT3G24630	171.631	1.02409	0.20052	5.10719	3.27e-07	1.09e-06
AT3G24660	63.3669	1.31922	0.351401	3.75418	0.00017391	0.000434052
AT3G24715	29.0787	1.72531	0.576677	2.99181	0.00277327	0.00584908
AT3G24780	37.3105	1.05916	0.429633	2.46526	0.0136913	0.0252764
AT3G24929	847.609	1.16757	0.113304	10.3048	6.7e-25	5.43e-24
AT3G25011	65.8503	1.29719	0.317571	4.08473	4.41e-05	0.000118643
AT3G25100	347.386	-1.02547	0.148054	-6.92631	4.32e-12	2.03e-11
AT3G25130	393.447	1.39825	0.144434	9.68084	3.64e-22	2.7e-21
AT3G25165	12.3524	2.29315	0.895292	2.56134	0.010427	0.0197421
AT3G25170	17.8885	2.64679	0.671982	3.93878	8.19e-05	0.000213166
AT3G25180	325.347	-1.74883	0.152799	-11.4454	2.48e-30	2.38e-29
AT3G25221	4.45176	3.0447	1.44146	2.11224	0.0346661	0.0585091
AT3G25240	6.24563	6.08355	1.56182	3.89517	9.81e-05	0.000253138
AT3G25400	530.845	1.30005	0.113363	11.468	1.91e-30	1.84e-29
AT3G25570	174.038	1.3712	0.206736	6.63262	3.3e-11	1.47e-10
AT3G25670	226.716	2.85694	0.223804	12.7654	2.56e-37	2.97e-36
AT3G25710	155.539	1.42196	0.20405	6.96869	3.2e-12	1.52e-11
AT3G25717	4621.71	1.69135	0.0429754	39.3562	0	0
AT3G25760	20152.1	-2.67121	0.0271014	-98.5633	0	0
AT3G25770	70744	-1.66028	0.016878	-98.3696	0	0
AT3G25780	1741.17	-1.31177	0.0640857	-20.4691	4.06e-93	1.23e-91
AT3G25905	106.98	1.31236	0.247227	5.30833	1.11e-07	3.84e-07
AT3G26040	59.9606	1.25039	0.342802	3.64756	0.000264745	0.000646807
AT3G26050	48.5369	1.42916	0.37298	3.83173	0.000127244	0.000323359
AT3G26110	16.7508	4.5878	0.957556	4.79116	1.66e-06	5.17e-06
AT3G26135	175.317	1.10376	0.210705	5.23842	1.62e-07	5.54e-07
AT3G26320	876.981	-1.25459	0.0928846	-13.5069	1.42e-41	1.85e-40
AT3G26460	107.824	1.75855	0.287043	6.12643	8.99e-10	3.64e-09
AT3G26690	233.087	2.19336	0.216479	10.132	3.98e-24	3.15e-23
AT3G26830	6516.34	-2.41708	0.0375042	-64.4483	0	0
AT3G26840	7293.24	-2.36153	0.0377541	-62.5502	0	0
AT3G26860	30.83	2.60918	0.499507	5.22351	1.76e-07	6e-07
AT3G26934	15.5016	1.68979	0.806092	2.09628	0.0360577	0.0606045
AT3G26932	529.654	1.06315	0.127989	8.30657	9.85e-17	5.88e-16
AT3G27027	36.8344	1.1991	0.446661	2.68458	0.00726207	0.0141863
AT3G27150	6.55141	4.21887	1.3927	3.02927	0.00245147	0.00522046
AT3G27170	222.593	-1.41008	0.181601	-7.76472	8.18e-15	4.44e-14
AT3G27250	1772.07	2.52891	0.067591	37.4149	2.23e-305	2.36e-304
AT3G27270	55.9232	1.03357	0.375704	2.75102	0.00594103	0.0117902
AT3G27490	1.77747	-4.29396	2.18891	-1.96169	0.0497991	0.0807613
AT3G27640	208.121	-1.02215	0.176233	-5.80001	6.63e-09	2.53e-08
AT3G27690	80.141	2.34053	0.316468	7.39577	1.41e-13	7.17e-13
AT3G27730	3.95935	3.49228	1.58139	2.20835	0.0272196	0.0471593
AT3G27810	19.1977	-2.93202	0.808248	-3.62763	0.000286039	0.000695802
AT3G05325	19.559	-1.42218	0.62174	-2.28743	0.022171	0.0392234
AT3G28007	31.8557	2.3538	0.482568	4.87766	1.07e-06	3.42e-06
AT3G28060	9.63816	2.25932	1.04134	2.16962	0.0300356	0.0514641
AT3G28150	306.601	1.37047	0.183108	7.48445	7.18e-14	3.72e-13
AT3G28220	79405.8	-2.22715	0.014888	-149.594	0	0
AT3G28270	37462.2	-1.2265	0.0273986	-44.7651	0	0
AT3G28290	405.167	-1.39836	0.136133	-10.272	9.42e-25	7.61e-24
AT3G28300	25.2945	-1.47125	0.515416	-2.8545	0.00431052	0.0087981
AT3G28320	16.3137	2.62174	0.821301	3.19218	0.00141201	0.00311904
AT3G28420	34.5268	1.23093	0.457629	2.6898	0.00714952	0.0139923
AT3G28610	3.76256	5.34227	1.74722	3.05758	0.0022313	0.00478694
AT3G28650	110.39	2.31361	0.280325	8.25333	1.54e-16	9.13e-16
AT3G28750	175.5	1.87522	0.219133	8.55745	1.15e-17	7.17e-17
AT3G28790	61.6242	2.63178	0.372359	7.06785	1.57e-12	7.59e-12
AT3G28810	31.2722	1.46125	0.531528	2.74915	0.00597499	0.0118523
AT3G28830	156.273	2.06113	0.241949	8.51888	1.61e-17	9.95e-17
AT3G28857	18.8341	3.34649	0.761783	4.39297	1.12e-05	3.21e-05
AT3G28875	21.8776	-1.29053	0.562693	-2.29349	0.02182	0.0386482
AT3G28930	20628.3	-1.24847	0.0293487	-42.539	0	0
AT3G28980	32.7995	2.86498	0.558674	5.12817	2.93e-07	9.8e-07
AT3G29030	1553.83	2.67455	0.0774293	34.5419	1.89e-261	1.61e-259
AT3G29035	493.228	-1.17568	0.124144	-9.47029	2.79e-21	2e-20
AT3G29060	3.70196	5.32121	1.74179	3.05502	0.00225045	0.00482708
AT3G29130	2150.12	1.25262	0.0598087	20.9438	2.14e-97	6.86e-96
AT3G29140	224.982	1.89231	0.230724	8.2016	2.37e-16	1.39e-15
AT3G29590	3162.55	2.7997	0.0516643	54.1903	0	0
AT3G29639	118.569	-2.65225	0.267207	-9.92582	3.21e-23	2.47e-22
AT3G05945	2715.72	1.49237	0.0570324	26.167	6.31e-151	3.09e-149
AT3G29680	38.2195	1.04157	0.527824	1.97333	0.0484577	0.0788218
AT3G29810	201.082	-1.75517	0.230012	-7.63081	2.33e-14	1.24e-13
AT3G05995	25.9771	1.10041	0.504595	2.18078	0.0291998	0.0502179
AT3G30305	23.4822	1.25696	0.536391	2.34337	0.0191102	0.0342612
AT3G30460	8.73972	4.65261	1.33396	3.48783	0.000486962	0.00115086
AT3G30720	1194.15	1.90191	0.0913608	20.8176	3e-96	9.49e-95
AT3G30770	3.96547	-5.44184	1.76191	-3.0886	0.002011	0.00434621
AT3G30842	8.01273	-4.56707	1.34472	-3.3963	0.000683045	0.00158426
AT3G33528	48.7702	1.16198	0.443914	2.61758	0.00885545	0.0170279
AT3G42153	3.6647	3.3813	1.64392	2.05685	0.0397003	0.0660968
AT3G42570	73.5047	1.93065	0.343233	5.62488	1.86e-08	6.85e-08
AT3G42800	12.0969	7.03419	1.36563	5.15087	2.59e-07	8.73e-07
AT3G43120	15.1126	1.57691	0.673247	2.34225	0.0191678	0.0343478
AT3G43250	244.003	-3.65555	0.20506	-17.8267	4.38e-71	9.77e-70
AT3G43670	676.691	-1.01319	0.10904	-9.29197	1.51e-20	1.05e-19
AT3G06655	5.57819	5.91679	1.5593	3.79451	0.000147933	0.000373032
AT3G43720	828.683	1.40373	0.0976652	14.3729	7.66e-47	1.12e-45
AT3G43800	16448	1.46687	0.03472	42.2486	0	0
AT3G43860	42.9105	1.32889	0.403414	3.29411	0.000987329	0.00223404
AT3G43960	334.586	1.11928	0.140156	7.98599	1.39e-15	7.88e-15
AT3G44220	16.482	2.72231	0.693148	3.92745	8.59e-05	0.000222885
AT3G44300	136.773	-3.21039	0.253572	-12.6607	9.76e-37	1.12e-35
AT3G44326	39.0574	-1.09014	0.413941	-2.63357	0.00844923	0.0163004
AT3G44540	21.203	-4.29808	0.825995	-5.20352	1.96e-07	6.66e-07
AT3G44550	164.544	-2.03639	0.223782	-9.09986	9.05e-20	6.14e-19
AT3G44560	14.8108	-1.91816	0.713321	-2.68906	0.00716537	0.0140147
AT3G44735	1059.1	1.78519	0.085651	20.8426	1.78e-96	5.65e-95
AT3G44760	2.29634	-4.661	2.01007	-2.31882	0.0204048	0.0363619
AT3G06925	2.55648	3.74422	1.88892	1.98221	0.0474562	0.0773458
AT3G44800	57.1	2.13283	1.01623	2.09878	0.0358367	0.0602878
AT3G44830	13.6835	-3.59359	0.999029	-3.59708	0.000321813	0.000777933
AT3G44860	24771.9	-2.30112	0.0209606	-109.783	0	0
AT3G44870	5.56792	-5.93917	1.57369	-3.77403	0.000160631	0.000402628
AT3G44880	5611.71	-1.35492	0.0412008	-32.8857	3.52e-237	2.68e-235
AT3G44960	88.2144	1.0539	0.291178	3.61945	0.000295233	0.000716566
AT3G44990	995.395	2.02561	0.0878569	23.0558	1.29e-117	4.95e-116
AT3G45130	102.079	-3.06387	0.330718	-9.26428	1.96e-20	1.36e-19
AT3G45140	372528	-1.83321	0.0132073	-138.803	0	0
AT3G45610	17.1394	2.31325	0.694994	3.32845	0.0008733	0.00199124
AT3G45638	65.5741	-1.1172	0.31193	-3.58156	0.00034155	0.00082412
AT3G45940	60.0249	1.71466	0.350182	4.89647	9.76e-07	3.11e-06
AT3G45960	21.8298	-2.0375	0.632745	-3.22009	0.00128149	0.00284686
AT3G46230	7.26224	2.54609	1.24144	2.05092	0.0402747	0.0669477
AT3G46490	18.6884	7.65974	1.30224	5.88199	4.05e-09	1.57e-08
AT3G46616	12.1305	1.68098	0.846301	1.98627	0.0470035	0.0766862
AT3G46617	3.34331	5.16859	1.868	2.76691	0.00565909	0.0112892
AT3G07505	3.23864	5.1346	1.79686	2.85755	0.00426929	0.00872195
AT3G46690	48.5752	-2.15425	0.380221	-5.66579	1.46e-08	5.44e-08
AT3G46700	73.6058	-4.03155	0.401398	-10.0438	9.79e-24	7.62e-23
AT3G46900	434.674	-1.14275	0.14494	-7.88428	3.16e-15	1.76e-14
AT3G47050	261.087	2.26925	0.179854	12.6172	1.7e-36	1.94e-35
AT3G07635	19.0487	1.53527	0.646479	2.37481	0.0175578	0.0317186
AT3G47295	6.30053	4.13634	1.36813	3.02336	0.00249982	0.00531627
AT3G47340	354.825	-6.3302	1.07374	-5.89548	3.74e-09	1.46e-08
AT3G47500	1394.94	1.22133	0.0817506	14.9397	1.82e-50	2.88e-49
AT3G47790	2.79858	-4.93685	1.92119	-2.56968	0.0101794	0.0193227
AT3G47960	5445.71	-1.1255	0.0359347	-31.3207	2.44e-215	1.67e-213
AT3G48090	5566.08	1.04473	0.0464263	22.503	3.88e-112	1.43e-110
AT3G48160	179.825	-1.29028	0.197508	-6.53283	6.45e-11	2.83e-10
AT3G07875	6.81512	2.28373	1.01894	2.24127	0.0250083	0.043679
AT3G48260	137.611	3.3965	0.273226	12.4311	1.77e-35	1.97e-34
AT3G48290	152.864	2.19394	0.233569	9.3931	5.83e-21	4.13e-20
AT3G48340	14.6776	1.98366	0.719709	2.7562	0.00584771	0.0116227
AT3G48360	1891.37	-1.08161	0.0751664	-14.3895	6.02e-47	8.82e-46
AT3G48450	32.7721	-1.22205	0.551131	-2.21735	0.0265994	0.046182
AT3G48510	4.18395	5.50495	1.70469	3.22929	0.00124098	0.00276598
AT3G48520	459.226	-5.13747	0.20148	-25.4986	2.04e-143	9.46e-142
AT3G48630	509.23	1.17739	0.128354	9.17298	4.6e-20	3.15e-19
AT3G08005	3.37572	-5.21954	1.83733	-2.84083	0.00449969	0.00916315
AT3G48790	4.10028	2.86431	1.4329	1.99896	0.0456128	0.0746975
AT3G48850	165.921	-1.31176	0.213477	-6.14477	8.01e-10	3.26e-09
AT3G48870	1745.74	-1.64911	0.0658807	-25.0317	2.76e-138	1.23e-136
AT3G48970	58.5462	3.51896	0.428424	8.21372	2.14e-16	1.26e-15
AT3G48980	230.854	1.15939	0.170757	6.78969	1.12e-11	5.16e-11
AT3G49160	17.5725	-1.81491	0.697105	-2.60349	0.00922806	0.0176664
AT3G49260	934.342	2.1109	0.089019	23.7129	2.65e-124	1.07e-122
AT3G49540	184.412	2.27346	0.199382	11.4025	4.06e-30	3.87e-29
AT3G49620	428.433	-8.01746	0.473713	-16.9247	2.96e-64	5.98e-63
AT3G49690	54.3459	1.67374	0.390488	4.28628	1.82e-05	5.1e-05
AT3G49930	177.893	1.13233	0.187676	6.03344	1.61e-09	6.39e-09
AT3G49970	17.1141	5.62707	1.17941	4.77109	1.83e-06	5.69e-06
AT3G50130	10.0432	-3.23932	1.07223	-3.0211	0.00251857	0.00535154
AT3G50240	1452.86	1.37945	0.0700383	19.6957	2.35e-86	6.61e-85
AT3G50270	1583.42	-1.36716	0.0731731	-18.6838	6.7e-78	1.67e-76
AT3G50310	18.9039	-1.83186	0.633358	-2.8923	0.00382432	0.00787299
AT3G50390	52.1272	1.09574	0.381946	2.86884	0.00411978	0.0084437
AT3G50400	18.2647	-3.48871	0.741846	-4.70275	2.57e-06	7.86e-06
AT3G50460	15.9642	-1.33456	0.675652	-1.97522	0.0482436	0.0785023
AT3G50630	1079.21	1.79181	0.0874454	20.4906	2.61e-93	7.93e-92
AT3G50640	15.3289	1.77185	0.728093	2.43355	0.0149517	0.0274208
AT3G50660	824.776	1.39725	0.102844	13.5861	4.84e-42	6.39e-41
AT3G50760	1459.6	1.27944	0.0740297	17.2828	6.34e-67	1.34e-65
AT3G50770	3470.65	-1.72836	0.117944	-14.654	1.27e-48	1.93e-47
AT3G50800	121.483	1.00184	0.242643	4.12885	3.65e-05	9.9e-05
AT3G08165	593.919	-1.13385	0.107677	-10.5301	6.28e-26	5.27e-25
AT3G50890	49.8593	1.247	0.412667	3.0218	0.00251274	0.00534119
AT3G50960	82.3	1.07055	0.277785	3.85389	0.000116257	0.000296694
AT3G50970	268.877	1.84189	0.18425	9.99672	1.58e-23	1.22e-22
AT3G51030	71.7383	1.2922	0.326215	3.96118	7.46e-05	0.000195082
AT3G51075	136.54	1.99123	0.242492	8.21155	2.18e-16	1.28e-15
AT3G51080	227.773	1.43372	0.187784	7.63495	2.26e-14	1.2e-13
AT3G51230	92.0352	1.43532	0.311007	4.61508	3.93e-06	1.18e-05
AT3G51240	6.17523	5.05592	1.52511	3.31512	0.000916041	0.00208292
AT3G51280	33.6634	1.54096	0.474964	3.24437	0.00117711	0.00262997
AT3G51290	56.9162	2.05186	0.382768	5.36057	8.3e-08	2.9e-07
AT3G51375	1.92243	4.38369	2.14267	2.0459	0.0407661	0.0676684
AT3G51380	16.7484	7.50585	1.32999	5.64354	1.67e-08	6.16e-08
AT3G51450	7826.87	-1.66725	0.0314278	-53.05	0	0
AT3G51470	149.858	1.0257	0.214923	4.77239	1.82e-06	5.66e-06
AT3G51660	2815.1	-1.21636	0.0514167	-23.6569	1e-123	4.04e-122
AT3G51710	35.0002	2.25542	0.464059	4.86019	1.17e-06	3.71e-06
AT3G51750	1375.3	1.02795	0.0863644	11.9025	1.15e-32	1.19e-31
AT3G51810	3.44002	3.21799	1.63985	1.96237	0.04972	0.0806389
AT3G51860	5521.04	-2.29926	0.0402235	-57.1621	0	0
AT3G51870	661.142	-1.05841	0.110628	-9.56722	1.1e-21	8e-21
AT3G51950	11450.9	1.01646	0.0347281	29.2692	2.56e-188	1.53e-186
AT3G52010	16.1046	3.06683	0.798227	3.84205	0.000122012	0.00031063
AT3G08220	31.0529	1.18865	0.460762	2.57975	0.00988729	0.0188197
AT3G52270	17.7219	3.11368	0.714332	4.35887	1.31e-05	3.73e-05
AT3G52290	1024.26	1.22258	0.099921	12.2355	2.01e-34	2.17e-33
AT3G52310	18.1698	-1.46547	0.640666	-2.28742	0.0221712	0.0392234
AT3G52360	1231.62	1.05071	0.0909994	11.5464	7.7e-31	7.51e-30
AT3G52525	20.3208	3.50519	0.770966	4.54649	5.45e-06	1.62e-05
AT3G52535	226.233	1.03247	0.179771	5.74324	9.29e-09	3.5e-08
AT3G52600	25.0317	2.86685	0.593393	4.83128	1.36e-06	4.27e-06
AT3G52620	6.2994	2.37002	1.12147	2.11332	0.0345736	0.0583751
AT3G52720	101.381	1.79496	0.258307	6.94896	3.68e-12	1.74e-11
AT3G52742	2.66184	4.8471	1.89193	2.56198	0.0104076	0.0197155
AT3G52770	30.9366	1.77183	0.512124	3.45977	0.000540632	0.0012704
AT3G52790	6.28263	-6.11556	1.56322	-3.91215	9.15e-05	0.000236608
AT3G52820	22.432	1.15632	0.580896	1.99057	0.0465277	0.0759941
AT3G52900	1162.51	1.01698	0.0785539	12.9463	2.47e-38	2.96e-37
AT3G52910	27.5085	2.35095	0.534989	4.39439	1.11e-05	3.19e-05
AT3G53010	10.7396	1.81093	0.812931	2.22766	0.0259035	0.0450866
AT3G53040	11.5716	1.84258	0.767473	2.40084	0.0163576	0.0297722
AT3G53100	325.004	1.39841	0.145047	9.64104	5.36e-22	3.96e-21
AT3G53160	114.288	1.01698	0.271044	3.75209	0.000175367	0.000437443
AT3G53180	3179.48	-1.03487	0.06306	-16.4109	1.6e-60	3.06e-59
AT3G53190	178.086	1.10407	0.261815	4.21697	2.48e-05	6.85e-05
AT3G53230	822.71	-1.26541	0.113991	-11.1009	1.24e-28	1.13e-27
AT3G53232	28.1442	1.14688	0.478346	2.3976	0.0165028	0.0300178
AT3G53235	20.7352	1.96897	0.661277	2.97753	0.00290584	0.00610378
AT3G53250	58.0851	3.89791	0.455521	8.55704	1.16e-17	7.19e-17
AT3G53260	7341.99	1.26542	0.0374905	33.7531	9.63e-250	7.75e-248
AT3G53380	86.6152	1.63943	0.317679	5.16064	2.46e-07	8.3e-07
AT3G53530	18.6811	3.18002	0.695671	4.57115	4.85e-06	1.45e-05
AT3G53600	17.9058	-2.40011	0.755384	-3.17733	0.00148638	0.00327223
AT3G53980	32.6929	4.55937	0.652719	6.98519	2.84e-12	1.35e-11
AT3G54000	106.072	1.31079	0.265353	4.93979	7.82e-07	2.52e-06
AT3G54150	830.086	-1.15805	0.100026	-11.5775	5.36e-31	5.25e-30
AT3G54260	113.899	1.38289	0.2431	5.68853	1.28e-08	4.79e-08
AT3G54310	4.83036	-5.72688	1.68513	-3.39849	0.000677597	0.00157277
AT3G54340	3.9706	5.43128	1.74925	3.10491	0.00190334	0.00412839
AT3G54390	216.812	1.00634	0.182375	5.518	3.43e-08	1.24e-07
AT3G54400	61.8676	2.48473	0.415975	5.97327	2.33e-09	9.18e-09
AT3G54420	52.4773	-1.18236	0.388872	-3.04048	0.00236203	0.00504789
AT3G54530	9.8852	1.67415	0.847985	1.97426	0.0483517	0.078661
AT3G54550	1.90918	4.36142	2.17468	2.00555	0.0449044	0.0737114
AT3G54640	13062.1	-1.40161	0.0290901	-48.1815	0	0
AT3G54800	66.081	1.93941	0.334139	5.80422	6.47e-09	2.47e-08
AT3G54830	1244.4	-2.08752	0.106506	-19.6	1.55e-85	4.28e-84
AT3G54870	20.9886	1.25821	0.543735	2.31401	0.0206673	0.0367767
AT3G54940	2.07759	4.49598	2.09829	2.14269	0.0321379	0.0546573
AT3G54990	42.528	-1.60067	0.436906	-3.66366	0.00024864	0.000609203
AT3G55090	52.1173	1.57368	0.389263	4.04271	5.28e-05	0.000140866
AT3G55110	788.329	1.39682	0.103293	13.5229	1.15e-41	1.49e-40
AT3G55120	3369.28	1.89031	0.0583777	32.3807	5.13e-230	3.8e-228
AT3G55210	2.30773	4.64291	2.1999	2.11051	0.0348147	0.0587376
AT3G55290	189.184	1.27857	0.192202	6.6522	2.89e-11	1.29e-10
AT3G55420	647.085	1.42402	0.111353	12.7883	1.91e-37	2.22e-36
AT3G55660	16.1151	2.09127	0.722507	2.89446	0.00379807	0.0078233
AT3G55700	135.255	1.35564	0.226184	5.99355	2.05e-09	8.14e-09
AT3G55734	30.4538	1.40806	0.456478	3.08461	0.00203818	0.00440024
AT3G55735	61.5471	2.58403	0.360281	7.17227	7.38e-13	3.62e-12
AT3G55890	78.8528	-1.80557	0.325007	-5.5555	2.77e-08	1.01e-07
AT3G55940	644.375	1.48508	0.10259	14.4758	1.72e-47	2.55e-46
AT3G55970	647.069	-3.07396	0.137611	-22.338	1.58e-110	5.73e-109
AT3G56020	1845.07	1.24325	0.085383	14.5609	4.98e-48	7.45e-47
AT3G56200	10083.1	-2.3604	0.0304565	-77.5007	0	0
AT3G56350	1.77208	4.26551	2.16624	1.96909	0.0489433	0.0795185
AT3G56620	209.775	1.04028	0.186853	5.56738	2.59e-08	9.42e-08
AT3G56790	52.2251	1.91115	0.416952	4.58361	4.57e-06	1.37e-05
AT3G56825	5.55485	2.88794	1.44583	1.99742	0.0457791	0.0749146
AT3G56980	4933.82	1.324	0.0418813	31.6131	2.44e-219	1.73e-217
AT3G57010	16.2506	1.47149	0.655873	2.24356	0.0248609	0.0434354
AT3G57240	4586.93	1.52558	0.0516867	29.516	1.8e-191	1.09e-189
AT3G57270	38.1553	-1.67051	0.441248	-3.78587	0.000153171	0.000385148
AT3G57370	2.17694	4.56584	2.26705	2.01399	0.0440101	0.0724252
AT3G57465	187.145	1.31061	0.202319	6.47794	9.3e-11	4.03e-10
AT3G57490	2824.92	-1.01677	0.0568684	-17.8794	1.71e-71	3.84e-70
AT3G57500	5.57315	2.59455	1.31023	1.98022	0.0476787	0.0776628
AT3G57520	11292.8	-2.75993	0.0327362	-84.3081	0	0
AT3G57690	38.5284	3.93602	0.597171	6.59111	4.37e-11	1.93e-10
AT3G57785	355.011	1.24522	0.134085	9.28679	1.59e-20	1.11e-19
AT3G57830	254.377	1.0299	0.206857	4.97882	6.4e-07	2.08e-06
AT3G57860	24.3175	1.10446	0.552382	1.99946	0.0455589	0.0746258
AT3G57950	155.023	1.1749	0.209577	5.60604	2.07e-08	7.61e-08
AT3G57965	380.382	1.25602	0.13629	9.21582	3.09e-20	2.13e-19
AT3G58120	189.746	1.67801	0.199961	8.39172	4.79e-17	2.9e-16
AT3G58480	6.93226	2.52969	1.10348	2.29248	0.0218782	0.0387421
AT3G58550	16.1933	-7.47802	1.32383	-5.64878	1.62e-08	5.98e-08
AT3G58650	29.1107	1.72017	0.504218	3.41155	0.000645952	0.00150325
AT3G58710	419.779	-1.48446	0.128898	-11.5165	1.09e-30	1.06e-29
AT3G09145	34.6848	-2.14212	0.454497	-4.71317	2.44e-06	7.48e-06
AT3G58780	14.6607	2.55988	0.740493	3.45699	0.000546236	0.00128289
AT3G58795	4.16812	4.46672	1.72021	2.59661	0.00941489	0.0180038
AT3G58810	219.306	1.32928	0.180565	7.36177	1.81e-13	9.19e-13
AT3G58875	76.7334	2.04799	0.326009	6.282	3.34e-10	1.39e-09
AT3G59010	1657.01	1.61966	0.0661908	24.4696	3.11e-132	1.33e-130
AT3G59030	2.03403	4.45605	2.08549	2.1367	0.0326228	0.0553887
AT3G59120	3.02555	5.03022	1.83283	2.74451	0.0060602	0.012006
AT3G59200	11.3775	2.20486	0.800366	2.75482	0.00587252	0.0116647
AT3G59220	171.213	-1.36349	0.203591	-6.69721	2.12e-11	9.59e-11
AT3G59320	800.865	1.17514	0.116864	10.0556	8.68e-24	6.78e-23
AT3G59340	7.63497	-6.39507	1.53629	-4.16267	3.15e-05	8.59e-05
AT3G59400	12.9594	1.47582	0.738828	1.99752	0.0457691	0.0749037
AT3G59480	3.02075	5.02834	1.86451	2.69687	0.00699954	0.0137169
AT3G59550	294.845	-1.26445	0.163915	-7.71404	1.22e-14	6.56e-14
AT3G59620	3.4404	-5.23696	1.77844	-2.94469	0.00323281	0.00674168
AT3G59710	105.725	2.05802	0.288766	7.12692	1.03e-12	5e-12
AT3G59730	7.48619	2.27351	1.08474	2.0959	0.0360908	0.0606464
AT3G59765	68.4246	1.35854	0.34607	3.92563	8.65e-05	0.000224397
AT3G59850	9.16528	-3.00477	1.06583	-2.81918	0.00481468	0.00975185
AT3G59884	27.3578	2.07186	0.584377	3.54543	0.000391977	0.000938049
AT3G60120	90.6233	-3.99742	0.755963	-5.28785	1.24e-07	4.28e-07
AT3G60140	8.57921	-2.94138	1.16003	-2.53562	0.011225	0.0211162
AT3G60220	47.1288	2.63015	0.421218	6.24416	4.26e-10	1.77e-09
AT3G60415	5191.16	1.01142	0.0408234	24.7756	1.64e-135	7.11e-134
AT3G60470	76.9556	3.04088	0.409605	7.42393	1.14e-13	5.82e-13
AT3G09415	57.3303	1.81576	0.375428	4.83651	1.32e-06	4.16e-06
AT3G60530	1197.37	1.47447	0.0750405	19.649	5.9e-86	1.65e-84
AT3G60550	12.7062	3.56002	0.90142	3.94935	7.84e-05	0.000204546
AT3G60570	2.38549	4.69568	2.06803	2.27061	0.0231707	0.0407967
AT3G60760	5.01456	4.75857	1.59153	2.98993	0.00279043	0.00588137
AT3G60900	5.10314	5.7878	1.60594	3.604	0.000313361	0.00075808
AT3G60920	7.35672	-4.44066	1.45436	-3.05334	0.00226306	0.00485226
AT3G60970	158.864	1.06032	0.216087	4.90692	9.25e-07	2.96e-06
AT3G09555	12.0978	2.10117	0.840223	2.50073	0.0123938	0.0231075
AT3G60975	2.18174	4.56905	2.22973	2.04915	0.0404479	0.0672054
AT3G61198	72.8183	2.64176	0.337884	7.81853	5.34e-15	2.93e-14
AT3G61250	13.617	2.2257	0.851835	2.61283	0.00897972	0.017234
AT3G61260	2652.2	1.12743	0.0572928	19.6784	3.3e-86	9.27e-85
AT3G61410	21.0001	1.54063	0.571817	2.69427	0.00705439	0.0138195
AT3G61450	7.70698	2.73476	1.05939	2.58145	0.0098386	0.0187415
AT3G61550	774.802	1.06627	0.0957436	11.1367	8.31e-29	7.58e-28
AT3G61590	450.517	-1.83202	0.13845	-13.2324	5.71e-40	7.13e-39
AT3G61880	1958.62	1.07442	0.0630862	17.031	4.84e-65	9.9e-64
AT3G61920	100.258	1.66659	0.264258	6.30667	2.85e-10	1.19e-09
AT3G61930	9.47593	-1.99251	0.920322	-2.16502	0.0303863	0.0520129
AT3G61990	1633.18	-1.45017	0.0655786	-22.1135	2.34e-108	8.39e-107
AT3G62040	20.4247	2.26411	0.598789	3.78115	0.000156107	0.000392085
AT3G62070	60.2417	1.32262	0.33234	3.97971	6.9e-05	0.000181427
AT3G62100	41.6327	1.65087	0.437822	3.77064	0.000162831	0.000407822
AT3G62170	92.7924	2.43893	0.291566	8.36492	6.02e-17	3.63e-16
AT3G62180	15.0378	2.27495	0.730421	3.11457	0.00184213	0.00400618
AT3G62230	64.9818	3.04204	0.402388	7.55996	4.03e-14	2.12e-13
AT3G62430	15.5196	1.51	0.753628	2.00364	0.0451091	0.0740036
AT3G62510	92.7391	1.18763	0.296959	3.99929	6.35e-05	0.000167628
AT3G62540	18.2234	-1.34272	0.648465	-2.07062	0.0383942	0.0641386
AT3G62570	42.0331	2.23516	0.438179	5.10102	3.38e-07	1.13e-06
AT3G62710	53.7574	2.0416	0.378422	5.39504	6.85e-08	2.41e-07
AT3G62730	3.34045	-5.19943	1.88513	-2.75813	0.00581333	0.0115616
AT3G63010	1041.61	-1.206	0.094678	-12.7379	3.64e-37	4.21e-36
AT3G63088	11.9799	4.06049	1.016	3.99655	6.43e-05	0.000169481
AT3G63110	302.141	-1.45256	0.173727	-8.36116	6.21e-17	3.74e-16
AT3G63200	1272.18	1.09635	0.0769137	14.2542	4.22e-46	6.09e-45
AT3G63375	48.0847	1.11127	0.368818	3.01305	0.00258638	0.00548199
AT3G63380	1363.6	-1.68956	0.0832629	-20.2918	1.52e-91	4.53e-90
AT3G63450	310.717	1.89724	0.154476	12.2817	1.14e-34	1.24e-33
AT3G63470	10.7302	2.50257	0.919125	2.72278	0.00647353	0.0127547
AT4G00050	1312.37	1.93223	0.0862008	22.4155	2.78e-111	1.02e-109
AT4G00165	16.9053	1.52354	0.631976	2.41076	0.0159192	0.0290276
AT4G00350	9.13255	4.76186	1.40408	3.39145	0.000695236	0.00161035
AT4G00380	397.683	1.76659	0.148243	11.9169	9.67e-33	1e-31
AT4G00390	69.112	1.33564	0.379566	3.51888	0.00043338	0.00103169
AT4G00400	793.261	1.61609	0.0941387	17.1672	4.68e-66	9.76e-65
AT4G00460	62.5366	1.04305	0.462196	2.25672	0.0240254	0.0421578
AT4G00480	23.7374	2.33307	0.604761	3.85784	0.000114395	0.000292249
AT4G03725	54.5475	-1.32033	0.415715	-3.17604	0.00149299	0.0032855
AT4G00910	16.611	2.87109	0.711152	4.03723	5.41e-05	0.000144019
AT4G00960	415.916	1.01454	0.127411	7.96272	1.68e-15	9.48e-15
AT4G00975	33.3134	3.32439	0.563164	5.90306	3.57e-09	1.39e-08
AT4G03845	18.5831	1.45313	0.62253	2.33424	0.0195832	0.0350327
AT4G01060	413.943	3.26158	0.160231	20.3555	4.15e-92	1.24e-90
AT4G01080	13184.7	-1.6153	0.0288078	-56.0717	0	0
AT4G01110	38.7247	1.18824	0.443597	2.67865	0.00739202	0.0144186
AT4G01130	420.322	1.0215	0.148013	6.90142	5.15e-12	2.41e-11
AT4G01190	237.207	1.56386	0.170715	9.16064	5.16e-20	3.53e-19
AT4G01200	276.127	1.13025	0.183954	6.1442	8.04e-10	3.27e-09
AT4G01250	176.531	1.1019	0.198495	5.55124	2.84e-08	1.03e-07
AT4G01335	8.29759	3.5413	1.09893	3.22248	0.00127086	0.00282636
AT4G01360	489.206	1.38283	0.116512	11.8686	1.72e-32	1.77e-31
AT4G01420	40.1964	-1.09374	0.442041	-2.4743	0.0133498	0.0247055
AT4G01430	17.607	-2.36464	0.721703	-3.27648	0.00105109	0.00236723
AT4G01460	180.419	2.60478	0.22152	11.7587	6.37e-32	6.43e-31
AT4G01500	92.5572	1.27321	0.290564	4.38187	1.18e-05	3.38e-05
AT4G01560	2060.3	-1.02971	0.059405	-17.3337	2.62e-67	5.58e-66
AT4G01680	70.5162	1.04931	0.320159	3.27748	0.00104738	0.00235959
AT4G01730	62.3667	1.16782	0.338779	3.44715	0.000566533	0.00132817
AT4G01850	5957.05	-1.14504	0.0364375	-31.4246	9.32e-217	6.53e-215
AT4G01925	24.0064	2.52377	0.619988	4.07068	4.69e-05	0.00012565
AT4G01930	12.7019	-1.94861	0.882604	-2.20779	0.0272588	0.0472161
AT4G04035	9.83108	2.22833	0.946419	2.35448	0.0185485	0.0333455
AT4G01985	11.4145	3.37919	0.923138	3.66055	0.000251677	0.000616304
AT4G02000	56.5585	1.06335	0.379438	2.80243	0.00507199	0.0102292
AT4G04055	2.35393	4.66818	1.99356	2.34163	0.0191999	0.0343997
AT4G02170	12.6327	2.74482	0.835645	3.28468	0.001021	0.00230482
AT4G02250	22.092	2.58464	0.615477	4.19941	2.68e-05	7.37e-05
AT4G02290	7.31537	2.74114	1.26861	2.16074	0.0307158	0.0524959
AT4G02330	442.671	-1.01411	0.133842	-7.57689	3.54e-14	1.86e-13
AT4G02360	650.475	-1.20956	0.100859	-11.9925	3.89e-33	4.08e-32
AT4G02650	35.0012	2.13067	0.502011	4.24428	2.19e-05	6.1e-05
AT4G02800	136.432	1.06835	0.221481	4.82367	1.41e-06	4.43e-06
AT4G02810	7.90065	3.40143	1.10933	3.06621	0.00216794	0.00465955
AT4G02850	8.61822	2.18821	1.00335	2.18091	0.0291904	0.0502057
AT4G02970	2073.02	1.94892	0.151584	12.857	7.86e-38	9.29e-37
AT4G04435	39.0498	2.15572	0.421761	5.11124	3.2e-07	1.07e-06
AT4G03190	163.906	1.21271	0.216298	5.60666	2.06e-08	7.58e-08
AT4G03205	372.579	1.60829	0.181383	8.86682	7.53e-19	4.91e-18
AT4G03270	24.7081	1.48313	0.576846	2.5711	0.0101375	0.0192499
AT4G03290	45.0868	1.15868	0.394911	2.93402	0.00334604	0.00695673
AT4G03292	3.84966	5.3853	1.73073	3.11158	0.00186091	0.00404426
AT4G03320	265.645	-1.271	0.16933	-7.50601	6.1e-14	3.17e-13
AT4G03330	45.2749	1.15412	0.398981	2.89268	0.00381972	0.00786499
AT4G03340	50.5854	1.61887	0.374998	4.31702	1.58e-05	4.47e-05
AT4G04565	49.5893	2.73144	0.416089	6.56456	5.22e-11	2.3e-10
AT4G03400	2073.41	-1.3504	0.0598	-22.582	6.51e-113	2.42e-111
AT4G03410	2187.84	-1.18962	0.0588131	-20.2272	5.65e-91	1.67e-89
AT4G03420	3608.07	-1.78871	0.050006	-35.7699	3.24e-280	3.1e-278
AT4G03500	130.82	-1.37104	0.287367	-4.77104	1.83e-06	5.69e-06
AT4G03540	23.9433	-2.08947	0.543051	-3.84765	0.000119254	0.000303958
AT4G04025	2.90915	4.97981	1.89887	2.62251	0.00872835	0.0168048
AT4G04077	6.57506	3.58442	1.2746	2.81219	0.00492049	0.00995436
AT4G04223	1601.82	1.10613	0.0727522	15.204	3.33e-52	5.45e-51
AT4G04450	43.5145	1.12552	0.387869	2.9018	0.00371027	0.00766022
AT4G04460	66.787	1.76932	0.379983	4.65633	3.22e-06	9.77e-06
[truncated: 1,184 more rows]

## Sheet: Drought_MYBOE_vs_WT_DEG
Differentially Expressed Genes in MYBOE vs. WT Under Drought Conditions
Gene ID	baseMean	log2FoldChange	lfcSE	stat	pvalue	padj
AT1G01030	57.099	1.17412	0.401349	2.92543	0.0034398	0.00629003
AT1G01060	1801.52	2.40412	0.0653369	36.7957	2.16203e-293	1.11125e-293
AT1G01110	14.5917	-2.12853	0.85864	-2.47896	0.0131766	0.0220053
AT1G01190	1.86444	-4.30036	2.11606	-2.03225	0.0421281	0.0642909
AT1G01200	8.49255	-6.48309	1.46984	-4.41075	1.03013e-05	2.47538e-05
AT1G01310	254.456	1.18011	0.185796	6.35164	2.13026e-10	6.92318e-10
AT1G01340	359.028	-1.3823	0.1669	-8.28224	1.2088e-16	5.19218e-16
AT1G01355	33.3702	1.14643	0.462725	2.47755	0.0132286	0.022089
AT1G01390	38.6721	-2.58078	0.526132	-4.9052	9.33305e-07	2.42309e-06
AT1G01453	106.618	3.85291	0.315588	12.2087	2.79401e-34	1.97834e-33
AT1G01460	148.157	2.19269	0.236237	9.28173	1.66743e-20	8.26689e-20
AT1G01480	359.798	2.40974	0.188794	12.7639	2.60838e-37	1.95809e-36
AT1G01520	2800.74	1.26863	0.0532275	23.8341	1.48054e-125	3.09692e-124
AT1G01530	50.1035	1.5095	0.363928	4.1478	3.35685e-05	7.71001e-05
AT1G01560	617.803	-1.68786	0.112039	-15.0649	2.75508e-51	2.6132e-50
AT1G01590	106.088	-3.15775	0.291606	-10.8288	2.51376e-27	1.51723e-26
AT1G01600	47.289	-2.6248	0.508199	-5.16491	2.40561e-07	6.50455e-07
AT1G01980	366.901	1.60283	0.145469	11.0184	3.11617e-28	1.92669e-27
AT1G02070	2.75037	4.95855	1.89554	2.61591	0.00889907	0.0153102
AT1G02310	984.979	2.90531	0.0958143	30.3223	5.82797e-202	1.96165e-200
AT1G04103	27.2703	2.38055	0.605254	3.93314	8.38423e-05	0.000185691
AT1G02335	68.4628	-1.08858	0.371218	-2.93244	0.00336306	0.00615613
AT1G02340	91.4658	-1.81782	0.349694	-5.19832	2.01101e-07	5.47718e-07
AT1G02360	63.9587	-2.29706	0.348603	-6.58934	4.4179e-11	1.49055e-10
AT1G02380	178.879	-1.42478	0.246906	-5.77052	7.90294e-09	2.36501e-08
AT1G02390	4091.84	1.06114	0.041553	25.5371	7.64513e-144	1.82499e-142
AT1G02470	1497.83	1.90641	0.070367	27.0924	1.21141e-161	3.25241e-160
AT1G02520	106.749	2.17157	0.278584	7.79503	6.43924e-15	2.58988e-14
AT1G02640	33.9168	-1.06645	0.453567	-2.35126	0.01871	0.0304182
AT1G02670	84.3847	-1.24521	0.328832	-3.78676	0.000152624	0.000328588
AT1G02700	110.448	3.52096	0.34523	10.1989	2.00584e-24	1.11838e-23
AT1G02730	92.9666	-1.48728	0.261953	-5.67767	1.36544e-08	4.02592e-08
AT1G02770	222.512	1.44676	0.170129	8.50393	1.83281e-17	8.12796e-17
AT1G02790	5024.96	2.10674	0.0443116	47.5438	0	0
AT1G02810	7.03296	-6.21102	1.48202	-4.19093	2.77817e-05	6.4353e-05
AT1G02816	1950.57	1.1538	0.061362	18.8032	7.11407e-79	9.73906e-78
AT1G02820	129.837	3.09319	0.316903	9.76067	1.66047e-22	8.74537e-22
AT1G02900	13.6254	-3.62088	0.921805	-3.92803	8.56437e-05	0.000189589
AT1G02920	1751.06	-1.67578	0.064087	-26.1485	1.02589e-150	2.57555e-149
AT1G02930	40017.5	3.24506	0.0209034	155.241	0	0
AT1G02940	101.273	4.20719	0.361614	11.6345	2.75245e-31	1.82704e-30
AT1G02970	25.9335	-1.79282	0.568242	-3.15502	0.00160487	0.0030674
AT1G02980	7.15676	2.71627	1.18617	2.28995	0.0220244	0.0353808
AT1G03010	11.1002	-3.30214	0.932759	-3.54019	0.00039984	0.00082253
AT1G03020	26.232	-2.0548	0.620117	-3.31357	0.000921117	0.0018159
AT1G03050	352.157	1.44278	0.154152	9.35951	8.01097e-21	4.01887e-20
AT1G03070	304.548	1.73638	0.19693	8.81725	1.17308e-18	5.46009e-18
AT1G03080	18104.7	1.07816	0.0222821	48.3867	0	0
AT1G03130	4566.87	-1.71787	0.0431388	-39.8219	0	0
AT1G03445	27.2662	1.59533	0.599297	2.66201	0.00776764	0.0134936
AT1G03495	6002.45	2.48478	0.0427738	58.0911	0	0
AT1G04187	1451.34	3.96766	0.0927322	42.7862	0	0
AT1G04193	13.5215	2.61344	0.748845	3.48997	0.000483076	0.000984135
AT1G03502	13.9669	2.9335	0.820184	3.57664	0.000348035	0.00072139
AT1G04197	25.2327	-1.74886	0.584242	-2.99338	0.00275902	0.00511152
AT1G03600	3602.19	-1.83325	0.0492147	-37.2501	1.05384e-293	5.50338e-293
AT1G03660	39.4632	-1.0553	0.430603	-2.45075	0.0142559	0.0236521
AT1G03700	2.92398	3.99375	1.96627	2.03113	0.042242	0.0644561
AT1G03800	6.44302	4.30092	1.39772	3.07709	0.00209029	0.0039365
AT1G03820	329.739	-1.81664	0.146161	-12.429	1.81794e-35	1.32041e-34
AT1G03840	9.11391	3.04122	1.00655	3.02142	0.00251594	0.00468513
AT1G03850	30.1044	-2.16621	0.498809	-4.34276	1.40701e-05	3.34856e-05
AT1G03870	167.144	-2.46412	0.230403	-10.6949	1.07586e-26	6.39379e-26
AT1G03940	25098.7	3.56708	0.0264871	134.672	0	0
AT1G03990	402.692	1.18167	0.148086	7.97961	1.46791e-15	6.06311e-15
AT1G04020	149.56	-2.58168	0.243405	-10.6065	2.77885e-26	1.63191e-25
AT1G04120	5992.35	1.10403	0.0386264	28.5823	1.11406e-179	3.28475e-178
AT1G04220	3114.68	1.6206	0.0521194	31.094	2.90314e-212	1.03358e-210
AT1G04247	1670.22	2.396	0.0799512	29.9683	2.54419e-197	8.34208e-196
AT1G04360	25.8959	-1.15443	0.518911	-2.22472	0.0261002	0.0413749
AT1G04380	36.9914	-1.20204	0.552555	-2.17542	0.0295983	0.0464108
AT1G04470	266.514	1.66556	0.189335	8.7969	1.40643e-18	6.53024e-18
AT1G04273	20.5228	-1.15005	0.572118	-2.01017	0.0444136	0.0674629
AT1G04277	56.3868	-1.10815	0.337066	-3.28765	0.00101029	0.00198057
AT1G04500	60.2546	3.12401	0.416536	7.49998	6.38297e-14	2.47352e-13
AT1G04530	1436.11	-1.05942	0.0808374	-13.1056	3.05894e-39	2.38497e-38
AT1G04540	387.019	2.09364	0.16031	13.0599	5.5778e-39	4.32963e-38
AT1G04560	39.9775	3.26211	0.483205	6.75097	1.46855e-11	5.07554e-11
AT1G04570	1660.27	1.33857	0.0712587	18.7847	1.00724e-78	1.37067e-77
AT1G04580	4.72526	2.72602	1.2915	2.11073	0.0347953	0.0539026
AT1G04680	461.588	-2.41792	0.142976	-16.9114	3.70773e-64	4.25411e-63
AT1G04730	160.249	-1.18913	0.20635	-5.76268	8.27901e-09	2.47459e-08
AT1G04778	51.4054	2.65574	0.396629	6.69576	2.14547e-11	7.345e-11
AT1G05000	251.236	1.81971	0.167941	10.8354	2.33819e-27	1.41276e-26
AT1G04313	105.249	-3.62473	0.320758	-11.3005	1.3048e-29	8.3315e-29
AT1G05035	688.219	-3.30368	0.135217	-24.4325	7.72592e-132	1.70022e-130
AT1G04323	6.26559	-6.04354	1.51315	-3.99401	6.49656e-05	0.000145403
AT1G05136	3.31918	-5.12207	1.81868	-2.81636	0.0048571	0.00870388
AT1G05210	38.4003	-1.36048	0.454684	-2.99214	0.0027703	0.00513157
AT1G05220	6.47625	-2.14538	1.05811	-2.02756	0.0426053	0.0649583
AT1G05230	814.117	1.34771	0.0962824	13.9975	1.61428e-44	1.37596e-43
AT1G05240	102.186	1.69731	0.257543	6.59039	4.3866e-11	1.48043e-10
AT1G05260	11.3642	-3.34477	0.996933	-3.35506	0.000793474	0.00157748
AT1G05300	174.398	-1.09383	0.198012	-5.52405	3.31281e-08	9.51444e-08
AT1G05310	100.002	-1.0221	0.292001	-3.50032	0.000464708	0.000949173
AT1G05330	37.5397	1.73025	0.477386	3.62444	0.000289592	0.000605975
AT1G05340	17039.1	2.06188	0.024858	82.9465	0	0
AT1G05490	306.949	2.06501	0.154525	13.3636	9.86541e-41	7.8996e-40
AT1G05510	30.4169	3.62461	0.629912	5.75416	8.70761e-09	2.59998e-08
AT1G05575	236.92	-2.38568	0.190849	-12.5004	7.4305e-36	5.43324e-35
AT1G05580	728.821	1.94372	0.102454	18.9716	2.93025e-80	4.095e-79
AT1G05675	86.754	-2.06579	0.295764	-6.98458	2.85715e-12	1.02763e-11
AT1G05680	374.893	1.98513	0.144882	13.7017	9.91646e-43	8.22623e-42
AT1G05810	144.877	-1.5078	0.225607	-6.68333	2.33572e-11	7.98196e-11
AT1G05950	237.79	-2.11062	0.192067	-10.989	4.31825e-28	2.6541e-27
AT1G05990	4.59911	-5.59406	1.63464	-3.4222	0.000621163	0.00125038
AT1G06010	420.16	-1.10857	0.12621	-8.78356	1.5838e-18	7.33739e-18
AT1G06148	28.6568	-1.25089	0.594339	-2.10467	0.03532	0.0546874
AT1G06160	128.821	-6.9531	0.631264	-11.0146	3.25117e-28	2.00798e-27
AT1G06490	80.3935	1.58522	0.300352	5.27786	1.30704e-07	3.6059e-07
AT1G06520	228.716	3.44001	0.23281	14.7761	2.09e-49	1.93492e-48
AT1G06540	471.033	4.0238	0.160588	25.0566	1.47793e-138	3.38973e-137
AT1G06550	9680.46	2.72295	0.0351545	77.4565	0	0
AT1G06570	4182.29	1.16667	0.0470921	24.7742	1.70261e-135	3.83187e-134
AT1G06620	231.158	-1.10352	0.169127	-6.5248	6.80923e-11	2.27183e-10
AT1G06680	23657.8	-1.7351	0.0243665	-71.2087	0	0
AT1G06750	26.7123	1.76275	0.581994	3.02881	0.00245521	0.00457989
AT1G07000	3008.23	-1.16452	0.0507199	-22.9599	1.17359e-116	2.2891e-115
AT1G07040	4175.93	1.11333	0.0407794	27.3012	4.10195e-164	1.11975e-162
AT1G07050	2045.27	-3.17223	0.0720824	-44.0084	0	0
AT1G07090	174.297	-1.1156	0.215055	-5.18753	2.13099e-07	5.78876e-07
AT1G07135	1889.41	-3.06182	0.0793378	-38.5922	0	0
AT1G07150	140.32	1.78928	0.237899	7.52117	5.42892e-14	2.11131e-13
AT1G07270	30.2438	-1.46822	0.545616	-2.69093	0.00712523	0.0124554
AT1G07320	3734.33	-1.90821	0.0466386	-40.9148	0	0
AT1G07330	27.8662	1.18996	0.577809	2.05944	0.0394526	0.0605194
AT1G07370	81.4762	-2.34335	0.310228	-7.55363	4.23278e-14	1.65348e-13
AT1G07390	1171.44	1.44207	0.0747992	19.2792	8.0377e-83	1.15364e-81
AT1G07400	275.06	3.98924	0.229932	17.3496	1.98608e-67	2.36557e-66
AT1G07410	150.927	1.02093	0.200924	5.08118	3.75091e-07	1.00116e-06
AT1G07473	8.31035	-2.79632	1.01651	-2.75089	0.00594329	0.0105174
AT1G07540	60.1674	1.48648	0.371551	4.00075	6.3143e-05	0.000141537
AT1G04597	2.18527	4.62939	2.28862	2.02279	0.0430948	0.0656125
AT1G07720	40355.6	1.32508	0.0190022	69.7328	0	0
AT1G07770	9020.18	-1.00319	0.0338373	-29.6475	3.64972e-193	1.16817e-191
AT1G07810	3613.26	1.01437	0.0431092	23.5303	1.9963e-122	4.06764e-121
AT1G07880	143.043	-1.0443	0.221697	-4.71048	2.47137e-06	6.23885e-06
AT1G07885	18.6676	-1.58038	0.619366	-2.55162	0.0107224	0.0181727
AT1G07900	1947.48	-1.16619	0.0603155	-19.3348	2.73839e-83	3.95023e-82
AT1G07985	796.967	1.83498	0.0958869	19.1369	1.24355e-81	1.76376e-80
AT1G08090	10.0864	3.26965	1.03241	3.167	0.00154018	0.00294919
AT1G08135	10.718	2.28845	0.934558	2.44869	0.0143375	0.0237737
AT1G08140	136.294	2.10535	0.250684	8.39843	4.52484e-17	1.97705e-16
AT1G08150	113.344	1.14476	0.257636	4.44332	8.85822e-06	2.14146e-05
AT1G08160	42.6007	3.46138	0.474445	7.29563	2.97274e-13	1.11893e-12
AT1G08230	10392.8	1.23827	0.0316598	39.1117	0	0
AT1G08380	9153.72	-1.91327	0.0398475	-48.0147	0	0
AT1G08390	41.4957	-1.15368	0.401528	-2.87322	0.00406312	0.00735558
AT1G08440	2.72373	4.94615	1.89878	2.60491	0.00918984	0.0157721
AT1G08450	16038.8	-1.17672	0.02323	-50.655	0	0
AT1G08500	134.064	-1.25991	0.23399	-5.38446	7.26619e-08	2.03913e-07
AT1G08800	1940.66	1.22454	0.0686348	17.8414	3.37302e-71	4.21553e-70
AT1G08860	4.52544	-3.62008	1.51957	-2.38231	0.0172043	0.0281584
AT1G08930	5826.76	-1.96877	0.0410653	-47.9423	0	0
AT1G08980	1437.51	-1.15849	0.0767728	-15.0898	1.88947e-51	1.7989e-50
AT1G09000	83.8731	-1.08194	0.308235	-3.5101	0.000447939	0.000916397
AT1G09176	4.16553	-3.49308	1.55513	-2.24616	0.0246935	0.0393664
AT1G09200	341.384	-2.15068	0.341023	-6.30656	2.85308e-10	9.22632e-10
AT1G09240	107.624	5.5698	0.452359	12.3128	7.73025e-35	5.54058e-34
AT1G09340	7717.7	-1.516	0.0359473	-42.1729	0	0
AT1G09350	9.41235	2.45537	1.00591	2.44095	0.0146485	0.0242488
AT1G09390	65.5422	-1.07524	0.315652	-3.40642	0.00065822	0.00132078
AT1G09415	3448.53	-1.53897	0.0473525	-32.5004	1.05242e-231	4.1267e-230
AT1G09470	15.283	-3.17504	0.88472	-3.58875	0.00033227	0.000690531
AT1G09500	2942.36	3.48749	0.0617602	56.4683	0	0
AT1G09690	10585.6	-1.17815	0.0334389	-35.233	6.25204e-272	2.88821e-270
AT1G09750	182.594	-2.95818	0.265541	-11.1402	7.99381e-29	5.01035e-28
AT1G09932	797.358	-1.50649	0.0950055	-15.8568	1.26092e-56	1.30324e-55
AT1G10070	7143.32	1.33728	0.035789	37.3658	1.40305e-293	7.46362e-293
AT1G10100	17.3713	1.3933	0.662583	2.10283	0.0354805	0.0549248
AT1G04763	14.4328	7.35033	1.34279	5.47392	4.40186e-08	1.25349e-07
AT1G10110	21.4423	2.96865	0.690919	4.29667	1.73386e-05	4.08977e-05
AT1G10155	44.3259	2.78348	0.479538	5.80449	6.45619e-09	1.94171e-08
AT1G10200	1463.07	-1.29537	0.072607	-17.8409	3.40286e-71	4.2505e-70
AT1G10340	1109.01	-2.87014	0.0897595	-31.9759	2.36235e-224	8.89625e-223
AT1G10360	1580.32	-1.26781	0.0675655	-18.7641	1.48373e-78	2.01428e-77
AT1G10400	10.358	6.8709	1.39437	4.92759	8.32484e-07	2.17047e-06
AT1G10460	6.97558	-4.27206	1.45602	-2.93406	0.00334557	0.00612607
AT1G10470	1301.41	-2.1032	0.075965	-27.6865	1.01591e-168	2.82733e-167
AT1G10560	273.523	-1.05883	0.175193	-6.04375	1.50571e-09	4.70582e-09
AT1G10585	42.1151	1.29082	0.403637	3.19798	0.00138395	0.00266389
AT1G10650	2814.25	1.1069	0.0600328	18.4382	6.48604e-76	8.58572e-75
AT1G10657	85.7489	-2.8993	0.332873	-8.70992	3.04088e-18	1.39182e-17
AT1G10682	256.69	-1.21026	0.169052	-7.15911	8.12048e-13	2.99866e-12
AT1G10750	31.5132	-1.81328	0.552116	-3.28424	0.00102257	0.00200275
AT1G10770	644.26	1.5772	0.114372	13.79	2.92605e-43	2.44778e-42
AT1G10780	52.1776	-1.0896	0.399107	-2.7301	0.00633148	0.0111576
AT1G10790	41.9528	1.32594	0.403439	3.28658	0.0010141	0.00198788
AT1G10850	168.454	-1.02472	0.20957	-4.88963	1.01027e-06	2.61695e-06
AT1G10960	1806.71	-1.07741	0.0634185	-16.989	9.91366e-65	1.14552e-63
AT1G11000	152.572	-1.22275	0.233677	-5.23266	1.67088e-07	4.57647e-07
AT1G11100	68.2564	1.12828	0.344189	3.27807	0.00104519	0.00204531
AT1G11125	19.712	-1.56586	0.71919	-2.17726	0.0294614	0.0462153
AT1G11160	16.708	-1.30206	0.653544	-1.99231	0.0463376	0.0701379
AT1G11170	1265.28	1.57886	0.0752194	20.99	8.08908e-98	1.35836e-96
AT1G11185	8.90491	-2.44497	0.989393	-2.47118	0.0134667	0.022452
AT1G11230	9.58429	-2.16646	0.932979	-2.32209	0.0202281	0.0326907
AT1G11260	1474.41	-2.14248	0.0794147	-26.9784	2.64736e-160	7.04963e-159
AT1G11300	643.916	-1.16415	0.10794	-10.7851	4.04619e-27	2.43123e-26
AT1G11303	402.355	-2.37329	0.158492	-14.9742	1.08279e-50	1.01898e-49
AT1G11340	71.2485	-1.32429	0.301859	-4.38713	1.14855e-05	2.75123e-05
AT1G11410	6100.97	1.40335	0.0348665	40.2491	0	0
AT1G11420	53.2794	-2.01177	0.472639	-4.25646	2.07685e-05	4.8646e-05
AT1G04853	13.468	-1.72191	0.736844	-2.33687	0.0194458	0.031518
AT1G11545	28.0352	-1.15871	0.543357	-2.1325	0.0329659	0.051272
AT1G11570	12.2698	3.54267	0.929022	3.81333	0.000137108	0.000296637
AT1G11580	205.588	-1.28877	0.207095	-6.22309	4.87456e-10	1.55845e-09
AT1G11592	139.823	1.10269	0.212247	5.1953	2.04392e-07	5.5635e-07
AT1G11730	44.6899	-1.96514	0.403411	-4.87132	1.10857e-06	2.86542e-06
AT1G04877	8.79235	-6.5334	1.44068	-4.53493	5.76217e-06	1.41427e-05
AT1G11735	11.5314	-2.18009	0.853311	-2.55486	0.0106231	0.0180218
AT1G11765	886.743	1.99957	0.0930424	21.491	1.89095e-102	3.29667e-101
AT1G11860	12412.3	-1.83926	0.0272486	-67.4993	0	0
AT1G11910	58826.6	1.08717	0.0179755	60.4806	0	0
AT1G11915	16.5542	2.67635	0.850009	3.14862	0.00164045	0.00313279
AT1G12010	52.2903	-2.24907	0.394537	-5.70053	1.19434e-08	3.53331e-08
AT1G12020	362.19	-1.15974	0.131088	-8.84709	8.98323e-19	4.20267e-18
AT1G12070	37.4922	1.07304	0.415043	2.58537	0.00972752	0.0166124
AT1G12080	44.9924	-3.60023	0.484154	-7.43611	1.03692e-13	3.98444e-13
AT1G12100	3.88402	-3.38113	1.5751	-2.14661	0.0318243	0.049642
AT1G12130	41.6135	3.26429	1.1478	2.84397	0.00445557	0.00802088
AT1G12150	2.72373	4.94615	1.89878	2.60491	0.00918984	0.0157721
AT1G12160	186.173	-2.13502	0.201121	-10.6156	2.52051e-26	1.48287e-25
AT1G12250	2706.02	-1.38487	0.0714789	-19.3746	1.26517e-83	1.83085e-82
AT1G12260	15.3998	-1.45939	0.713656	-2.04495	0.0408603	0.0625233
AT1G12380	377.837	-2.22345	0.153271	-14.5067	1.09931e-47	9.88195e-47
AT1G12460	305.049	-1.89014	0.177784	-10.6316	2.12369e-26	1.25038e-25
AT1G12500	550.363	-1.19625	0.123858	-9.65827	4.5344e-22	2.36255e-21
AT1G12570	20.905	-5.90042	1.17064	-5.04035	4.64687e-07	1.23338e-06
AT1G12610	6.96885	-3.18971	1.1565	-2.75806	0.00581453	0.0103047
AT1G12750	1331.48	-1.533	0.0848299	-18.0714	5.35043e-73	6.84429e-72
AT1G04983	12.291	7.11958	1.38285	5.14849	2.62586e-07	7.08248e-07
AT1G12890	42.9196	3.19651	0.469556	6.80751	9.93004e-12	3.47141e-11
AT1G12900	11606.1	-1.30191	0.0281906	-46.1824	0	0
AT1G12940	100.918	-1.22627	0.252523	-4.85605	1.19748e-06	3.08682e-06
AT1G12950	65.8577	-4.43127	0.451466	-9.8153	9.67482e-23	5.14061e-22
AT1G13250	610.904	-3.15374	0.143024	-22.0505	9.4436e-108	1.72272e-106
AT1G13260	805.282	-5.35083	0.160325	-33.3749	3.16848e-244	1.3052e-242
AT1G13370	17.3726	-1.23162	0.61907	-1.98947	0.0466492	0.0705628
AT1G13430	5.80367	-3.98764	1.44796	-2.75397	0.00588765	0.010427
AT1G13470	8523.96	-1.68243	0.0409597	-41.0752	0	0
AT1G13520	95.7952	-2.59967	0.313557	-8.2909	1.12395e-16	4.83501e-16
AT1G13530	59.5243	-1.32816	0.345577	-3.84331	0.000121384	0.000264122
AT1G13540	25.0873	-1.50766	0.570426	-2.64304	0.00821662	0.0142291
AT1G13550	89.5365	-2.03276	0.326659	-6.22288	4.88102e-10	1.5603e-09
AT1G13608	7.45261	-6.29567	1.50471	-4.18397	2.86458e-05	6.62403e-05
AT1G13609	272.802	-5.7991	0.307479	-18.8602	2.4252e-79	3.34212e-78
AT1G13635	49.4436	-3.52587	0.446382	-7.89878	2.81645e-15	1.15001e-14
AT1G13700	191.566	1.54976	0.188439	8.22421	1.96484e-16	8.35937e-16
AT1G13830	83.4364	-1.45372	0.301942	-4.81456	1.47527e-06	3.77816e-06
AT1G13970	719.419	1.99591	0.097078	20.5598	6.28764e-94	1.02056e-92
AT1G14080	40.6819	-1.56326	0.43445	-3.59826	0.000320359	0.000667115
AT1G14150	1123.33	-1.79822	0.0814988	-22.0644	6.95227e-108	1.27232e-106
AT1G14170	862.037	-1.25726	0.0928006	-13.548	8.14613e-42	6.63465e-41
AT1G14180	65.2997	-1.42894	0.339723	-4.20619	2.59718e-05	6.0289e-05
AT1G14185	3.23722	-5.09741	1.80022	-2.83154	0.0046324	0.00831951
AT1G14190	24.8009	-3.61299	0.691914	-5.22174	1.77253e-07	4.84733e-07
AT1G14250	415.342	-4.62048	0.605862	-7.62629	2.41615e-14	9.52806e-14
AT1G14260	66.1137	-1.75378	0.324126	-5.41079	6.27468e-08	1.77002e-07
AT1G14280	687.58	-1.05149	0.0968993	-10.8513	1.96554e-27	1.19107e-26
AT1G14345	899.805	-1.04458	0.0878622	-11.8888	1.35347e-32	9.27275e-32
AT1G14390	17.9274	1.52379	0.660743	2.30618	0.0211004	0.0339945
AT1G14420	494.702	1.62475	0.127687	12.7245	4.32409e-37	3.23435e-36
AT1G14455	65.0284	1.7737	0.359345	4.93591	7.97767e-07	2.08424e-06
AT1G14470	88.2874	1.07584	0.286803	3.75115	0.000176027	0.00037691
AT1G14500	2.43242	4.77993	2.13746	2.23627	0.0253343	0.0402783
AT1G14518	13.9385	3.26794	0.835598	3.9109	9.1952e-05	0.000202885
AT1G14520	9776.31	2.56487	0.0334776	76.6145	0	0
AT1G14540	3.14503	-5.0454	1.87792	-2.68669	0.00721641	0.0126041
AT1G14630	58.316	-1.65508	0.364525	-4.54036	5.6158e-06	1.37997e-05
AT1G14687	85.6973	-1.32975	0.311228	-4.27257	1.93233e-05	4.53586e-05
AT1G14688	4.6971	-5.63221	1.62649	-3.46279	0.000534601	0.00108349
AT1G14720	6295.79	1.52995	0.0342937	44.6132	0	0
AT1G14730	392.274	2.43432	0.149055	16.3317	5.87618e-60	6.36149e-59
AT1G14870	350.084	-2.11225	0.14937	-14.1411	2.12035e-45	1.84408e-44
AT1G14880	8511.94	-1.89484	0.0339602	-55.796	0	0
AT1G15010	46.4969	-2.83705	0.434603	-6.52793	6.66866e-11	2.22689e-10
AT1G15050	18.299	1.59809	0.680988	2.34672	0.0189394	0.0307582
AT1G05153	3.88276	2.8827	1.43804	2.0046	0.045006	0.0682583
AT1G15100	4556.96	1.19545	0.0402501	29.7005	7.57157e-194	2.444e-192
AT1G15175	44.8931	-3.35848	1.03666	-3.23971	0.00119653	0.0023255
AT1G15180	773.952	-1.02093	0.128003	-7.97581	1.51379e-15	6.24817e-15
AT1G15210	2.6882	4.92843	2.09303	2.35469	0.0185382	0.0301691
AT1G15250	808.265	-1.16157	0.0998673	-11.6311	2.8623e-31	1.8972e-30
AT1G15290	2694.46	-1.55494	0.0556571	-27.9378	9.27896e-172	2.63705e-170
AT1G15310	1013.31	1.30605	0.0924769	14.1229	2.74286e-45	2.37462e-44
AT1G15520	344.465	-1.11488	0.169536	-6.57608	4.82997e-11	1.62573e-10
AT1G15625	19.1602	1.24325	0.61697	2.0151	0.0438944	0.0667365
AT1G15772	52.914	1.42254	0.434428	3.27452	0.00105842	0.00206942
AT1G15820	4466.67	-3.10344	0.0499389	-62.1448	0	0
AT1G05207	24.6155	-1.75295	0.543489	-3.22536	0.00125813	0.00243754
AT1G15830	41.9826	-4.55642	0.597295	-7.62843	2.37627e-14	9.37406e-14
AT1G15840	4.25028	-3.50795	1.54112	-2.27623	0.0228323	0.0365911
AT1G15910	741.399	-1.25069	0.0948832	-13.1814	1.12352e-39	8.82311e-39
AT1G15930	6795.02	-1.63161	0.0460339	-35.4436	3.63867e-275	1.7016e-273
AT1G15950	359.848	1.11387	0.135883	8.1973	2.4584e-16	1.04261e-15
AT1G05213	294.057	3.15515	0.213591	14.7719	2.22389e-49	2.05721e-48
AT1G16030	1115.38	1.13619	0.0769075	14.7735	2.17102e-49	2.00912e-48
AT1G16070	9.12258	-2.08201	0.920007	-2.26304	0.0236333	0.0377845
AT1G05217	9.77006	2.3066	0.923626	2.49734	0.012513	0.0209878
AT1G16120	610.988	4.02173	0.296745	13.5528	7.62597e-42	6.21766e-41
AT1G16150	14.5462	-2.11739	0.737182	-2.87227	0.00407533	0.00737652
AT1G16160	30.2328	-2.05565	0.50331	-4.08427	4.42159e-05	0.000100563
AT1G16220	226.772	-1.48472	0.195024	-7.61301	2.6779e-14	1.05439e-13
AT1G16260	2171.03	-1.63196	0.0631364	-25.8481	2.55468e-147	6.22866e-146
AT1G16290	5.79127	4.14473	1.48719	2.78695	0.00532062	0.00947867
AT1G16340	686.313	-1.13474	0.124092	-9.14437	5.99805e-20	2.92544e-19
AT1G16350	1248.79	-1.37594	0.0762318	-18.0494	7.96898e-73	1.01711e-71
AT1G16370	10.1209	-2.1184	0.900919	-2.35138	0.0187039	0.0304127
AT1G16390	5.58563	-5.87431	1.56994	-3.74175	0.000182746	0.000390673
AT1G16410	642.564	-3.20415	0.121381	-26.3974	1.46838e-153	3.76094e-152
AT1G16420	46.6763	-2.05738	0.427441	-4.81325	1.48499e-06	3.80176e-06
AT1G16489	2.11258	4.57434	2.11729	2.16047	0.030736	0.0480528
AT1G16510	390.404	1.12314	0.135657	8.27927	1.23936e-16	5.32245e-16
AT1G05237	32.0006	1.60806	0.494747	3.25026	0.00115301	0.00224377
AT1G16515	3542.46	1.10807	0.0489835	22.6213	2.6773e-113	5.09156e-112
AT1G16640	36.9851	-2.08483	0.49826	-4.18422	2.86149e-05	6.61756e-05
AT1G16705	48.9436	-1.26214	0.404169	-3.1228	0.00179142	0.00340712
AT1G16850	27681.4	1.64437	0.0203673	80.7356	0	0
AT1G16920	476.869	-1.21387	0.126858	-9.56873	1.08227e-21	5.57148e-21
AT1G17020	1973.39	2.3987	0.0640398	37.4565	4.71296e-293	2.52475e-293
AT1G17030	4.22236	5.57957	1.73205	3.22137	0.0012758	0.00246988
AT1G17065	131.719	1.76306	0.234502	7.5183	5.5493e-14	2.15558e-13
AT1G17147	176.39	-1.0991	0.21053	-5.22064	1.78308e-07	4.87442e-07
AT1G17170	166.109	1.58287	0.214797	7.36912	1.71754e-13	6.52831e-13
AT1G17180	47.0927	5.18157	0.636483	8.14095	3.92195e-16	1.6547e-15
AT1G17260	831.566	2.5626	0.106799	23.9947	3.16072e-127	6.70985e-126
AT1G17285	18.1498	2.32565	0.808163	2.87769	0.00400596	0.00725555
AT1G17380	528.074	-1.63074	0.114116	-14.2902	2.51744e-46	2.22074e-45
AT1G17400	26.7581	-6.26565	1.11972	-5.59573	2.19692e-08	6.38228e-08
AT1G17430	621.308	-1.0938	0.107121	-10.2109	1.77198e-24	9.89682e-24
AT1G17540	165.024	1.52895	0.233528	6.54717	5.86384e-11	1.96474e-10
AT1G17560	49.9478	-2.48514	0.398728	-6.23267	4.58557e-10	1.46811e-09
AT1G17600	217.212	-1.15721	0.21423	-5.40171	6.60071e-08	1.85923e-07
AT1G17610	38.758	-2.04021	0.44246	-4.61105	4.00645e-06	9.95874e-06
AT1G17700	9.44373	-6.63345	1.41798	-4.6781	2.89549e-06	7.26692e-06
AT1G17830	283.088	1.03851	0.181378	5.72569	1.03015e-08	3.06347e-08
AT1G17840	7637.26	1.05856	0.0325619	32.509	7.95069e-232	3.12294e-230
AT1G18000	53.2377	-1.06437	0.342796	-3.10497	0.00190297	0.00360635
AT1G18010	36.2899	-1.53396	0.438403	-3.49897	0.000467059	0.000953548
AT1G18020	60.1062	-1.21591	0.385252	-3.15615	0.00159868	0.00305634
AT1G18075	363.817	-2.60336	0.15156	-17.1771	3.94148e-66	4.62223e-65
AT1G18290	2.19415	-4.53405	2.02209	-2.24226	0.0249444	0.039711
AT1G18300	1519.29	-1.83215	0.0779843	-23.4939	4.71349e-122	9.56998e-121
AT1G18310	6.05378	6.09576	1.53376	3.97439	7.05599e-05	0.000157297
AT1G18370	39.6414	-1.5651	0.482202	-3.24574	0.00117148	0.00227778
AT1G18400	80.7249	-3.42609	0.347166	-9.86875	5.68705e-23	3.04801e-22
AT1G18410	39.8355	-1.0062	0.445571	-2.25824	0.0239308	0.0382333
AT1G18415	17.1367	-1.79907	0.694355	-2.591	0.00956983	0.0163701
AT1G18570	2719.69	-1.98355	0.0581546	-34.1083	5.5623e-255	2.4271e-253
AT1G18620	351.567	-1.20265	0.182529	-6.58883	4.43316e-11	1.49526e-10
AT1G18650	402.401	-1.23527	0.1289	-9.58314	9.4134e-22	4.85696e-21
AT1G18773	252.274	-1.16492	0.173766	-6.70395	2.02864e-11	6.95233e-11
AT1G18870	662.896	1.26656	0.105933	11.9563	6.02117e-33	4.15384e-32
AT1G18910	340.898	-1.05629	0.148897	-7.09411	1.30189e-12	4.7567e-12
AT1G18990	317.509	1.7742	0.161132	11.0108	3.3882e-28	2.09205e-27
AT1G19020	647.209	-1.95534	0.117578	-16.6302	4.2152e-62	4.70852e-61
AT1G19050	154.823	-1.35967	0.295685	-4.59838	4.25786e-06	1.05664e-05
AT1G19090	21.9437	1.30245	0.53513	2.43389	0.0149375	0.0246985
AT1G19115	2.7555	3.91423	1.99283	1.96415	0.0495124	0.0745282
AT1G19150	802.813	-3.49648	0.115492	-30.2747	2.47102e-201	8.2685e-200
AT1G19160	29.9452	-1.89105	0.492145	-3.84246	0.000121809	0.000264995
AT1G19200	224.466	2.36904	0.205421	11.5326	9.03398e-31	5.93109e-30
AT1G19210	87.7566	-1.13463	0.336002	-3.37687	0.000733159	0.0014633
AT1G19230	64.8987	2.80767	0.349813	8.02621	1.00528e-15	4.18182e-15
AT1G19330	1432.11	-1.97596	0.0822767	-24.0161	1.89028e-127	4.02032e-126
AT1G19340	370.259	-1.53355	0.138399	-11.0807	1.55715e-28	9.68275e-28
AT1G19350	4554.88	-1.8593	0.0461179	-40.3163	0	0
AT1G19380	483.176	-1.22361	0.117929	-10.3758	3.19518e-25	1.83025e-24
AT1G19394	359.918	1.1029	0.151626	7.27386	3.49369e-13	1.31026e-12
AT1G19430	4363.82	1.09259	0.0424342	25.7478	3.41083e-146	8.25435e-145
AT1G19440	1425.28	1.25185	0.086444	14.4817	1.58197e-47	1.41911e-46
AT1G19500	147.308	1.76945	0.240084	7.3701	1.70499e-13	6.48276e-13
AT1G19670	5757.2	-1.09559	0.0431928	-25.3651	6.12817e-142	1.44176e-140
AT1G19840	38.557	-1.48849	0.438029	-3.39816	0.000678408	0.0013595
AT1G19950	25.3008	-1.63932	0.52959	-3.09545	0.00196515	0.0037174
AT1G19960	8434.71	-1.47596	0.0375208	-39.337	0	0
AT1G20010	941.329	-2.3125	0.0948924	-24.3697	3.58075e-131	7.84226e-130
AT1G20030	119.321	1.0036	0.236061	4.25146	2.12379e-05	4.96945e-05
AT1G20050	3325.01	-1.17436	0.0491713	-23.8831	4.58818e-126	9.64152e-125
AT1G20065	6.20585	-2.29957	1.13829	-2.02019	0.0433635	0.0659776
AT1G20120	94.0663	1.51485	0.258719	5.85519	4.76458e-09	1.44534e-08
AT1G20180	23.3238	2.66274	0.594591	4.47827	7.52519e-06	1.82967e-05
AT1G20340	15531.5	-2.21598	0.0286992	-77.214	0	0
AT1G20350	155.235	-1.29974	0.209238	-6.21178	5.23888e-10	1.67259e-09
AT1G20440	76356.7	1.38299	0.0177118	78.0827	0	0
AT1G20490	5331.33	1.74109	0.0469134	37.1128	1.74692e-293	9.08118e-293
AT1G20510	4345.97	-1.0919	0.0418912	-26.0651	9.067e-150	2.26635e-148
AT1G20530	76.5286	-1.03105	0.310084	-3.32509	0.000883913	0.00174687
AT1G20610	34.9688	-1.70266	0.476613	-3.57241	0.000353704	0.000732476
AT1G20630	1314.82	1.07723	0.0793497	13.5758	5.57573e-42	4.55907e-41
AT1G20720	117.027	-1.02988	0.244403	-4.21384	2.51065e-05	5.83754e-05
AT1G20823	344.434	-1.06958	0.141482	-7.55978	4.03741e-14	1.57932e-13
AT1G20850	106.029	-2.48003	0.300344	-8.25728	1.49027e-16	6.3748e-16
AT1G21050	194.706	-1.64839	0.207484	-7.94465	1.94735e-15	7.99722e-15
AT1G21090	57.1363	-1.57064	0.393708	-3.98936	6.62506e-05	0.000148139
AT1G21100	299.687	-2.08792	0.200816	-10.3972	2.55458e-25	1.46736e-24
AT1G21110	52.2408	-2.85179	0.419717	-6.79455	1.08651e-11	3.78842e-11
AT1G21120	52.1825	-1.49506	0.382233	-3.91138	9.17712e-05	0.000202505
AT1G21140	11.0545	6.96715	1.40739	4.95041	7.40592e-07	1.93997e-06
AT1G21150	106.658	-1.07272	0.248891	-4.31001	1.63245e-05	3.86014e-05
AT1G21240	1724.67	-1.43639	0.0706154	-20.341	5.57685e-92	8.87512e-91
AT1G21250	32763.5	-1.09094	0.0198079	-55.0762	0	0
AT1G21270	4189.26	-1.55312	0.0504129	-30.808	2.04963e-208	7.11942e-207
AT1G21310	1255.54	-1.17773	0.0723296	-16.2828	1.30758e-59	1.41222e-58
AT1G21410	2691.21	1.23112	0.0510893	24.0974	2.65892e-128	5.71906e-127
AT1G21440	2290.08	1.2298	0.0571286	21.5269	8.72662e-103	1.52606e-101
AT1G21460	10952.5	3.20619	0.0324443	98.8212	0	0
AT1G21470	43.753	2.06933	0.421181	4.91317	8.96154e-07	2.33035e-06
AT1G21500	397.642	-3.19428	0.156925	-20.3555	4.14742e-92	6.6234e-91
AT1G21540	8.81433	1.88658	0.935626	2.01639	0.0437596	0.0665403
AT1G21590	6273.3	-1.06437	0.0361436	-29.4483	1.32351e-190	4.17757e-189
AT1G21740	63.0974	-1.5638	0.328412	-4.7617	1.91968e-06	4.87796e-06
AT1G21790	3654.84	1.61027	0.0481986	33.409	1.0141e-244	4.21544e-243
AT1G21810	54.7961	1.62166	0.364592	4.44788	8.67224e-06	2.09805e-05
AT1G21850	17.8902	-7.55969	1.30493	-5.79319	6.90638e-09	2.07219e-08
AT1G21890	8.42034	-3.51568	1.15347	-3.04792	0.00230434	0.00431822
AT1G21910	36.1557	3.80452	0.585776	6.49484	8.31221e-11	2.76198e-10
AT1G21950	3.08735	5.12572	1.82227	2.81281	0.00491103	0.00879361
AT1G22030	169.584	-1.39013	0.243659	-5.70525	1.16173e-08	3.43952e-08
AT1G22110	34.0249	1.8834	0.498265	3.77992	0.000156877	0.000337299
AT1G22150	4.63512	-5.60496	1.69132	-3.31395	0.000919876	0.00181362
AT1G22170	57.4015	-1.01208	0.359259	-2.81714	0.00484539	0.00868426
AT1G22190	5316.09	-1.02306	0.0389826	-26.2441	8.34055e-152	2.10786e-150
AT1G22230	137.236	1.41413	0.219837	6.43261	1.2543e-10	4.12275e-10
AT1G22240	3.78287	5.41837	1.71843	3.15309	0.00161551	0.0030867
AT1G22380	99.4679	1.4401	0.252018	5.71427	1.10174e-08	3.26743e-08
AT1G22400	706.897	1.81851	0.106642	17.0525	3.35124e-65	3.89601e-64
AT1G22420	21.5784	-2.58785	0.645739	-4.00759	6.13425e-05	0.000137663
AT1G22430	2341.34	-2.30529	0.0687565	-33.5283	1.86687e-246	7.8172e-245
AT1G22460	5.45249	2.89558	1.22382	2.36601	0.0179808	0.0293351
AT1G22530	4652.55	1.29066	0.0523176	24.6697	2.26331e-134	5.05391e-133
AT1G22570	1522.02	1.2512	0.0794849	15.7413	7.87789e-56	8.02595e-55
AT1G22630	3358.36	-1.24203	0.05134	-24.1923	2.68359e-129	5.83259e-128
AT1G22650	340.807	-3.09924	0.170248	-18.2043	4.77445e-74	6.16626e-73
AT1G22760	11.2267	-2.16453	0.820355	-2.63852	0.00832678	0.0144013
AT1G22882	2929.37	1.01986	0.05864	17.3919	9.51125e-68	1.13701e-66
AT1G22885	180.289	-2.12624	0.208384	-10.2035	1.91323e-24	1.06753e-23
AT1G22900	43.7888	-1.21175	0.495245	-2.44677	0.0144142	0.0238887
AT1G22930	43851.5	1.12113	0.0176185	63.6338	0	0
AT1G22980	41.1795	1.10794	0.417587	2.6532	0.00797315	0.0138369
AT1G23010	541.037	1.04663	0.117056	8.94132	3.84554e-19	1.82603e-18
AT1G23040	1848.52	1.61587	0.0704235	22.945	1.65281e-116	3.22108e-115
AT1G23110	6.74496	4.27174	1.3629	3.1343	0.00172264	0.00328314
AT1G23120	218.851	1.6099	0.196579	8.18958	2.62145e-16	1.11094e-15
AT1G23150	544.554	2.2719	0.127033	17.8843	1.56422e-71	1.96246e-70
AT1G23160	2.20811	4.64325	2.21963	2.0919	0.0364472	0.0562913
AT1G23170	152.422	-1.92637	0.227583	-8.46446	2.57336e-17	1.13613e-16
AT1G23200	27.066	2.3521	0.543837	4.32501	1.52523e-05	3.6156e-05
AT1G23210	11.8827	3.5045	0.912252	3.8416	0.000122236	0.000265873
AT1G23310	74482.8	-1.51717	0.016116	-94.1407	0	0
AT1G23340	42.3394	-5.92013	0.806625	-7.33938	2.14593e-13	8.12818e-13
AT1G23350	491.543	1.56126	0.151966	10.2738	9.25133e-25	5.20653e-24
AT1G23480	92.6146	-1.69675	0.311225	-5.45186	4.98468e-08	1.41417e-07
AT1G23530	217.455	3.51534	0.232903	15.0936	1.78503e-51	1.70089e-50
AT1G23540	64.7263	3.1118	0.449193	6.92754	4.28236e-12	1.52891e-11
AT1G23550	645.96	2.86434	0.124606	22.9872	6.25702e-117	1.22253e-115
AT1G23840	1467.36	-1.44903	0.0737503	-19.6478	6.03716e-86	8.92898e-85
AT1G23880	51.6964	-1.05853	0.400008	-2.64628	0.00813821	0.0141019
AT1G23935	137.291	1.74291	0.223829	7.78679	6.87347e-15	2.76161e-14
AT1G24000	2.05865	4.54097	2.05831	2.20617	0.0273722	0.0432142
AT1G24020	1299.24	-2.68904	0.0845059	-31.8208	3.33792e-222	1.2326e-220
AT1G24110	17.2712	3.63594	0.844415	4.30587	1.6633e-05	3.92983e-05
AT1G24140	997.43	-2.14251	0.0882959	-24.2651	4.58106e-130	9.98514e-129
AT1G05857	21.0764	-7.79713	1.29042	-6.04229	1.51939e-09	4.74663e-09
AT1G24145	3425.85	-1.085	0.0526188	-20.62	1.81692e-94	2.97446e-93
AT1G24147	5290.17	-2.73022	0.050387	-54.185	0	0
AT1G24260	85.3153	1.69626	0.327007	5.18723	2.13448e-07	5.79756e-07
AT1G24270	17.476	-1.69205	0.623189	-2.71514	0.00662469	0.0116357
AT1G24405	14.5668	1.60469	0.755489	2.12404	0.0336668	0.0523051
AT1G24470	1397.92	1.01276	0.0675663	14.9892	8.6452e-51	8.14247e-50
AT1G24520	349.437	1.15758	0.15649	7.39715	1.39134e-13	5.31767e-13
AT1G24530	131.886	-1.5214	0.281885	-5.39724	6.76722e-08	1.90496e-07
AT1G24570	49.5007	1.26588	0.437191	2.89549	0.00378569	0.00688228
AT1G24600	785.223	1.57726	0.0930171	16.9566	1.71899e-64	1.97926e-63
AT1G24620	29.9843	1.47778	0.568003	2.60172	0.00927588	0.0159126
AT1G24625	541.82	-1.34667	0.118709	-11.3443	7.91801e-30	5.08289e-29
AT1G24735	70.1562	1.55227	0.369873	4.19676	2.70759e-05	6.27818e-05
AT1G25240	51.7266	3.39742	0.425671	7.98133	1.4477e-15	5.98404e-15
AT1G25400	607.214	-1.35357	0.103365	-13.0951	3.51425e-39	2.73529e-38
AT1G05963	21.1373	-3.10452	0.735294	-4.22214	2.4199e-05	5.63573e-05
AT1G25440	12160.6	-1.83055	0.0297375	-61.5569	0	0
AT1G25510	32.6632	-2.52241	0.497636	-5.06879	4.00348e-07	1.06696e-06
AT1G26100	120.827	-3.22395	0.272255	-11.8417	2.37641e-32	1.61887e-31
AT1G05977	7.01702	-2.29369	1.0663	-2.15108	0.0314701	0.049123
AT1G26150	5288.1	-1.39466	0.0432851	-32.2204	9.14134e-228	3.51203e-226
AT1G26208	1236.14	1.11106	0.0738193	15.0511	3.3953e-51	3.21778e-50
AT1G26320	4.58506	3.64802	1.60077	2.27892	0.0226716	0.0363506
AT1G26330	43.8361	-1.86133	0.419937	-4.4324	9.31895e-06	2.24831e-05
AT1G26380	73.0238	-2.2044	0.325302	-6.77647	1.23148e-11	4.27495e-11
AT1G26390	180.959	-5.61904	0.371161	-15.1391	8.94322e-52	8.56096e-51
AT1G26480	62.7448	1.89111	0.34119	5.5427	2.97847e-08	8.57794e-08
AT1G26761	360.651	-1.97183	0.141892	-13.8966	6.63942e-44	5.60763e-43
AT1G26770	34.5226	-1.24794	0.469178	-2.65984	0.00781767	0.0135784
AT1G26810	200.433	-1.33868	0.180813	-7.40369	1.32447e-13	5.06634e-13
AT1G26921	4.14128	3.643	1.74533	2.08728	0.036863	0.0568835
AT1G26945	194.261	-2.03091	0.204003	-9.95529	2.39135e-23	1.29381e-22
AT1G26960	544.974	-1.41805	0.134131	-10.5722	4.0108e-26	2.34573e-25
AT1G27020	161.968	-2.31798	0.230336	-10.0635	8.01359e-24	4.39294e-23
AT1G27080	9.18943	2.35266	1.06387	2.21142	0.0270066	0.0427019
AT1G27110	123.048	-1.30955	0.241397	-5.42489	5.79897e-08	1.63846e-07
AT1G27120	488.114	-1.22474	0.126933	-9.64865	4.98057e-22	2.59264e-21
AT1G27170	719.194	1.01656	0.0946009	10.7458	6.20256e-27	3.70837e-26
AT1G27210	433.071	-1.20292	0.137927	-8.72139	2.74796e-18	1.26053e-17
AT1G27300	2290.6	1.36779	0.0566045	24.164	5.31626e-129	1.15107e-127
AT1G27360	1169.3	-1.45972	0.0747144	-19.5373	5.2895e-85	7.74786e-84
AT1G27370	1300.28	-1.50481	0.0752641	-19.9937	6.25033e-89	9.58595e-88
AT1G27400	2484.01	-1.24349	0.0518142	-23.9989	2.85217e-127	6.06046e-126
AT1G27435	1574.75	-1.45039	0.066814	-21.7079	1.72927e-104	3.06395e-103
AT1G27460	79.9267	-1.11907	0.324228	-3.45149	0.000557505	0.00112821
AT1G27461	152.166	7.29917	0.623251	11.7114	1.11369e-31	7.45545e-31
AT1G27620	31.437	-1.71162	0.577997	-2.96129	0.00306348	0.00563487
AT1G27670	75.1318	-1.02725	0.365032	-2.81414	0.00489078	0.00876148
AT1G27695	232.979	-1.08885	0.198542	-5.48426	4.152e-08	1.18426e-07
AT1G27730	4805.69	-1.21491	0.0396129	-30.6697	1.44521e-206	4.95211e-205
AT1G27880	52.6993	-1.06076	0.384327	-2.76005	0.00577924	0.0102469
AT1G27890	2.29056	-4.58882	1.97313	-2.32566	0.020037	0.0324122
AT1G27980	1706.6	1.29668	0.0631281	20.5405	9.35792e-94	1.51674e-92
AT1G28100	117.963	-1.45381	0.251987	-5.76938	7.95627e-09	2.38062e-08
AT1G28110	145.741	-1.49168	0.217105	-6.87077	6.3857e-12	2.25865e-11
AT1G28230	6098.11	1.05258	0.0424187	24.814	6.33139e-136	1.42917e-134
AT1G28260	4648.41	1.22009	0.0459501	26.5525	2.40039e-155	6.23909e-154
AT1G28270	963.404	2.04472	0.0898242	22.7636	1.05275e-114	2.024e-113
AT1G28290	94.9476	-3.89474	0.742096	-5.2483	1.5351e-07	4.21572e-07
AT1G28306	40.9472	3.42862	0.480585	7.13425	9.73148e-13	3.57505e-12
AT1G28335	8.58942	2.98581	0.970458	3.0767	0.00209305	0.00394073
AT1G28370	2322.14	-1.60779	0.0590653	-27.2205	3.71503e-163	1.00929e-161
AT1G28390	108.356	-1.22813	0.283524	-4.33166	1.47986e-05	3.51205e-05
AT1G28395	331.276	-1.0158	0.144448	-7.03232	2.03126e-12	7.35799e-12
AT1G28480	482.193	-2.70127	0.133599	-20.2192	6.63058e-91	1.04284e-89
AT1G28600	23355.6	2.90484	0.0229355	126.653	0	0
AT1G28610	4713.1	1.15146	0.0423652	27.1793	1.14067e-162	3.09159e-161
AT1G28650	167.77	8.03516	0.746201	10.7681	4.86941e-27	2.91973e-26
AT1G28660	2791.12	1.44899	0.0553837	26.1627	7.05853e-151	1.77599e-149
AT1G28760	552.364	1.86516	0.121996	15.2886	9.10572e-53	8.87283e-52
AT1G06207	24.4367	-1.65633	0.551356	-3.00411	0.00266361	0.0049456
AT1G29070	1612.76	-1.26728	0.0688874	-18.3964	1.4041e-75	1.85112e-74
AT1G29071	29.7383	1.12386	0.563201	1.99548	0.0459906	0.0696637
AT1G29100	12.3602	7.12683	1.35988	5.24079	1.59889e-07	4.38562e-07
AT1G29140	85.2456	1.51532	0.331648	4.56907	4.89899e-06	1.20982e-05
AT1G29230	511.607	1.37611	0.117407	11.7208	9.97478e-32	6.68334e-31
AT1G29290	44.4871	-1.20562	0.454435	-2.65301	0.00797767	0.0138437
AT1G29380	3919.69	4.45261	0.0595304	74.7957	0	0
AT1G29430	50.5379	-2.84945	0.480008	-5.93625	2.91621e-09	8.95462e-09
AT1G29440	2.6257	-4.79523	1.91251	-2.5073	0.0121657	0.0204548
AT1G29460	40.4915	-1.8286	0.425836	-4.29414	1.75373e-05	4.13364e-05
AT1G29510	40.3983	-1.87595	0.444007	-4.22505	2.38889e-05	5.56579e-05
AT1G29520	45.7737	3.39677	0.512268	6.63085	3.33748e-11	1.13307e-10
AT1G29660	193.024	-10.9894	1.19015	-9.23363	2.61624e-20	1.28842e-19
AT1G29670	1818.48	-3.28362	0.0765992	-42.8675	0	0
AT1G29680	120.628	3.5458	0.294943	12.022	2.72342e-33	1.88794e-32
AT1G29720	3051.01	-1.67261	0.0498214	-33.5722	4.26938e-247	1.79102e-245
AT1G29860	95.2569	1.15093	0.295346	3.8969	9.74336e-05	0.000214337
AT1G29910	3075.05	-5.05312	0.0778528	-64.9061	0	0
AT1G29920	285.435	-3.06262	0.188369	-16.2586	1.94106e-59	2.09145e-58
AT1G29930	117633	-3.28986	0.0202449	-162.504	0	0
AT1G29980	212.731	-2.5938	0.216733	-11.9677	5.24361e-33	3.62181e-32
AT1G30070	1458.65	1.08846	0.0702359	15.4972	3.62133e-54	3.58846e-53
AT1G30135	5.88307	-2.87999	1.2694	-2.26877	0.023282	0.0372568
AT1G30190	5524.25	1.57515	0.0391368	40.2472	0	0
AT1G30220	6220.4	1.23853	0.0366186	33.8224	9.2544e-251	3.94756e-249
AT1G30250	289.844	-1.0845	0.190637	-5.68883	1.27915e-08	3.77666e-08
AT1G30280	77.3492	-3.52121	0.354045	-9.94566	2.63433e-23	1.42426e-22
AT1G30370	28.1151	-4.29192	1.54903	-2.77071	0.0055934	0.00993749
AT1G30380	9873.03	-1.45003	0.0373942	-38.7769	0	0
AT1G30420	839.515	-1.50793	0.0985864	-15.2955	8.19513e-53	7.98894e-52
AT1G30520	361.888	-1.65773	0.150981	-10.9797	4.78377e-28	2.93706e-27
AT1G30700	23.1543	-1.54692	0.628896	-2.45974	0.0139039	0.0231235
AT1G30710	80.6156	1.58125	0.297723	5.31114	1.08941e-07	3.02009e-07
AT1G30720	11.1418	-3.91946	1.01697	-3.85407	0.00011617	0.000253331
AT1G30820	3574.08	-1.22714	0.0457237	-26.8381	1.1615e-158	3.06433e-157
AT1G30840	22.6452	-1.44975	0.572488	-2.53236	0.0113297	0.0191374
AT1G30900	3060.5	-1.38542	0.0512095	-27.0539	3.43317e-161	9.18503e-160
AT1G30920	4.44654	3.74106	1.52827	2.44791	0.0143688	0.0238181
AT1G31040	3.77708	-5.31666	1.70923	-3.11056	0.00186731	0.00354319
AT1G31050	2.53062	-4.73019	2.11975	-2.23148	0.0256492	0.0407335
AT1G06417	3.15947	-5.05875	1.79767	-2.81405	0.00489213	0.00876321
AT1G31290	375.879	2.82803	0.157419	17.965	3.66155e-72	4.62682e-71
AT1G31320	30.6642	-1.18285	0.503783	-2.34794	0.0188774	0.0306705
AT1G31330	12141.1	-1.31574	0.0329563	-39.9238	0	0
AT1G31480	1048.32	1.03537	0.0835069	12.3987	2.65701e-35	1.92128e-34
AT1G31550	1639.23	-1.72151	0.0713698	-24.1209	1.50788e-128	3.25864e-127
AT1G06447	4.62782	-4.59316	1.60042	-2.86998	0.00410498	0.00742548
AT1G31580	64181.1	-3.19394	0.0219227	-145.691	0	0
AT1G31690	2.1225	-4.48048	2.23846	-2.00159	0.0453285	0.0687108
AT1G31710	64.6743	-9.41264	1.21402	-7.75328	8.95458e-15	3.5845e-14
AT1G31750	1361.41	2.10598	0.0888977	23.6899	4.58237e-124	9.44663e-123
AT1G31760	289.821	-1.04547	0.151817	-6.88639	5.72277e-12	2.03015e-11
AT1G31772	2.01298	4.51139	2.29815	1.96305	0.0496404	0.0746963
AT1G31880	84.2151	1.39366	0.295946	4.70916	2.48736e-06	6.27712e-06
AT1G32060	16555.1	-1.67048	0.0259586	-64.3517	0	0
AT1G32170	211.258	1.19739	0.217696	5.5003	3.79142e-08	1.08453e-07
AT1G32172	7.0564	-6.21895	1.4876	-4.18053	2.90825e-05	6.72093e-05
AT1G32190	174.362	-2.91145	0.218217	-13.342	1.31905e-40	1.05068e-39
AT1G32320	2.41847	4.77245	2.15366	2.21597	0.0266935	0.0422362
AT1G32385	9.94917	-2.24603	0.935041	-2.40206	0.0163029	0.0267874
AT1G32450	4152.77	2.34524	0.048842	48.0169	0	0
AT1G32470	7354.2	-1.90778	0.0332189	-57.4306	0	0
AT1G32480	2.07515	4.55133	2.23902	2.03273	0.0420793	0.0642293
AT1G32510	14.5545	2.61837	0.739439	3.54102	0.000398581	0.000820126
AT1G32540	439.459	-1.14342	0.134339	-8.5115	1.71699e-17	7.6277e-17
AT1G32560	106.674	-1.14897	0.250249	-4.59131	4.40479e-06	1.09144e-05
AT1G32583	274.486	-1.75306	0.169849	-10.3213	5.64602e-25	3.20756e-24
AT1G32690	266.948	-1.29739	0.16672	-7.78186	7.14657e-15	2.86881e-14
AT1G32760	79.8717	-1.53016	0.301128	-5.08143	3.74611e-07	9.99999e-07
AT1G32850	5.99415	6.08309	1.58326	3.84212	0.000121974	0.00026533
AT1G32880	40.8773	3.08966	0.456677	6.76553	1.32822e-11	4.60238e-11
AT1G32920	2387.16	-1.80586	0.0710811	-25.4056	2.18809e-142	5.16385e-141
AT1G32928	217.179	-1.04118	0.181437	-5.73856	9.54836e-09	2.84543e-08
AT1G32950	134.399	1.12747	0.214459	5.25729	1.46191e-07	4.01907e-07
AT1G33055	21.2391	-1.11729	0.533284	-2.09512	0.0361605	0.0558826
AT1G33170	344.215	-2.11345	0.181451	-11.6475	2.36393e-31	1.57234e-30
AT1G33610	187.035	-1.88296	0.242842	-7.75387	8.91349e-15	3.56868e-14
AT1G33612	26.7194	-1.74451	0.575824	-3.02958	0.00244891	0.00457
AT1G33700	1421.57	2.63199	0.0754245	34.8957	8.63187e-267	3.93976e-265
AT1G33720	1098.7	-1.364	0.0780834	-17.4685	2.49166e-68	3.0054e-67
AT1G33730	29.4372	-2.57284	0.617691	-4.16525	3.11011e-05	7.16854e-05
AT1G33790	6.02075	-5.98018	1.56259	-3.82709	0.000129666	0.000281177
AT1G33840	47.3491	-3.86798	1.1067	-3.49505	0.000473978	0.00096655
AT1G33880	2.45146	4.79023	2.1337	2.24504	0.0247657	0.0394678
AT1G33930	4.56215	-5.58938	1.67446	-3.33801	0.000843794	0.00167285
AT1G33950	7.55284	-6.32095	1.56087	-4.04965	5.12952e-05	0.000115948
AT1G33960	223.005	-1.64786	0.172647	-9.54468	1.36529e-21	7.01107e-21
AT1G34040	39.3168	-1.3914	0.52594	-2.64555	0.00815575	0.0141312
AT1G34060	5667.5	2.40877	0.0408745	58.9308	0	0
AT1G34065	147.58	-3.30705	0.27113	-12.1973	3.21402e-34	2.27222e-33
AT1G34095	561.647	2.5136	0.131438	19.1239	1.59733e-81	2.26274e-80
AT1G34260	2154.08	1.43285	0.064972	22.0534	8.86277e-108	1.61935e-106
AT1G06753	26.5953	-1.46599	0.490803	-2.98692	0.00281805	0.00521452
AT1G34420	867.6	-1.09539	0.0927367	-11.8118	3.39132e-32	2.29927e-31
AT1G34460	1351.52	-1.64303	0.0728322	-22.5592	1.09108e-112	2.06808e-111
AT1G06757	14.2646	-2.06608	0.699711	-2.95277	0.00314941	0.00578312
AT1G34480	2.3766	4.74991	1.97801	2.40136	0.0163342	0.0268329
AT1G34580	192.774	1.65366	0.182918	9.04048	1.55988e-19	7.51014e-19
AT1G34750	3151.82	-1.0247	0.0591481	-17.3242	3.08746e-67	3.66974e-66
AT1G35140	37.5107	2.38027	0.460026	5.17421	2.28877e-07	6.20258e-07
AT1G35180	19.4308	-7.67923	1.29795	-5.91641	3.29035e-09	1.00804e-08
AT1G35183	9.86495	6.80261	1.485	4.58089	4.63006e-06	1.14527e-05
AT1G35210	1076.83	-1.82929	0.0867347	-21.0906	9.70124e-99	1.64237e-97
AT1G35230	183.944	-1.49867	0.217339	-6.89552	5.36681e-12	1.90683e-11
AT1G35260	52.3414	-2.15153	0.366499	-5.8705	4.34475e-09	1.32149e-08
AT1G35310	17.7914	-1.30545	0.612537	-2.13122	0.0330708	0.0514212
AT1G35420	3000.34	-1.04763	0.0529071	-19.8013	2.90247e-87	4.36346e-86
AT1G35490	336.387	1.69636	0.146346	11.5915	4.55352e-31	3.00161e-30
AT1G35630	42.6258	1.5644	0.438273	3.56947	0.000357703	0.00074022
AT1G35710	31211.1	-1.81921	0.0225139	-80.8037	0	0
AT1G35830	17.2958	-2.29634	0.655613	-3.50258	0.000460784	0.000941579
AT1G36160	26186.6	1.90528	0.0230467	82.6706	0	0
AT1G36622	86.0971	-1.74453	0.278829	-6.25662	3.93409e-10	1.26308e-09
AT1G06983	3.29188	-5.11174	1.81781	-2.81202	0.00492309	0.00881175
AT1G36940	13.4708	-7.15195	1.36321	-5.24639	1.55111e-07	4.25917e-07
AT1G37130	4249.36	-1.8958	0.0466161	-40.6684	0	0
AT1G37150	296.042	1.02353	0.15236	6.71783	1.84449e-11	6.34315e-11
AT1G42970	43600.5	-1.51822	0.0183374	-82.7939	0	0
AT1G43000	56.3674	-1.83887	0.414677	-4.43446	9.23039e-06	2.22765e-05
AT1G43040	2.35676	-4.62586	1.99302	-2.32103	0.0202852	0.032776
AT1G43160	21.3571	1.89472	0.582362	3.25351	0.0011399	0.00222035
AT1G07167	23.9566	-2.1906	0.707095	-3.09803	0.00194811	0.00368691
AT1G43605	32.0198	-2.1926	0.56938	-3.85085	0.000117709	0.000256565
AT1G43640	92.157	1.33329	0.280849	4.74737	2.06082e-06	5.2273e-06
AT1G43650	232.526	-1.30027	0.17632	-7.37449	1.64975e-13	6.27587e-13
AT1G43670	3257.8	-1.44543	0.0621532	-23.2559	1.23924e-119	2.47208e-118
AT1G07187	908.356	-1.70099	0.0869933	-19.5531	3.88115e-85	5.69593e-84
AT1G43790	5.2655	-3.85685	1.5026	-2.56678	0.0102647	0.0174658
AT1G43910	642.99	1.15775	0.107719	10.7478	6.06986e-27	3.62999e-26
AT1G44000	1683.96	-1.17315	0.0717245	-16.3564	3.91642e-60	4.24996e-59
AT1G44575	21288.5	-1.52238	0.0254919	-59.7202	0	0
AT1G44608	42.7618	2.05725	0.425212	4.83817	1.3104e-06	3.36727e-06
AT1G44740	32.0132	-1.08642	0.488252	-2.22512	0.0260729	0.0413344
AT1G44760	4576.96	2.09747	0.055338	37.9028	0	0
AT1G44800	849.801	2.28097	0.0937817	24.3222	1.1423e-130	2.49697e-129
AT1G44820	3422.78	1.09104	0.0463382	23.5451	1.41024e-122	2.87606e-121
AT1G44900	420.788	-1.06387	0.12366	-8.60312	7.75795e-18	3.49406e-17
AT1G44920	1619.37	-1.09124	0.075017	-14.5466	6.14102e-48	5.53273e-47
AT1G45130	148.115	-1.51614	0.209252	-7.24553	4.30767e-13	1.60893e-12
AT1G45191	3611.08	2.53458	0.0514499	49.2631	0	0
AT1G45201	4636.33	-1.92573	0.0475543	-40.4954	0	0
AT1G45207	222.992	-1.37641	0.185394	-7.42428	1.13396e-13	4.35146e-13
AT1G45545	194.991	1.22973	0.189674	6.48338	8.96881e-11	2.9715e-10
AT1G45616	271.523	3.41361	0.20167	16.9267	2.86018e-64	3.28827e-63
AT1G46480	100.197	-1.38826	0.287198	-4.83382	1.33935e-06	3.43894e-06
AT1G47128	54580.3	1.13326	0.0188279	60.1904	0	0
AT1G47130	21.7442	3.02716	0.61338	4.93521	8.00628e-07	2.09124e-06
AT1G47210	388.323	-1.20223	0.14829	-8.10728	5.17659e-16	2.174e-15
AT1G47271	28.983	8.35698	1.30361	6.41063	1.4492e-10	4.7463e-10
AT1G47280	20.7671	1.41946	0.602494	2.35597	0.0184743	0.0300726
AT1G47350	27.4517	8.27812	1.26199	6.55956	5.39685e-11	1.81173e-10
AT1G47370	141.581	-3.38582	0.273867	-12.363	4.14394e-35	2.98324e-34
AT1G47395	220.686	-3.32408	0.224564	-14.8023	1.41502e-49	1.31163e-48
AT1G47400	202.692	-2.60423	0.208613	-12.4835	9.18314e-36	6.70833e-35
AT1G07367	14.5813	-2.07136	0.859525	-2.40989	0.0159573	0.026261
AT1G07373	17.8531	-2.94988	0.715979	-4.12006	3.78775e-05	8.65614e-05
AT1G47410	25.1451	-1.17748	0.556866	-2.11448	0.0344743	0.0534396
AT1G47495	16.4813	1.63531	0.736767	2.21957	0.0264478	0.0418823
AT1G47510	32.7619	-1.48356	0.49177	-3.01678	0.00255472	0.00475385
AT1G07383	2.63471	-4.79968	1.91134	-2.51116	0.0120335	0.0202564
AT1G07393	7.84725	-2.48075	1.02571	-2.41857	0.0155817	0.0256893
AT1G47655	93.825	-1.09959	0.273995	-4.01317	5.99089e-05	0.000134578
AT1G47670	119.567	-1.96791	0.253377	-7.76672	8.0543e-15	3.22809e-14
AT1G48000	4090.85	1.56319	0.0445885	35.0582	2.92944e-269	1.34513e-267
AT1G48020	680.83	2.16141	0.105648	20.4586	5.0413e-93	8.11909e-92
AT1G48260	59.1134	1.21834	0.356962	3.41309	0.000642311	0.00129147
AT1G48267	35.4591	1.62948	0.475647	3.42581	0.000612976	0.00123477
AT1G48280	155.98	-1.00652	0.203662	-4.94212	7.7279e-07	2.02153e-06
AT1G48405	15.5614	2.64688	0.811947	3.25991	0.00111446	0.00217358
AT1G48470	17.2125	1.92743	0.634655	3.03698	0.00238962	0.0044696
AT1G48480	104.964	-3.03251	0.340998	-8.89304	5.94578e-19	2.80059e-18
AT1G48500	875.062	2.65993	0.114625	23.2055	4.00434e-119	7.97409e-118
AT1G48600	3015.32	-1.10127	0.0546022	-20.1691	1.8312e-90	2.86822e-89
AT1G48605	113.427	-1.17048	0.247825	-4.72303	2.32359e-06	5.87424e-06
AT1G48698	2.75291	4.9598	1.90961	2.59728	0.00939653	0.0161002
AT1G48930	18.3422	4.03702	1.59777	2.52666	0.0115153	0.0194286
AT1G49005	108.667	1.23063	0.247203	4.97821	6.41742e-07	1.68743e-06
AT1G49130	221.743	-2.45396	0.200995	-12.2091	2.78073e-34	1.96955e-33
AT1G49200	259.34	-1.35845	0.164097	-8.27833	1.24912e-16	5.36132e-16
AT1G49210	25.4105	-2.33774	0.665366	-3.51347	0.000442299	0.000905672
AT1G49230	110.198	-3.79217	0.32179	-11.7846	4.68611e-32	3.16302e-31
AT1G49270	78.4021	1.62673	0.332427	4.89349	9.90642e-07	2.56786e-06
AT1G49290	28.5374	2.03592	0.566035	3.59681	0.00032215	0.000670549
AT1G49405	92.2811	1.06246	0.281606	3.77286	0.000161385	0.000346436
AT1G49430	526.939	-2.37405	0.314966	-7.53748	4.79131e-14	1.86687e-13
AT1G49470	235.244	-1.16317	0.167628	-6.93897	3.94966e-12	1.41234e-11
AT1G49475	79.4108	-1.32328	0.296726	-4.45959	8.21163e-06	1.98999e-05
AT1G49500	2220.42	-1.00739	0.0569289	-17.6955	4.53784e-70	5.56763e-69
AT1G49600	3567.49	-1.12963	0.0475218	-23.7707	6.71288e-125	1.39649e-123
AT1G49640	13.825	5.42362	1.21398	4.46764	7.90862e-06	1.91941e-05
AT1G49650	350.208	-1.44982	0.161121	-8.99831	2.2921e-19	1.09615e-18
AT1G49730	308.788	-1.46815	0.159488	-9.20537	3.40512e-20	1.66971e-19
AT1G49750	6406.54	-2.81763	0.0903575	-31.1831	1.80504e-213	6.45655e-212
AT1G49900	71.7959	1.03327	0.324232	3.18681	0.00143853	0.00276359
AT1G49910	20.9524	-2.53587	0.665273	-3.81177	0.000137978	0.000298463
AT1G49960	41.6643	2.51331	0.478423	5.25334	1.49369e-07	4.10496e-07
AT1G49975	941.609	-1.13264	0.106808	-10.6044	2.84154e-26	1.6683e-25
AT1G50010	1741.87	-1.37799	0.0643992	-21.3977	1.40416e-101	2.42944e-100
AT1G50040	20.2823	2.04898	0.712671	2.87507	0.00403932	0.00731423
AT1G50110	60.1141	-1.72139	0.373127	-4.6134	3.96129e-06	9.85077e-06
AT1G50180	435.55	-1.93254	0.130179	-14.8453	7.46279e-50	6.94853e-49
AT1G50190	7.98431	-1.88228	0.93322	-2.01697	0.0436982	0.0664647
AT1G50260	3174.09	1.12151	0.0474781	23.6215	2.3157e-123	4.7396e-122
AT1G50390	29.2105	1.74972	0.611018	2.86361	0.00418844	0.00756911
AT1G50560	66.9831	2.41133	0.356598	6.76205	1.36055e-11	4.71084e-11
AT1G50610	69.0643	3.23064	0.400137	8.07384	6.81218e-16	2.84779e-15
AT1G50630	1547.78	1.46312	0.0738992	19.7988	3.04839e-87	4.5768e-86
AT1G50732	667.377	-2.78477	0.121137	-22.9886	6.0561e-117	1.18429e-115
AT1G50900	213.064	-1.40282	0.191244	-7.33524	2.21321e-13	8.37886e-13
AT1G50930	1488.71	3.8282	0.091526	41.8264	0	0
AT1G51030	13.3035	7.23186	1.35916	5.32082	1.03301e-07	2.86651e-07
AT1G51035	4.78098	3.8511	1.49482	2.57629	0.00998664	0.0170218
AT1G51060	1220.56	-1.21632	0.0843367	-14.4222	3.75086e-47	3.34499e-46
AT1G51210	2.07769	4.55301	2.24688	2.02637	0.0427268	0.0651305
AT1G51250	583.351	2.46152	0.114347	21.5267	8.75378e-103	1.52963e-101
AT1G51340	803.777	1.72213	0.102743	16.7615	4.66387e-63	5.27685e-62
AT1G07743	213.466	-1.08286	0.175495	-6.17034	6.81421e-10	2.16644e-09
AT1G51410	8.97572	2.55644	0.94623	2.70172	0.00689828	0.0120809
AT1G51490	5.55731	-5.87656	1.58446	-3.70888	0.000208178	0.000442144
AT1G51530	21.168	2.19089	0.637184	3.4384	0.000585171	0.00118179
AT1G51620	40.8565	-2.02241	0.428689	-4.71768	2.38551e-06	6.02809e-06
AT1G51790	331.169	-1.46995	0.149222	-9.85075	6.80375e-23	3.63286e-22
AT1G51800	75.182	-1.26286	0.300212	-4.20655	2.593e-05	6.01981e-05
AT1G51850	211.489	-1.27528	0.181998	-7.00711	2.4329e-12	8.77946e-12
AT1G51890	270.427	-1.3223	0.190248	-6.95039	3.64277e-12	1.30402e-11
AT1G51920	17.9966	-2.70372	0.734161	-3.68273	0.000230748	0.000487539
AT1G51940	444.924	-1.18955	0.136527	-8.7129	2.96203e-18	1.35654e-17
AT1G52000	41554.3	-1.40261	0.0195889	-71.602	0	0
AT1G52030	928.778	-1.97221	0.0887702	-22.2171	2.34968e-109	4.35597e-108
AT1G52040	35405.5	-1.45277	0.0204822	-70.9281	0	0
AT1G52080	3151.26	2.6112	0.0624112	41.8387	0	0
AT1G52190	505.933	-3.8608	0.158074	-24.424	9.51547e-132	2.09002e-130
AT1G52200	195.093	-1.69429	0.2052	-8.2568	1.49634e-16	6.39952e-16
AT1G52220	3636.97	-1.1273	0.0465534	-24.2153	1.53495e-129	3.33929e-128
AT1G52230	2637.26	-1.1203	0.0511714	-21.8932	3.01697e-106	5.44272e-105
AT1G52245	17.9631	-2.47093	0.672822	-3.67249	0.000240196	0.000506515
AT1G52270	114.68	-2.51512	0.261502	-9.61799	6.71308e-22	3.48193e-21
AT1G52290	1702.17	-1.22952	0.061737	-19.9154	2.99089e-88	4.54731e-87
AT1G52300	5954.28	-1.13523	0.0490815	-23.1295	2.33818e-118	4.62789e-117
AT1G52342	1090.27	-1.4742	0.0826026	-17.8469	3.05749e-71	3.82538e-70
AT1G52400	103063	-2.05895	0.0155184	-132.678	0	0
AT1G52410	23776.4	-1.07177	0.0222309	-48.2107	0	0
AT1G52440	17.86	5.78203	1.19227	4.84959	1.2372e-06	3.18417e-06
AT1G52560	31.1726	1.56531	0.470292	3.32837	0.000873548	0.00172929
AT1G52565	1084.2	1.80162	0.087473	20.5963	2.96337e-94	4.83396e-93
AT1G52580	2.58125	4.86684	1.89586	2.56708	0.0102558	0.0174519
AT1G52650	112.034	1.13433	0.286143	3.96419	7.3647e-05	0.000163891
AT1G52690	23704	1.49737	0.0238756	62.7153	0	0
AT1G52720	729.972	-1.11435	0.116799	-9.54072	1.41845e-21	7.28242e-21
AT1G52770	45.8462	-3.79768	0.521426	-7.28326	3.25853e-13	1.22448e-12
AT1G52810	21.3966	-2.40135	0.794244	-3.02344	0.00249917	0.00465618
AT1G52820	721.388	1.03899	0.106549	9.75132	1.82082e-22	9.57442e-22
AT1G52830	41.5082	-4.87305	0.645426	-7.55012	4.34852e-14	1.69811e-13
AT1G52855	2004.35	1.02623	0.0566867	18.1035	2.98889e-73	3.82983e-72
AT1G52910	8.37631	-3.12226	1.04779	-2.97986	0.00288378	0.00532794
AT1G52950	22.3822	1.30804	0.576219	2.27004	0.023205	0.037144
AT1G52990	443.078	2.67568	0.138145	19.3686	1.4197e-83	2.05317e-82
AT1G53080	30.6003	1.7636	0.466023	3.78436	0.000154107	0.000331593
AT1G53163	6.97388	-6.19352	1.52209	-4.06909	4.7198e-05	0.000107026
AT1G53170	1922.8	-1.50326	0.0658816	-22.8176	3.06696e-115	5.9114e-114
AT1G53230	315.404	-1.90153	0.182922	-10.3953	2.60399e-25	1.49499e-24
AT1G53350	693.11	-1.59238	0.105554	-15.086	2.00275e-51	1.90595e-50
AT1G53440	518.242	-1.11331	0.129622	-8.58893	8.77807e-18	3.94107e-17
AT1G53470	95.7293	1.19512	0.314482	3.80028	0.000144532	0.000311974
AT1G53520	16.1664	-1.88944	0.667933	-2.82878	0.00467255	0.00838766
AT1G53540	86.0004	3.98993	0.374085	10.6658	1.47073e-26	8.702e-26
AT1G53620	8.60687	-2.36808	1.00587	-2.35426	0.0185597	0.0301997
AT1G53625	80.9091	-2.22035	0.316162	-7.02282	2.17428e-12	7.86733e-12
AT1G53633	42.9615	-1.58849	0.400186	-3.96937	7.20619e-05	0.000160567
AT1G53660	7.67449	-2.4298	1.04125	-2.33353	0.0196204	0.0317851
AT1G53885	16.4894	-1.76371	0.677281	-2.6041	0.00921156	0.0158058
AT1G53887	142.786	2.40852	0.234812	10.2572	1.098e-24	6.16725e-24
AT1G53910	7545.46	1.26793	0.036481	34.7558	1.13222e-264	5.12666e-263
AT1G53920	68.5362	-1.91408	0.344	-5.5642	2.63363e-08	7.6117e-08
AT1G54010	18.1956	-1.61357	0.821573	-1.96399	0.0495308	0.0745461
AT1G54070	329.172	1.63618	0.145314	11.2596	2.07743e-29	1.32095e-28
AT1G54100	36415.2	1.50629	0.0203714	73.9414	0	0
AT1G54120	274.03	1.66604	0.169853	9.8087	1.03286e-22	5.48035e-22
AT1G54130	8344.23	1.02223	0.0336986	30.3344	4.02986e-202	1.35843e-200
AT1G54280	44.6283	2.09646	0.427961	4.89872	9.6462e-07	2.50154e-06
AT1G54400	6.77172	2.66236	1.11846	2.38038	0.017295	0.028289
AT1G54450	118.782	-1.82027	0.24458	-7.44241	9.88625e-14	3.80398e-13
AT1G54560	22.4414	7.98633	1.28251	6.22712	4.75089e-10	1.52019e-09
AT1G54570	11512.2	3.65813	0.0321529	113.773	0	0
AT1G54575	4394.14	2.60698	0.0537557	48.4968	0	0
AT1G54740	542.887	-1.99697	0.133734	-14.9324	2.02966e-50	1.90299e-49
AT1G54780	2961.55	-1.21267	0.0504509	-24.0366	1.15223e-127	2.45518e-126
AT1G07993	5.34874	-3.84016	1.44275	-2.6617	0.00777469	0.0135048
AT1G54820	431.866	-2.00899	0.129773	-15.4808	4.67415e-54	4.6237e-53
AT1G54870	10.1873	2.07687	0.908683	2.28558	0.0222789	0.0357695
AT1G54930	8.1943	-1.92378	0.971804	-1.9796	0.0477485	0.0721444
AT1G08033	17.7022	3.16572	0.812158	3.89792	9.70235e-05	0.000213497
AT1G55175	44.6952	1.79107	0.423453	4.22967	2.3403e-05	5.45648e-05
AT1G55260	584.802	-1.39486	0.108687	-12.8337	1.06223e-37	8.02425e-37
AT1G55320	614.322	1.52122	0.118037	12.8877	5.28243e-38	4.01433e-37
AT1G55420	24.4395	-1.89819	0.527475	-3.59864	0.000319881	0.00066618
AT1G55450	4499.99	-1.3885	0.0418951	-33.1422	7.33692e-241	2.97929e-239
AT1G55560	1887.33	2.43247	0.0751949	32.3488	1.44185e-229	5.58649e-228
AT1G55610	927.258	1.46371	0.0839012	17.4457	3.71171e-68	4.46756e-67
AT1G55670	1279.13	-2.45899	0.0809879	-30.3625	1.71842e-202	5.80119e-201
AT1G55740	152.212	1.38859	0.224031	6.1982	5.71135e-10	1.81961e-09
AT1G56010	1903.05	1.2373	0.0665267	18.5985	3.3055e-77	4.42692e-76
AT1G56120	4508.39	-2.59605	0.0483117	-53.7356	0	0
AT1G56250	5.73529	-3.95062	1.43946	-2.74452	0.00605993	0.0107087
AT1G56430	131.661	-3.22532	0.707536	-4.55852	5.15148e-06	1.26875e-05
AT1G56555	32.7442	5.6617	0.838636	6.75108	1.46749e-11	5.07341e-11
AT1G56670	79.5878	-2.89101	0.347456	-8.32052	8.75795e-17	3.78604e-16
AT1G56700	5776.92	1.12215	0.0405416	27.679	1.25038e-168	3.47141e-167
AT1G56720	420.912	-1.4686	0.13116	-11.197	4.21658e-29	2.6604e-28
AT1G57590	18605.3	1.96531	0.0227165	86.5146	0	0
AT1G57630	322.639	-1.35787	0.16345	-8.30757	9.76802e-17	4.21471e-16
AT1G57730	14.6937	3.04863	0.782081	3.8981	9.69502e-05	0.000213356
AT1G57820	143.914	-2.27076	0.24952	-9.10049	8.99269e-20	4.36364e-19
AT1G57850	133.706	-2.07793	0.243024	-8.55031	1.22757e-17	5.48979e-17
AT1G57990	573.961	-1.86262	0.153835	-12.1079	9.58782e-34	6.70971e-33
AT1G58070	31.3084	-1.48466	0.44948	-3.30306	0.000956348	0.00188145
AT1G58120	375.093	1.91752	0.143146	13.3955	6.42102e-41	5.15784e-40
AT1G58160	137.128	-1.50334	0.231277	-6.50015	8.02378e-11	2.6677e-10
AT1G58225	6751.36	-1.55214	0.0370727	-41.8674	0	0
AT1G58330	1.84644	-4.28757	2.15115	-1.99316	0.0462445	0.0700109
AT1G58340	40.0002	1.18543	0.454683	2.60717	0.00912949	0.0156791
AT1G58360	7013.75	1.60538	0.0345329	46.4886	0	0
AT1G58370	20.4563	2.45238	0.640097	3.83127	0.000127486	0.000276738
AT1G58390	70.1508	-3.36981	0.374605	-8.99563	2.34885e-19	1.12305e-18
AT1G58410	40.6032	-1.01834	0.397428	-2.56233	0.0103973	0.0176677
AT1G58420	310.534	-3.71504	0.187204	-19.8449	1.21931e-87	1.84033e-86
AT1G58430	7.81802	2.81573	1.05354	2.67264	0.00752566	0.0131032
AT1G59124	196.76	-1.11741	0.248549	-4.49573	6.93301e-06	1.68874e-05
AT1G59590	664.153	-1.60202	0.107535	-14.8976	3.41492e-50	3.19524e-49
AT1G59660	1935.12	3.05021	0.0748278	40.7631	0	0
AT1G59670	29.5798	1.53308	0.492821	3.11082	0.0018657	0.00354072
AT1G59725	3.84762	4.40924	1.70383	2.58785	0.00965778	0.0165032
AT1G59730	314.769	7.18445	1.05885	6.78511	1.15995e-11	4.03708e-11
AT1G59740	33.7379	1.24039	0.48202	2.57331	0.010073	0.017159
AT1G59870	17012.8	-1.19015	0.0273951	-43.444	0	0
AT1G59930	15.1756	-1.84082	0.740032	-2.48749	0.0128647	0.021538
AT1G59950	4.7234	-3.68561	1.52629	-2.41475	0.015746	0.025947
AT1G59960	983.988	-2.34505	0.0993348	-23.6076	3.2221e-123	6.58886e-122
AT1G08283	36.4975	-2.09192	0.493837	-4.23605	2.27488e-05	5.31155e-05
AT1G08293	13.0789	-3.51419	0.953606	-3.68516	0.000228559	0.000483002
AT1G60000	1840.24	-1.01105	0.0607991	-16.6293	4.27759e-62	4.77588e-61
AT1G60030	200.361	4.30567	0.254962	16.8875	5.56042e-64	6.36381e-63
AT1G60130	1.90044	-4.32513	2.13693	-2.02399	0.0429713	0.0654551
AT1G60260	7878.07	-1.46651	0.0383216	-38.2684	0	0
AT1G60270	647.635	-1.0308	0.115625	-8.91509	4.87417e-19	2.3044e-18
AT1G60360	4.7698	3.81337	1.49899	2.54396	0.0109605	0.0185473
AT1G60390	76.0493	-1.11587	0.319394	-3.49371	0.000476362	0.000971151
AT1G60550	1140.38	-1.10917	0.0788306	-14.0703	5.7816e-45	4.96582e-44
AT1G60610	2900.9	1.10609	0.0506668	21.8307	1.1871e-105	2.12811e-104
AT1G60630	64.5816	-2.43812	0.380536	-6.40708	1.48333e-10	4.85389e-10
AT1G60740	2210.75	1.76046	0.0606352	29.0336	2.47566e-185	7.54298e-184
AT1G60810	436.433	-1.92686	0.141016	-13.6641	1.66326e-42	1.37427e-41
AT1G60989	206.686	-1.01	0.176448	-5.72408	1.03995e-08	3.09139e-08
AT1G61050	2.45526	4.79227	2.14632	2.23278	0.0255634	0.0406062
AT1G61120	249.841	3.79182	0.210408	18.0213	1.32702e-72	1.68525e-71
AT1G61165	2.3352	-4.62347	2.17613	-2.12463	0.0336174	0.0522355
AT1G61170	397.82	-2.48864	0.147645	-16.8556	9.54523e-64	1.08916e-62
AT1G61290	41.1538	1.42918	0.428368	3.33635	0.000848873	0.00168263
AT1G61440	35.5204	-1.05852	0.431715	-2.45189	0.0142109	0.0235876
AT1G61470	209.333	-2.74186	0.227817	-12.0354	2.31625e-33	1.60813e-32
AT1G61520	12705.6	-1.60544	0.0287407	-55.8593	0	0
AT1G61563	899.388	1.96574	0.0923379	21.2885	1.45069e-100	2.48173e-99
AT1G61680	24.0655	2.84689	0.610564	4.66272	3.12056e-06	7.80859e-06
AT1G61760	14.7634	1.88593	0.680622	2.77089	0.00559041	0.00993295
AT1G61800	7208.59	1.46317	0.038071	38.4327	0	0
AT1G61810	12.9694	2.09862	0.872042	2.40656	0.0161035	0.0264806
AT1G61860	318.49	1.7287	0.163332	10.5839	3.53826e-26	2.07255e-25
AT1G62035	40.309	-3.77238	0.508946	-7.41214	1.2428e-13	4.7595e-13
AT1G62045	152.851	1.62971	0.206778	7.88144	3.2363e-15	1.31744e-14
AT1G62305	2626.19	1.16402	0.0532736	21.8498	7.81472e-106	1.40425e-104
AT1G62370	258.234	2.99455	0.207509	14.431	3.30365e-47	2.94963e-46
AT1G62420	19.6148	-2.60874	0.628303	-4.15204	3.2953e-05	7.57397e-05
AT1G62450	24.1056	1.77372	0.533404	3.32528	0.000883286	0.00174614
AT1G62480	750.229	-1.57468	0.102065	-15.4282	1.05709e-53	1.04117e-52
AT1G62520	47.7691	-1.35133	0.502794	-2.68764	0.00719594	0.0125722
AT1G62570	2047.69	1.26176	0.0670851	18.8083	6.45537e-79	8.84793e-78
AT1G62620	3352.52	1.31147	0.0527099	24.881	1.19485e-136	2.7105e-135
AT1G62700	24.0424	-7.98505	1.27535	-6.26105	3.82405e-10	1.22844e-09
AT1G62710	10542.2	1.6916	0.0292466	57.8394	0	0
AT1G62770	26.2172	-2.15923	0.663393	-3.25484	0.00113458	0.00221055
AT1G62790	1370.1	1.06384	0.0730239	14.5683	4.46592e-48	4.02992e-47
AT1G62810	10030.4	1.22445	0.028272	43.3096	0	0
AT1G62870	133.611	-3.52535	0.275428	-12.7995	1.64959e-37	1.24242e-36
AT1G62981	11.3589	-1.99567	0.932106	-2.14103	0.0322713	0.0502876
AT1G63010	12640	1.6237	0.0336125	48.3065	0	0
AT1G63020	312.942	1.19636	0.177342	6.74608	1.51892e-11	5.24167e-11
AT1G63060	13.5299	1.65574	0.753341	2.19786	0.0279589	0.0440491
AT1G63100	38.9932	-1.46345	0.443494	-3.29982	0.000967464	0.00190184
AT1G63210	10.2871	3.88396	1.09022	3.56254	0.000367283	0.000759149
AT1G63295	16.7065	-1.79652	0.687263	-2.61401	0.00894851	0.0153892
AT1G63370	367.936	1.44777	0.191175	7.573	3.647e-14	1.43004e-13
AT1G63440	154.861	2.64308	0.222211	11.8945	1.26449e-32	8.67354e-32
AT1G63450	5.47748	2.94009	1.31751	2.23155	0.0256445	0.0407288
AT1G63470	240.474	-1.09299	0.211363	-5.17116	2.3265e-07	6.29812e-07
AT1G63480	104.584	-1.13567	0.290325	-3.91171	9.1645e-05	0.000202246
AT1G63520	9.01976	-2.66076	1.04464	-2.54706	0.0108635	0.018398
AT1G63530	260.422	2.94321	0.203389	14.4708	1.85207e-47	1.65944e-46
AT1G63650	7.54947	-2.15957	1.04003	-2.07645	0.0378526	0.0582413
AT1G63830	937.162	-1.02416	0.0842077	-12.1624	4.93076e-34	3.47513e-33
AT1G63860	744.38	-1.19737	0.0949725	-12.6076	1.91765e-36	1.41535e-35
AT1G64070	31.5349	1.41115	0.517086	2.72905	0.0063517	0.0111906
AT1G64100	6.4565	-3.51379	1.28977	-2.72436	0.00644263	0.0113377
AT1G64107	12.5598	1.71705	0.734072	2.33908	0.0193312	0.0313477
AT1G64110	37160.9	1.48308	0.0203736	72.7941	0	0
AT1G64130	28.1645	6.45638	1.12577	5.73507	9.74745e-09	2.90211e-08
AT1G64140	11609.8	1.30725	0.0292603	44.6765	0	0
AT1G64170	54.9305	-3.16731	0.421402	-7.51614	5.64171e-14	2.18999e-13
AT1G64195	3.62667	-5.26344	1.80448	-2.91687	0.00353565	0.006456
AT1G64200	495.309	-1.46545	0.142532	-10.2816	8.53364e-25	4.81449e-24
AT1G64210	38.7248	2.64639	0.473841	5.58497	2.33747e-08	6.77806e-08
AT1G64260	14.763	-3.74361	0.926743	-4.03953	5.35578e-05	0.000120894
AT1G64310	35.0363	1.21732	0.464627	2.62	0.00879301	0.0151434
AT1G64360	1847.38	-2.36816	0.0735834	-32.1834	3.01263e-227	1.15355e-225
AT1G64390	1529.14	-1.83019	0.0803815	-22.7688	9.33912e-115	1.79703e-113
AT1G64405	51.8442	-1.47567	0.365653	-4.03571	5.44374e-05	0.000122807
AT1G64580	110.518	-1.34435	0.253133	-5.31085	1.09116e-07	3.02457e-07
AT1G64625	40.7857	-2.30013	0.418146	-5.50078	3.78106e-08	1.0817e-07
AT1G64640	461.848	-1.98588	0.122963	-16.1502	1.13107e-58	1.20787e-57
AT1G64700	121.065	1.29001	0.244329	5.27982	1.29308e-07	3.56998e-07
AT1G64720	37958	-1.10997	0.0196524	-56.4803	0	0
AT1G64780	417.086	-1.00538	0.138746	-7.2462	4.28622e-13	1.60118e-12
AT1G64820	15.5967	1.64582	0.669409	2.45862	0.0139471	0.023187
AT1G65060	2685.94	4.97054	0.155991	31.8643	8.33721e-223	3.09875e-221
AT1G65090	2.40959	4.76753	2.14206	2.22568	0.0260357	0.0412869
AT1G65150	179.443	1.59706	0.190109	8.40077	4.43576e-17	1.93944e-16
AT1G65190	11684.4	-1.11752	0.028319	-39.4619	0	0
AT1G65230	838.664	-1.28475	0.092938	-13.8237	1.83331e-43	1.53703e-42
AT1G65310	89.7799	-3.97275	0.402643	-9.86669	5.80468e-23	3.10886e-22
AT1G65330	5.99055	-5.97372	1.56128	-3.82618	0.000130147	0.000282193
AT1G65360	27.3114	-5.70227	0.969395	-5.8823	4.04614e-09	1.23264e-08
AT1G65370	4586.04	-1.72179	0.0474924	-36.2541	8.57832e-288	4.21002e-286
AT1G65450	175.035	-3.22358	0.271801	-11.8601	1.90754e-32	1.30141e-31
AT1G65483	68.5053	-3.74499	0.973124	-3.84842	0.000118882	0.000258927
AT1G65484	29.795	-4.38234	0.703825	-6.22646	4.77094e-10	1.52575e-09
AT1G65486	416.225	-5.15444	0.215306	-23.9401	1.17179e-126	2.46692e-125
AT1G65490	2870.89	-3.39181	0.0649807	-52.1972	0	0
AT1G65500	691.328	-1.28285	0.0990965	-12.9454	2.49339e-38	1.90434e-37
AT1G65510	175.931	-1.67802	0.215781	-7.77648	7.45692e-15	2.99181e-14
AT1G65590	165.643	-1.10926	0.214078	-5.18158	2.20015e-07	5.97094e-07
AT1G65610	18.1398	1.79844	0.65778	2.73411	0.00625484	0.011031
AT1G65620	7.26082	-6.25577	1.48512	-4.21229	2.52793e-05	5.87652e-05
AT1G65790	4112.46	-1.48696	0.0512195	-29.0311	2.66866e-185	8.12021e-184
AT1G08777	2.28089	-4.59422	2.03152	-2.26147	0.0237299	0.0379336
AT1G65845	1220.2	-3.2534	0.236924	-13.7318	6.54501e-43	5.44328e-42
AT1G65850	11.9977	-2.97634	0.960902	-3.09745	0.00195196	0.00369337
AT1G65860	192.223	-3.43001	0.225951	-15.1803	4.77419e-52	4.59518e-51
AT1G65870	24.4001	-2.99491	0.707797	-4.23131	2.32331e-05	5.41953e-05
AT1G65890	140.597	-2.88787	0.288318	-10.0163	1.2931e-23	7.04626e-23
AT1G65900	433.256	-1.44625	0.144522	-10.0071	1.41841e-23	7.71987e-23
AT1G65970	86.9994	1.74542	0.283344	6.16008	7.27103e-10	2.30878e-09
AT1G66090	659.035	-2.309	0.106218	-21.7384	8.89895e-105	1.58041e-103
AT1G66100	65.6581	-3.45514	0.389339	-8.87436	7.03356e-19	3.30614e-18
AT1G66140	269.355	-1.85012	0.16482	-11.2251	3.07014e-29	1.94621e-28
AT1G66160	114.254	1.13243	0.248491	4.55722	5.18344e-06	1.27648e-05
AT1G66170	45.3081	2.1922	0.409349	5.35533	8.54025e-08	2.3864e-07
AT1G66173	40.0936	-1.70365	0.445471	-3.82438	0.000131101	0.000284182
AT1G66180	1000.06	-2.34479	0.0923086	-25.4016	2.41942e-142	5.70388e-141
AT1G66190	161.209	-1.05604	0.248057	-4.25726	2.06946e-05	4.84778e-05
AT1G66210	188.65	1.50316	0.212046	7.08883	1.35247e-12	4.93835e-12
AT1G66230	231.814	-1.16816	0.167031	-6.99367	2.67784e-12	9.64353e-12
AT1G66300	2.39309	4.75873	1.97531	2.4091	0.0159919	0.0263122
AT1G08833	2.3561	-4.63632	1.95364	-2.37317	0.0176363	0.0288102
AT1G66330	4354.87	1.3138	0.0441459	29.7604	1.2728e-194	4.12595e-193
AT1G66370	24.1736	-4.48163	0.771008	-5.81269	6.14762e-09	1.85134e-08
AT1G66380	30.8179	-4.80989	1.45196	-3.31268	0.000924064	0.00182123
AT1G66390	21751.9	1.77336	0.0244308	72.587	0	0
AT1G66400	173.773	-1.9536	0.216395	-9.02791	1.74982e-19	8.40863e-19
AT1G66430	927.418	-1.68188	0.0946543	-17.7686	1.2364e-70	1.53263e-69
AT1G66450	9.43045	-4.73077	1.28587	-3.67905	0.000234107	0.000494314
AT1G66465	286.328	-2.92339	0.204035	-14.3279	1.46468e-46	1.29556e-45
AT1G66560	2.06119	4.54256	2.28468	1.98827	0.0467822	0.07075
AT1G66690	9.90512	-2.22359	0.965848	-2.30221	0.0213231	0.0343315
AT1G66810	54.5676	-1.21147	0.355047	-3.41214	0.000644538	0.00129549
AT1G66880	9121.24	-1.25708	0.0393228	-31.9681	3.03159e-224	1.13977e-222
AT1G66930	3.24688	-5.0934	1.77768	-2.8652	0.00416752	0.00753322
AT1G66940	49.0755	-9.01331	1.22921	-7.33258	2.25772e-13	8.5431e-13
AT1G66960	2328.62	-2.33118	0.0617353	-37.7609	0	0
AT1G66970	9650.25	-1.63905	0.0331418	-49.4557	0	0
AT1G67000	708.348	-1.22711	0.0992973	-12.358	4.41243e-35	3.17553e-34
AT1G67050	1102.53	-1.16711	0.106077	-11.0024	3.72002e-28	2.29259e-27
AT1G67090	58817.9	-2.82328	0.019138	-147.522	0	0
AT1G67180	31.7847	-2.75055	0.523039	-5.25878	1.45017e-07	3.98919e-07
AT1G67260	2.36764	-4.64949	2.20214	-2.11135	0.0347421	0.0538292
AT1G08923	8.45278	-3.52467	1.20027	-2.93656	0.00331877	0.00607846
AT1G67265	436.693	-1.18334	0.13642	-8.67423	4.16345e-18	1.89649e-17
AT1G67290	73.0782	1.60457	0.345058	4.65013	3.31722e-06	8.28979e-06
AT1G67320	474.255	-1.11189	0.117353	-9.47468	2.67569e-21	1.36117e-20
AT1G67400	192.861	-1.73368	0.193909	-8.9407	3.86719e-19	1.83555e-18
AT1G08937	56.9689	-1.26723	0.381935	-3.31791	0.00090695	0.00178967
AT1G67470	761.441	-1.12407	0.108463	-10.3636	3.62878e-25	2.0729e-24
AT1G67480	2243.16	-1.16739	0.0578054	-20.1952	1.07806e-90	1.69321e-89
AT1G67481	6.45703	3.65034	1.24565	2.93047	0.00338449	0.00619336
AT1G67623	8.07953	2.93238	1.12832	2.59889	0.00935267	0.0160334
AT1G67630	140.974	-1.87094	0.229282	-8.16001	3.34998e-16	1.41574e-15
AT1G67635	6.82575	-2.47717	1.11234	-2.22699	0.0259477	0.0411818
AT1G67740	2847.13	-2.15693	0.0568738	-37.9249	0	0
AT1G67750	131.869	-3.18919	0.316222	-10.0853	6.41803e-24	3.5242e-23
AT1G67830	169.701	-1.2049	0.230223	-5.23361	1.66231e-07	4.55356e-07
AT1G67865	3811.74	-2.00016	0.0623656	-32.0716	1.09846e-225	4.17801e-224
AT1G67870	2829.86	-1.32541	0.065391	-20.269	2.41451e-91	3.81325e-90
AT1G67910	268.272	-2.27413	0.173342	-13.1193	2.55344e-39	1.99493e-38
AT1G67980	34.8259	-1.49363	0.425335	-3.51165	0.000445336	0.000911399
AT1G68130	280.565	-1.34285	0.155583	-8.63105	6.07895e-18	2.74981e-17
AT1G68170	8.83365	2.57798	0.912066	2.82652	0.00470561	0.00844435
AT1G68180	14.8809	5.51411	1.20887	4.56138	5.08195e-06	1.25257e-05
AT1G68190	879.169	-1.43605	0.093165	-15.4141	1.31678e-53	1.29527e-52
AT1G68200	45.8228	-1.1567	0.401175	-2.88328	0.00393552	0.00713647
AT1G68230	113.859	3.42142	0.301532	11.3468	7.69374e-30	4.94032e-29
AT1G68238	26.1825	-6.23473	1.1286	-5.52433	3.30755e-08	9.50051e-08
AT1G68250	23.3349	2.60173	0.605417	4.29742	1.72797e-05	4.0767e-05
AT1G68320	10.7239	-4.90276	1.26002	-3.89103	9.98192e-05	0.000219437
AT1G08987	2.00229	-4.40446	2.08323	-2.11424	0.0344947	0.0534675
AT1G68460	154.167	2.33187	0.235849	9.88714	4.7338e-23	2.54129e-22
AT1G68500	211.938	2.11132	0.193402	10.9168	9.58573e-28	5.84753e-27
AT1G68520	9257.61	-2.71498	0.0332494	-81.6548	0	0
AT1G68526	2.3201	-4.61604	2.00516	-2.30208	0.0213306	0.0343412
AT1G68570	11993.6	1.10357	0.0262598	42.025	0	0
AT1G68585	462.312	-1.80433	0.127942	-14.1028	3.6521e-45	3.14983e-44
AT1G68620	217.614	-1.37475	0.182785	-7.52115	5.42978e-14	2.11131e-13
AT1G68765	87.8179	-1.99455	0.317237	-6.28724	3.23162e-10	1.04239e-09
AT1G68780	319.914	-3.0787	0.174872	-17.6054	2.23879e-69	2.72488e-68
AT1G68810	360.652	-2.88021	0.15319	-18.8015	7.3357e-79	1.00304e-77
AT1G68825	53.0899	-1.89796	0.371147	-5.11376	3.15802e-07	8.46977e-07
AT1G68840	991.949	-2.40991	0.0902582	-26.7002	4.68374e-157	1.22718e-155
AT1G68845	7.72788	6.44918	1.46608	4.39894	1.08783e-05	2.61016e-05
AT1G68870	147.007	1.48893	0.235793	6.31457	2.70916e-10	8.76836e-10
AT1G68945	358.308	-1.56048	0.135533	-11.5137	1.12586e-30	7.37465e-30
AT1G69080	82.6674	-3.34526	0.360274	-9.28532	1.61221e-20	7.99659e-20
AT1G69085	2.04216	4.53074	2.06195	2.19731	0.0279985	0.0441022
AT1G69295	13753.4	1.27734	0.0286947	44.5147	0	0
AT1G69310	1498.97	1.21961	0.0695069	17.5466	6.30982e-69	7.65125e-68
AT1G69325	244.055	5.01965	0.278491	18.0244	1.25271e-72	1.59354e-71
AT1G69410	6929.51	1.08748	0.0343725	31.6381	1.10589e-219	4.05748e-218
AT1G69440	506.275	1.02607	0.114545	8.95774	3.31413e-19	1.57697e-18
AT1G69480	982.035	1.84059	0.0868046	21.2038	8.79954e-100	1.49861e-98
AT1G69485	24.9619	-1.4999	0.53646	-2.79592	0.00517525	0.00923629
AT1G69500	19.7225	2.06963	0.597239	3.46532	0.000529594	0.00107373
AT1G69526	167.87	-1.01695	0.217908	-4.66688	3.05804e-06	7.65801e-06
AT1G69530	512.338	-1.99829	0.123782	-16.1435	1.26083e-58	1.34518e-57
AT1G69540	507.8	1.42786	0.117132	12.1902	3.50585e-34	2.47623e-33
AT1G69570	20.0789	1.57648	0.578368	2.72574	0.00641567	0.0112964
AT1G69610	8165.99	1.30626	0.0312168	41.8449	0	0
AT1G09083	184.476	-1.05086	0.188119	-5.58617	2.32135e-08	6.73474e-08
AT1G09087	112.167	-1.01873	0.24531	-4.15283	3.28386e-05	7.55073e-05
AT1G69680	662.069	1.0125	0.102791	9.85001	6.8534e-23	3.6568e-22
AT1G69700	167.415	-1.14972	0.210221	-5.46908	4.52365e-08	1.28737e-07
AT1G69760	7230.41	2.29873	0.0376451	61.0631	0	0
AT1G69770	414.232	-1.32702	0.141349	-9.38829	6.09802e-21	3.06932e-20
AT1G69780	87.3896	-3.04672	0.316751	-9.61864	6.67049e-22	3.46128e-21
AT1G69870	12451.4	1.63958	0.0274804	59.6635	0	0
AT1G69880	85.8913	4.32192	1.11978	3.8596	0.000113571	0.000247878
AT1G69900	127.057	-2.45616	0.291937	-8.41333	3.98516e-17	1.74526e-16
AT1G69930	142.615	-1.55666	0.241431	-6.44765	1.13601e-10	3.74095e-10
AT1G70110	8.30932	4.65488	1.3484	3.45215	0.000556139	0.00112554
AT1G70130	4.24047	3.51368	1.7392	2.02029	0.0433535	0.0659712
AT1G70140	564.462	1.24196	0.111498	11.1388	8.11844e-29	5.08288e-28
AT1G70210	753.05	-3.7525	0.124071	-30.2449	6.09391e-201	2.03317e-199
AT1G70280	513.659	-1.27007	0.111266	-11.4147	3.53147e-30	2.28694e-29
AT1G70290	3271.86	-1.13651	0.0487026	-23.3358	1.9221e-120	3.8647e-119
AT1G70370	1216.2	-1.10218	0.0823728	-13.3804	7.86704e-41	6.30828e-40
AT1G70410	2454.69	-1.12829	0.0520413	-21.6806	3.12728e-104	5.53238e-103
AT1G70440	49.5007	1.74726	0.380568	4.5912	4.40713e-06	1.0919e-05
AT1G70460	19.4125	1.48563	0.606904	2.44789	0.0143696	0.0238181
AT1G70510	139.7	-1.46789	0.254493	-5.76788	8.0275e-09	2.40162e-08
AT1G70540	23.9025	1.684	0.538253	3.12864	0.0017562	0.00334403
AT1G70600	9859.38	-1.0943	0.0350687	-31.2044	9.27267e-214	3.322e-212
AT1G70670	699.539	1.50806	0.103079	14.6302	1.80274e-48	1.64561e-47
AT1G70700	5094.49	-1.48297	0.0380904	-38.9329	0	0
AT1G70710	68.1294	-2.10993	0.360599	-5.85119	4.88062e-09	1.47877e-08
AT1G70820	1337.44	-1.53119	0.0700779	-21.8498	7.80715e-106	1.404e-104
AT1G70830	6670.96	-1.27048	0.0344524	-36.8763	1.10642e-293	5.69966e-293
AT1G70880	20.8577	-2.36154	0.697578	-3.38534	0.000710903	0.00142137
AT1G70890	4433.74	-2.70016	0.0463286	-58.2827	0	0
AT1G70895	94.2505	-1.2379	0.27748	-4.46124	8.14863e-06	1.97515e-05
AT1G71000	43.433	1.54015	0.421047	3.65791	0.000254281	0.000534883
AT1G71015	12.8366	-2.3628	0.787394	-3.00078	0.00269291	0.00499634
AT1G09217	4.80268	5.76308	1.67567	3.43926	0.000583297	0.00117832
AT1G71030	1977.82	3.10844	0.0783356	39.6811	0	0
AT1G71050	191.557	-1.25943	0.203169	-6.19893	5.68474e-10	1.81164e-09
AT1G71110	2378.2	1.36807	0.0580962	23.5484	1.3038e-122	2.66137e-121
AT1G71140	712.832	1.0943	0.106711	10.2548	1.12597e-24	6.31967e-24
AT1G71180	439.126	-1.72915	0.128001	-13.5089	1.38595e-41	1.12398e-40
AT1G71200	36.3978	-2.19838	0.454593	-4.83593	1.32523e-06	3.40421e-06
AT1G71250	2.38929	4.75675	1.97594	2.40734	0.0160693	0.026432
AT1G71280	19.3577	2.07658	0.661487	3.13927	0.00169371	0.00323097
AT1G71360	5321.51	1.34324	0.0369131	36.3892	6.30359e-290	3.14092e-288
AT1G71390	27.4968	-2.11932	0.514609	-4.11831	3.81653e-05	8.71756e-05
AT1G71400	108.096	1.27863	0.275105	4.64779	3.35505e-06	8.3825e-06
AT1G71500	7430.77	-1.00249	0.0318775	-31.4482	4.44202e-217	1.61677e-215
AT1G71770	21.4354	1.28492	0.624626	2.0571	0.0396768	0.0608266
AT1G71790	473.722	-1.01021	0.128711	-7.84864	4.20561e-15	1.70382e-14
AT1G71830	49.858	-1.30246	0.366935	-3.54957	0.000385854	0.000795157
AT1G71880	1980.75	-1.10517	0.0621021	-17.796	7.58633e-71	9.42961e-70
AT1G71890	4.19034	-5.46878	1.69251	-3.23117	0.00123287	0.00239123
AT1G71930	2.0563	-4.43903	2.09245	-2.12145	0.0338839	0.0526213
AT1G09287	123.798	-1.48619	0.25906	-5.73686	9.64457e-09	2.8726e-08
AT1G72000	33.0237	-3.11337	0.548941	-5.6716	1.41471e-08	4.16636e-08
AT1G72070	27.2399	-1.11871	0.491977	-2.27392	0.022971	0.0367952
AT1G72210	188.559	1.60035	0.194498	8.2281	1.90203e-16	8.0997e-16
AT1G72220	107.922	-1.29734	0.322461	-4.02326	5.73985e-05	0.000129181
AT1G72230	114.711	-2.66589	0.307615	-8.66629	4.46413e-18	2.03223e-17
AT1G72240	666.375	-2.06848	0.122812	-16.8427	1.18659e-63	1.35193e-62
AT1G72250	113.317	1.38433	0.259841	5.32761	9.9513e-08	2.76444e-07
AT1G72430	388.866	-1.38078	0.134619	-10.257	1.10123e-24	6.18388e-24
AT1G72450	2464.68	-1.93066	0.0577932	-33.4064	1.10863e-244	4.60001e-243
AT1G72490	33.4256	-1.6014	0.533559	-3.00135	0.00268783	0.00498854
AT1G72500	774.984	-1.22883	0.114262	-10.7545	5.64383e-27	3.38141e-26
AT1G72600	23.6348	-1.60726	0.555098	-2.89545	0.00378612	0.00688252
AT1G72645	2269.97	-1.72564	0.0559782	-30.8269	1.14157e-208	3.98344e-207
AT1G72660	151.405	1.70271	0.218773	7.78301	7.08167e-15	2.84407e-14
AT1G72700	14530.8	1.12711	0.0256915	43.8709	0	0
AT1G72760	270.484	4.22719	0.225153	18.7748	1.21485e-78	1.65122e-77
AT1G72800	590.432	2.95182	0.133852	22.0529	8.96444e-108	1.63662e-106
AT1G72830	1056	1.22307	0.0810825	15.0842	2.05598e-51	1.95579e-50
AT1G72850	46.0562	1.51543	0.526468	2.87848	0.00399592	0.0072391
AT1G72860	23.3065	1.79218	0.558946	3.20635	0.0013443	0.00259172
AT1G72900	3251.57	-1.63042	0.123905	-13.1586	1.5179e-39	1.18956e-38
AT1G72910	6620.25	-3.03031	0.0435276	-69.618	0	0
AT1G72920	994.169	-3.19873	0.0956805	-33.4314	4.8041e-245	2.00063e-243
AT1G72930	8631.91	-2.726	0.0912525	-29.8731	4.40207e-196	1.43309e-194
AT1G09353	3.40695	-3.14216	1.5889	-1.97757	0.0479776	0.072457
AT1G72940	1525.27	-2.82147	0.0804168	-35.0856	1.11882e-269	5.14768e-268
AT1G72950	127.75	-1.83475	0.299618	-6.12363	9.1465e-10	2.89023e-09
AT1G73010	514.235	1.43239	0.114515	12.5084	6.72017e-36	4.91699e-35
AT1G73040	1358.5	1.3394	0.0835782	16.0257	8.44931e-58	8.90632e-57
AT1G73050	24.9487	5.21275	0.87178	5.97943	2.2392e-09	6.93174e-09
AT1G73325	12.9119	-3.06429	0.848775	-3.61025	0.000305908	0.000638888
AT1G73340	11.1261	5.10585	1.25898	4.05554	5.00183e-05	0.000113252
AT1G73530	1259.71	-1.34975	0.0945783	-14.2712	3.30777e-46	2.91454e-45
AT1G73540	3702.54	-2.5395	0.0487032	-52.1424	0	0
AT1G73600	1239.17	-1.71397	0.0803097	-21.342	4.62727e-101	7.96372e-100
AT1G73630	165.814	1.87145	0.230865	8.10626	5.22026e-16	2.19153e-15
AT1G73680	9616.42	1.13158	0.0316166	35.7908	1.53769e-280	7.4033e-279
AT1G73687	195.016	1.01762	0.195287	5.21091	1.87913e-07	5.12841e-07
AT1G73830	19.9932	-4.21725	0.858366	-4.91312	8.96384e-07	2.33041e-06
AT1G73860	68.5971	1.22705	0.384761	3.18911	0.0014271	0.00274278
AT1G73870	463.014	-2.98445	0.155406	-19.2042	3.41406e-82	4.86952e-81
AT1G73880	841.022	1.53643	0.0922679	16.6519	2.93379e-62	3.28196e-61
AT1G73910	51.7564	-1.34888	0.433813	-3.10937	0.00187487	0.00355605
AT1G74000	24.017	1.4479	0.662268	2.18628	0.0287953	0.0452605
AT1G74010	112.426	1.31677	0.287037	4.58747	4.48653e-06	1.11073e-05
AT1G74020	1285.96	1.71175	0.0940042	18.2093	4.35779e-74	5.63451e-73
AT1G74070	703.702	-2.19506	0.114796	-19.1213	1.67796e-81	2.37254e-80
AT1G74140	10.4224	-2.32501	0.85569	-2.71712	0.00658524	0.0115708
AT1G74420	83.39	3.14823	0.356681	8.82645	1.08055e-18	5.03455e-18
AT1G74430	111.184	-1.89697	0.296657	-6.39449	1.61081e-10	5.25972e-10
AT1G09457	2.23945	-4.55977	2.00669	-2.27228	0.0230695	0.0369451
AT1G74440	1271.72	-1.74254	0.0807485	-21.5798	2.78057e-103	4.88119e-102
AT1G09463	21.1191	-3.35375	0.713141	-4.70278	2.5664e-06	6.46943e-06
AT1G74470	22677.4	-1.35685	0.0259148	-52.3581	0	0
AT1G74490	16.0554	2.34838	0.770215	3.049	0.00229606	0.00430341
AT1G74650	435.462	1.4985	0.148281	10.1058	5.20724e-24	2.87317e-23
AT1G74670	200.987	-3.65932	0.240356	-15.2246	2.42939e-52	2.3512e-51
AT1G74675	3.90237	-5.36921	1.8223	-2.94639	0.00321509	0.00589613
AT1G74870	127.594	-2.18056	0.238426	-9.14566	5.9266e-20	2.89245e-19
AT1G74875	78.7266	-1.25235	0.289529	-4.32548	1.52202e-05	3.60872e-05
AT1G74880	4275.06	-1.6972	0.0514124	-33.0114	5.5746e-239	2.25164e-237
AT1G74930	941.485	-4.8233	0.135501	-35.5959	1.62118e-277	7.67569e-276
AT1G75040	4088.92	-1.2146	0.0474101	-25.619	9.37568e-145	2.25461e-143
AT1G75060	116.054	-1.55217	0.27614	-5.62094	1.89922e-08	5.54317e-08
AT1G75150	145.988	-1.96536	0.24586	-7.99383	1.30815e-15	5.41703e-15
AT1G75160	21.9333	1.4535	0.572594	2.53845	0.0111343	0.0188262
AT1G75180	689.822	1.16554	0.0983732	11.8481	2.2012e-32	1.5004e-31
AT1G75240	86.3812	-2.20179	0.304845	-7.22264	5.0989e-13	1.89638e-12
AT1G75250	3.38829	-5.14923	1.81875	-2.8312	0.00463741	0.0083272
AT1G75260	35.2885	5.16623	0.717316	7.20217	5.92612e-13	2.19759e-12
AT1G75280	484.436	-1.41387	0.126679	-11.161	6.32424e-29	3.97044e-28
AT1G75390	736.513	1.707	0.105108	16.2405	2.60842e-59	2.80389e-58
AT1G75490	44.0809	-1.00294	0.432598	-2.31841	0.0204269	0.032991
AT1G75500	2725.29	-1.70884	0.0525883	-32.4947	1.26736e-231	4.96096e-230
AT1G75550	9.34543	-2.16185	0.875061	-2.47051	0.0134921	0.0224895
AT1G75580	14.6145	1.62714	0.676714	2.40448	0.0161955	0.0266281
AT1G75590	2.14014	-4.50135	2.068	-2.17666	0.0295056	0.0462782
AT1G75600	38.6646	2.43623	0.511527	4.76267	1.91047e-06	4.85564e-06
AT1G75690	2106.76	-1.56972	0.0755081	-20.7888	5.47016e-96	9.08548e-95
AT1G75710	1151.95	-1.17243	0.0953343	-12.2981	9.27741e-35	6.63282e-34
AT1G75720	30.3985	2.94858	0.574294	5.13428	2.8323e-07	7.62577e-07
AT1G75730	700.25	1.00003	0.115	8.69591	3.44057e-18	1.57223e-17
AT1G75750	156.688	2.18962	0.246895	8.86862	7.40607e-19	3.4798e-18
AT1G75770	666.399	-1.22202	0.0989512	-12.3497	4.88945e-35	3.51219e-34
AT1G75780	18.2454	-1.62488	0.632478	-2.56907	0.0101972	0.0173574
AT1G75800	4012.76	-1.29189	0.0433911	-29.773	8.72944e-195	2.83378e-193
AT1G75830	14.8826	2.67844	0.814173	3.28977	0.00100269	0.00196702
AT1G75870	363.034	1.97608	0.139824	14.1326	2.39209e-45	2.07566e-44
AT1G75880	15.0591	4.48811	0.943083	4.75897	1.94579e-06	4.94157e-06
AT1G75900	4762.01	1.19292	0.0398218	29.9564	3.62633e-197	1.18224e-195
AT1G75945	36.2876	1.06276	0.408789	2.59978	0.00932849	0.0159968
AT1G76090	182.342	1.48619	0.205969	7.21558	5.37043e-13	1.99444e-12
AT1G76100	2046.16	-1.81247	0.0753943	-24.0398	1.0665e-127	2.27465e-126
AT1G76110	1068.45	-1.10113	0.0778685	-14.1408	2.12702e-45	1.84917e-44
AT1G76130	1529.07	1.23533	0.0781249	15.8123	2.56147e-56	2.63193e-55
AT1G76135	6.21129	-6.03257	1.51987	-3.96915	7.21305e-05	0.000160688
AT1G76290	3.8019	5.42482	1.71744	3.15867	0.00158492	0.0030313
AT1G76310	23.4976	-1.44506	0.586664	-2.46319	0.0137707	0.0229171
AT1G76370	131.397	1.23434	0.245163	5.03478	4.78399e-07	1.2683e-06
AT1G76405	263.312	-1.45099	0.193447	-7.50072	6.34664e-14	2.45986e-13
AT1G76440	296.057	-1.2665	0.145955	-8.67732	4.0522e-18	1.84618e-17
AT1G76470	29.1266	3.27882	0.600244	5.46248	4.6953e-08	1.33439e-07
AT1G76530	120.15	-2.33669	0.291059	-8.02826	9.88636e-16	4.11334e-15
AT1G76540	79.3431	-1.09254	0.303641	-3.59812	0.00032052	0.00066739
AT1G76610	28.78	-4.7774	1.31166	-3.64224	0.000270277	0.000566963
AT1G76650	816.314	-2.54571	0.103694	-24.5502	4.30826e-133	9.52702e-132
AT1G76690	439.545	1.85937	0.132519	14.0309	1.00806e-44	8.62576e-44
AT1G76720	7480.05	1.01322	0.0316542	32.009	8.16461e-225	3.08996e-223
AT1G76770	56.7947	2.44401	0.38014	6.42924	1.28246e-10	4.2135e-10
AT1G76780	2327.4	1.68747	0.0545583	30.9297	4.76074e-210	1.66633e-208
AT1G76820	4684.3	1.03383	0.0424064	24.379	2.85517e-131	6.25917e-130
AT1G09687	279.921	-1.52762	0.172917	-8.83442	1.00617e-18	4.69279e-18
AT1G76930	174.308	-1.11709	0.217907	-5.12643	2.95283e-07	7.94185e-07
AT1G76965	31.0567	1.07872	0.519385	2.07692	0.0378091	0.0581821
AT1G09697	10.9753	2.44917	0.9308	2.63126	0.008507	0.0146885
AT1G77060	373.75	-1.62092	0.13346	-12.1453	6.07307e-34	4.27362e-33
AT1G77110	61.2811	-1.48721	0.346409	-4.29324	1.76088e-05	4.1492e-05
AT1G77120	1696.91	2.47248	0.0691833	35.7381	1.01155e-279	4.83952e-278
AT1G77138	58.3789	-1.36693	0.339188	-4.02999	5.5779e-05	0.000125709
AT1G77340	11.3699	-3.95079	1.04468	-3.7818	0.000155698	0.000334985
AT1G77390	41.3429	-1.52301	0.414812	-3.67158	0.00024106	0.000508197
AT1G77400	519.396	-1.89843	0.135588	-14.0015	1.52637e-44	1.30218e-43
AT1G77460	457.445	-1.22876	0.135783	-9.04946	1.43683e-19	6.9206e-19
AT1G77490	1146.26	-1.20507	0.07902	-15.2502	1.64143e-52	1.59401e-51
AT1G77580	1054.85	-1.24502	0.0893664	-13.9316	4.06875e-44	3.44665e-43
AT1G77690	142.562	-1.99811	0.254585	-7.84851	4.21024e-15	1.70539e-14
AT1G77855	118.2	-3.63708	0.308218	-11.8003	3.8877e-32	2.62877e-31
AT1G77860	20.1611	-2.90301	0.704165	-4.12263	3.74574e-05	8.56615e-05
AT1G77920	2423.01	1.04641	0.0613292	17.0622	2.83816e-65	3.30121e-64
AT1G77960	35.3442	-1.63081	0.440931	-3.69856	0.000216824	0.000459608
AT1G78020	9084.79	-1.50315	0.0341046	-44.0747	0	0
AT1G78030	260.098	-1.42699	0.156166	-9.13766	6.38169e-20	3.10924e-19
AT1G78080	5936.68	-1.31194	0.0388326	-33.7845	3.3288e-250	1.41729e-248
AT1G78110	5310.98	1.57836	0.0443714	35.5715	3.85981e-277	1.8237e-275
AT1G78120	20.3411	-1.84631	0.713289	-2.58844	0.00964111	0.0164772
AT1G78170	243.645	-2.03009	0.170658	-11.8956	1.247e-32	8.55615e-32
AT1G78230	1057.17	1.36	0.085454	15.915	4.98826e-57	5.19567e-56
AT1G78260	43.009	-1.10773	0.40408	-2.74137	0.00611835	0.0108029
AT1G78280	1766.99	1.02707	0.0614094	16.725	8.61495e-63	9.71833e-62
AT1G78290	1614.17	-1.1046	0.070739	-15.6151	5.74469e-55	5.7804e-54
AT1G78370	1096.79	-3.67886	0.0978737	-37.5878	0	0
AT1G78380	19527.4	1.04444	0.0257353	40.5837	0	0
AT1G78390	16.7207	2.64062	0.727079	3.63182	0.000281424	0.000589533
AT1G78410	354.433	-1.59414	0.145193	-10.9795	4.79477e-28	2.94302e-27
AT1G78440	22.0267	-7.85502	1.29046	-6.087	1.15045e-09	3.61679e-09
AT1G78450	320.029	-4.23434	0.197766	-21.4108	1.05894e-101	1.83773e-100
AT1G78478	39.0696	-1.67386	0.44608	-3.75236	0.000175176	0.000375194
AT1G78580	886.913	1.40612	0.0968085	14.5247	8.44532e-48	7.5968e-47
AT1G78610	7224.57	1.4247	0.0375865	37.9045	0	0
AT1G78750	86.8249	-1.17695	0.300801	-3.91273	9.12571e-05	0.000201429
AT1G78820	934.542	-1.14699	0.0926804	-12.3758	3.5351e-35	2.54735e-34
AT1G78850	10619.6	1.16029	0.0297278	39.0305	0	0
AT1G78955	82.9066	-1.02962	0.33755	-3.05027	0.00228638	0.00428563
AT1G78970	793.247	-3.74455	0.117881	-31.7655	1.93904e-221	7.12573e-220
AT1G78990	33.3311	-1.43169	0.462008	-3.09886	0.0019427	0.00367737
AT1G78995	1660.37	-1.49878	0.0958523	-15.6363	4.11891e-55	4.15001e-54
AT1G79040	78885.9	-1.13571	0.0189846	-59.8224	0	0
AT1G79075	702.141	-1.64048	0.133308	-12.306	8.41288e-35	6.02228e-34
AT1G79110	8863.48	1.18312	0.039403	30.0263	4.45865e-198	1.46615e-196
AT1G79130	2.72373	4.94615	1.89878	2.60491	0.00918984	0.0157721
AT1G79180	36.7732	1.38414	0.475247	2.91247	0.00358584	0.00653928
AT1G79270	24666.7	1.23016	0.0237783	51.7343	0	0
AT1G79420	36.271	-1.29436	0.434079	-2.98185	0.0028651	0.00529728
AT1G79430	672.743	1.17406	0.110681	10.6076	2.74735e-26	1.61383e-25
AT1G79500	326.503	-1.34266	0.15017	-8.94089	3.86041e-19	1.83271e-18
AT1G79530	874.383	1.15795	0.0908	12.7528	3.00747e-37	2.25546e-36
AT1G79680	89.957	-1.21893	0.315491	-3.86361	0.000111724	0.000244104
AT1G79760	42.3091	-4.28964	0.578577	-7.41412	1.22436e-13	4.69045e-13
AT1G79860	22.6424	2.52843	0.568377	4.4485	8.64707e-06	2.09218e-05
AT1G79900	1497.21	2.01837	0.079384	25.4254	1.32195e-142	3.12623e-141
AT1G79910	65.4581	1.46706	0.365248	4.0166	5.90429e-05	0.000132724
AT1G80120	1255.55	-1.20564	0.0854231	-14.1138	3.12431e-45	2.70178e-44
AT1G80133	3.7964	-5.31147	1.80144	-2.94846	0.00319364	0.00585963
AT1G80160	1645.32	3.51809	0.0785022	44.8151	0	0
AT1G80240	2.01932	4.51564	2.26297	1.99545	0.0459937	0.0696637
AT1G80330	3.82474	5.4326	1.75184	3.10108	0.00192815	0.00365134
AT1G80440	935.256	-1.96481	0.0908166	-21.6349	8.43718e-104	1.48683e-102
AT1G80555	37.215	1.0031	0.409711	2.44832	0.0143525	0.0237951
AT1G80660	336.77	4.82533	0.218583	22.0755	5.43466e-108	9.9618e-107
AT1G80820	186.729	-1.51421	0.223258	-6.78235	1.18235e-11	4.11128e-11
AT1G80840	2408.14	-1.93682	0.0663594	-29.1869	2.84505e-187	8.79767e-186
AT1G80850	98.4517	-3.83012	0.769626	-4.97659	6.47132e-07	1.70121e-06
AT1G80865	7.18916	3.42159	1.22563	2.79169	0.00524343	0.00935212
AT2G01021	290.051	-1.56674	0.158289	-9.89799	4.24745e-23	2.28396e-22
AT2G01150	849.945	1.03314	0.0991424	10.4208	1.99234e-25	1.14729e-24
AT2G01250	10347.9	-1.15575	0.0307646	-37.5675	0	0
AT2G01275	131.803	4.7919	1.1146	4.29921	1.71408e-05	4.04562e-05
AT2G01280	193.473	6.64493	0.45527	14.5956	2.99608e-48	2.71324e-47
AT2G01300	42.584	-1.78285	0.433187	-4.11566	3.86065e-05	8.81479e-05
AT2G01420	3091.9	-1.0613	0.0480405	-22.0918	3.78791e-108	6.95445e-107
AT2G01422	608.11	2.96421	0.144066	20.5753	4.57167e-94	7.43091e-93
AT2G01530	51.4086	1.79846	0.379892	4.73412	2.20006e-06	5.56934e-06
AT2G01590	562.149	-1.8284	0.112853	-16.2016	4.91549e-59	5.26402e-58
AT2G01818	31.835	-1.96186	0.525137	-3.73589	0.000187051	0.000399411
AT2G01850	7337.2	1.53158	0.0346338	44.2221	0	0
AT2G01890	855.129	4.33611	0.123426	35.1312	2.24839e-270	1.03657e-268
AT2G01913	78.9516	2.60036	0.374331	6.94669	3.73952e-12	1.33824e-11
AT2G01940	319.425	-1.02124	0.154954	-6.59059	4.38095e-11	1.47874e-10
AT2G01950	193.755	-1.7333	0.205133	-8.44962	2.92253e-17	1.2873e-16
AT2G02010	1152.39	3.89099	0.0978423	39.768	0	0
AT2G02100	665.807	-2.4324	0.115224	-21.1102	6.40879e-99	1.08578e-97
AT2G02120	149.39	3.02497	0.261628	11.5621	6.41311e-31	4.21768e-30
AT2G02140	323.551	1.29854	0.147937	8.77768	1.66888e-18	7.72213e-18
AT2G02240	79.3091	1.292	0.332462	3.88616	0.000101843	0.000223756
AT2G02250	160.799	6.26099	0.446745	14.0147	1.26771e-44	1.08313e-43
AT2G02380	37.7043	1.64446	0.461404	3.56403	0.000365204	0.000755058
AT2G02710	5255.5	1.20012	0.0395893	30.3143	7.43801e-202	2.49622e-200
AT2G02720	67.7629	1.86505	0.340112	5.48364	4.16655e-08	1.18812e-07
AT2G02930	52.4165	-2.45558	0.417178	-5.88618	3.95221e-09	1.20547e-08
AT2G02950	544.061	-2.03995	0.121425	-16.8	2.44064e-63	2.77242e-62
AT2G02990	11.5004	2.62026	0.888409	2.94938	0.00318411	0.00584308
AT2G03070	541.006	1.10789	0.115775	9.56937	1.07559e-21	5.53964e-21
AT2G03200	32.3176	-1.9601	0.574509	-3.41179	0.000645387	0.00129708
AT2G03350	457.775	-1.01494	0.11592	-8.75546	2.03281e-18	9.37756e-18
AT2G03500	154.038	1.35664	0.203867	6.65455	2.84173e-11	9.68361e-11
AT2G03580	17.2494	-1.84327	0.662156	-2.78374	0.00537356	0.00956441
AT2G03680	2509.64	-1.52673	0.0530073	-28.8023	2.00902e-182	6.01677e-181
AT2G03750	1670.67	-1.57972	0.0662476	-23.8456	1.12361e-125	2.35246e-124
AT2G03810	1401.57	1.33605	0.0714559	18.6975	5.187e-78	7.00015e-77
AT2G03840	13.975	2.11827	0.71417	2.96606	0.00301639	0.00555182
AT2G03850	18.1715	3.15911	0.772896	4.08736	4.36301e-05	9.92704e-05
AT2G03980	1357.96	-1.06881	0.0678215	-15.7592	5.93957e-56	6.06745e-55
AT2G04115	6.70509	3.14475	1.21963	2.57844	0.00992468	0.0169238
AT2G04190	116.234	3.57915	0.296106	12.0874	1.23106e-33	8.59936e-33
AT2G04220	8.54799	2.03915	1.01232	2.01432	0.0439754	0.0668463
AT2G04420	19.8856	1.30143	0.595169	2.18666	0.0287675	0.045223
AT2G04450	539.326	-2.0328	0.113073	-17.9777	2.91451e-72	3.68488e-71
AT2G04495	3467.34	-1.91945	0.0552548	-34.7382	2.09257e-264	9.45632e-263
AT2G04515	176.23	-1.35172	0.195272	-6.92224	4.4455e-12	1.58591e-11
AT2G04570	371.521	-1.16747	0.131691	-8.86517	7.63893e-19	3.58626e-18
AT2G04805	38.2878	2.97424	0.541548	5.49211	3.97158e-08	1.1345e-07
AT2G04780	101.72	-2.85994	0.317458	-9.00886	2.08208e-19	9.9717e-19
AT2G04790	915.446	-2.16838	0.0982419	-22.0718	5.89511e-108	1.07971e-106
AT2G04795	189.84	-1.1747	0.182112	-6.45045	1.11518e-10	3.67288e-10
AT2G05070	791.666	-3.99366	0.123823	-32.253	3.19624e-228	1.23212e-226
AT2G05100	761.803	-1.86209	0.125994	-14.7792	1.9957e-49	1.84837e-48
AT2G04875	3.46058	3.20372	1.62138	1.97592	0.0481634	0.0727039
AT2G05160	176.406	-3.25004	0.249373	-13.0329	7.95671e-39	6.16152e-38
AT2G05220	2630.72	-1.20334	0.0508335	-23.6721	6.98836e-124	1.43806e-122
AT2G05330	16.0616	1.30792	0.644047	2.03078	0.0422771	0.0645052
AT2G05380	4400.22	-1.51141	0.0435636	-34.6944	9.57085e-264	4.29953e-262
AT2G05540	515.542	1.35716	0.110725	12.257	1.54015e-34	1.09563e-33
AT2G05580	5.7654	6.02831	1.61845	3.72474	0.000195514	0.000416603
AT2G05850	358.859	1.63683	0.163165	10.0317	1.10607e-23	6.03721e-23
AT2G05995	73.3626	-2.26989	0.415628	-5.46134	4.72547e-08	1.34213e-07
AT2G06520	7417.83	-1.88761	0.0406179	-46.4724	0	0
AT2G06925	183.763	-2.27381	0.219508	-10.3587	3.82201e-25	2.1811e-24
AT2G07040	408.628	1.20737	0.15168	7.95999	1.72047e-15	7.07949e-15
AT2G07180	5340.24	-1.23269	0.0402303	-30.6409	3.49659e-206	1.19276e-204
AT2G07340	713.597	-1.05247	0.0940773	-11.1873	4.70329e-29	2.96584e-28
AT2G07633	47.7248	1.36462	0.413092	3.30343	0.000955103	0.00187916
AT2G05215	281.423	1.21806	0.158638	7.67825	1.61282e-14	6.39664e-14
AT2G07689	14.5281	2.00506	0.733411	2.73388	0.00625922	0.0110379
AT2G07715	552.458	1.71262	0.124992	13.7019	9.89637e-43	8.21255e-42
AT2G07721	2.02947	4.52208	2.29347	1.97172	0.0486419	0.073363
AT2G07827	18.2055	1.44037	0.649569	2.21743	0.026594	0.0420934
AT2G07659	29.9549	1.64902	0.476748	3.45888	0.000542417	0.00109904
AT2G07690	545.993	-1.14979	0.119485	-9.62289	6.40063e-22	3.32352e-21
AT2G10930	48.1962	-1.12318	0.468486	-2.39747	0.0165086	0.0270999
AT2G10970	4.80645	2.68397	1.27677	2.10216	0.0355391	0.055008
AT2G11810	696.129	5.50776	0.176779	31.1562	4.18303e-213	1.49158e-211
AT2G11891	79.8416	1.76026	0.295408	5.95875	2.54168e-09	7.83303e-09
AT2G12190	772.645	1.58601	0.102293	15.5046	3.23086e-54	3.20592e-53
AT2G12400	10202.8	1.12495	0.0277907	40.4793	0	0
AT2G05815	3.49594	-5.19685	1.79388	-2.89698	0.00376773	0.00685073
AT2G05825	14.4541	-2.88321	0.869711	-3.31513	0.000915994	0.00180673
AT2G13350	124.463	1.95816	0.249252	7.85614	3.96161e-15	1.60725e-14
AT2G13463	35.7509	1.18082	0.489658	2.41153	0.0158859	0.0261567
AT2G13547	13.7886	-1.76705	0.769367	-2.29675	0.0216328	0.0347883
AT2G13550	53.6887	-1.28135	0.373001	-3.43525	0.000592017	0.00119519
AT2G13570	22.5128	1.89683	0.563388	3.36683	0.000760386	0.00151552
AT2G13610	61.3912	-1.05233	0.322	-3.26809	0.00108275	0.00211427
AT2G13640	2.70469	4.93693	1.95354	2.52717	0.0114987	0.0194075
AT2G13790	3546.75	-1.4677	0.0460814	-31.8502	1.3067e-222	4.84882e-221
AT2G13810	41.006	1.06483	0.402219	2.64739	0.00811163	0.0140623
AT2G13820	20.5836	-2.8203	0.677204	-4.16463	3.11864e-05	7.18676e-05
AT2G14070	9.90772	-3.11955	0.966735	-3.2269	0.00125141	0.00242514
AT2G14095	5.54895	5.96975	1.57099	3.79999	0.000144701	0.000312297
AT2G14110	1132.38	1.03155	0.08705	11.8501	2.15036e-32	1.46619e-31
AT2G14210	8.5708	2.60575	1.08585	2.39973	0.0164073	0.0269511
AT2G14247	29.0358	-5.36242	0.854238	-6.27744	3.44204e-10	1.109e-09
AT2G14290	13.3153	-1.73142	0.699613	-2.47483	0.0133301	0.0222421
AT2G06185	35.0588	-2.52886	0.471069	-5.36835	7.94581e-08	2.22411e-07
AT2G14560	19156.3	-2.46396	0.0248933	-98.9806	0	0
AT2G14610	1383.09	-3.78615	0.0971483	-38.9729	0	0
AT2G14620	48.3578	1.9808	0.422759	4.6854	2.79415e-06	7.02107e-06
AT2G14635	7.00653	-4.29466	1.41468	-3.03579	0.00239906	0.00448541
AT2G14890	969.064	-1.74526	0.099245	-17.5854	3.18642e-69	3.87e-68
AT2G14900	405.514	4.65964	0.196152	23.7552	9.71193e-125	2.01671e-123
AT2G14960	11.5561	6.05082	1.38639	4.36445	1.27443e-05	3.04225e-05
AT2G15010	2.02567	4.51979	2.25264	2.00644	0.0448091	0.0680048
AT2G06345	20.3659	-2.4897	0.642903	-3.87259	0.000107683	0.000235792
AT2G06355	93.5653	-1.25892	0.275876	-4.56335	5.03444e-06	1.24139e-05
AT2G15042	2856.14	-1.32885	0.0661783	-20.0799	1.1067e-89	1.71343e-88
AT2G15050	2301.31	-1.61721	0.0609406	-26.5376	3.57518e-155	9.2715e-154
AT2G15080	1164.06	-2.13099	0.0817042	-26.0817	5.87938e-150	1.4712e-148
AT2G15090	43.0815	-1.84291	0.443747	-4.15306	3.28065e-05	7.5441e-05
AT2G15128	379.252	-1.54857	0.144488	-10.7177	8.40793e-27	5.00724e-26
AT2G15130	50.5042	-1.67355	0.362993	-4.61041	4.01866e-06	9.98583e-06
AT2G15292	2032.01	-1.04982	0.0570923	-18.388	1.63776e-75	2.15793e-74
AT2G15310	408.165	1.88095	0.139777	13.4568	2.80844e-41	2.26712e-40
AT2G15340	21.481	-4.31985	0.786594	-5.49184	3.97766e-08	1.1361e-07
AT2G15390	1665.95	-1.08806	0.0655478	-16.5995	7.03278e-62	7.8214e-61
AT2G15400	44.8487	-1.72896	0.435041	-3.97423	7.06068e-05	0.000157386
AT2G15490	70.3171	3.89013	0.398991	9.74993	1.84602e-22	9.70246e-22
AT2G15760	57.9742	-1.98584	0.341345	-5.8177	5.96646e-09	1.7994e-08
AT2G15880	711.803	1.20434	0.116461	10.3412	4.58977e-25	2.6127e-24
AT2G06535	9.82632	1.91247	0.818635	2.33617	0.0194823	0.0315749
AT2G16030	2.07769	4.55301	2.24688	2.02637	0.0427268	0.0651305
AT2G16060	26.0627	-2.48204	0.59169	-4.19484	2.73066e-05	6.32974e-05
AT2G16440	286.759	-1.07668	0.164106	-6.56086	5.34995e-11	1.79625e-10
AT2G16570	22.5342	2.5849	0.581409	4.44593	8.75135e-06	2.11607e-05
AT2G16575	7.54203	2.23405	1.04509	2.13766	0.0325443	0.0506923
AT2G16586	54.203	1.45053	0.34936	4.15196	3.29636e-05	7.57565e-05
AT2G16600	27846.5	-1.09626	0.0212111	-51.6835	0	0
AT2G16730	141.538	1.59352	0.246594	6.46213	1.03236e-10	3.40505e-10
AT2G16750	271.496	-3.75648	0.202606	-18.5408	9.67753e-77	1.28926e-75
AT2G16850	70.7567	-1.43363	0.323797	-4.42757	9.52998e-06	2.29728e-05
AT2G16890	2724.82	3.06141	0.0664295	46.0851	0	0
AT2G16990	7989.84	2.07751	0.0368219	56.4203	0	0
AT2G17036	297.596	-1.35741	0.152834	-8.88159	6.59129e-19	3.10016e-18
AT2G17040	6635.81	-2.48295	0.0359585	-69.0506	0	0
AT2G17280	696.671	1.32929	0.110005	12.0839	1.28504e-33	8.97093e-33
AT2G06905	2.25632	4.67169	2.1875	2.13563	0.0327095	0.0509184
AT2G17442	303.249	-1.37704	0.14759	-9.33019	1.05678e-20	5.27603e-20
AT2G17470	205.78	7.32241	0.536769	13.6416	2.26382e-42	1.86104e-41
AT2G17480	804.511	1.04959	0.0916338	11.4542	2.24125e-30	1.45678e-29
AT2G17500	2779.23	1.65178	0.055073	29.9925	1.22949e-197	4.03715e-196
AT2G17630	139.278	-1.34131	0.242704	-5.52654	3.26601e-08	9.3883e-08
AT2G17660	93.4517	3.09925	0.332516	9.32063	1.15656e-20	5.76158e-20
AT2G17680	207.659	1.23024	0.212673	5.78467	7.26567e-09	2.17798e-08
AT2G17740	23.0294	-2.52321	0.635611	-3.96974	7.19522e-05	0.000160338
AT2G17780	187.34	-2.08623	0.217207	-9.60479	7.63139e-22	3.94464e-21
AT2G17830	164.189	1.21172	0.216524	5.59625	2.19041e-08	6.36457e-08
AT2G17880	128.914	-2.08964	0.250972	-8.32618	8.34905e-17	3.61133e-16
AT2G17890	42.5014	1.05085	0.398584	2.63647	0.00837741	0.0144812
AT2G18010	10.9789	-2.12456	0.919585	-2.31035	0.0208689	0.033662
AT2G18180	136.257	1.82959	0.247546	7.39089	1.45849e-13	5.56683e-13
AT2G18190	67.4379	5.35111	0.564082	9.4864	2.39162e-21	1.21829e-20
AT2G18196	208.277	-1.83998	0.189984	-9.68492	3.49483e-22	1.82465e-21
AT2G18210	32.1615	-3.6302	0.558026	-6.50544	7.74677e-11	2.57748e-10
AT2G18300	95.0137	-4.23422	0.397899	-10.6414	1.91163e-26	1.12721e-25
AT2G18328	331.091	-2.08897	0.154904	-13.4857	1.89979e-41	1.5385e-40
AT2G18350	433.501	-1.23121	0.120865	-10.1867	2.27272e-24	1.26502e-23
AT2G18370	10.3341	3.84636	1.07032	3.59365	0.000326082	0.000678351
AT2G18470	155.067	1.11662	0.230039	4.85406	1.20958e-06	3.11627e-06
AT2G18500	6.27547	-4.12624	1.41118	-2.92397	0.003456	0.00631662
AT2G18540	662.127	3.01977	0.113838	26.527	4.73702e-155	1.22705e-153
AT2G18550	114.308	-2.24112	0.275967	-8.12096	4.62503e-16	1.94594e-15
AT2G18560	458.992	-2.39283	0.136828	-17.4879	1.77305e-68	2.13975e-67
AT2G18570	163.278	-2.05782	0.229636	-8.96123	3.2108e-19	1.52845e-18
AT2G18600	247.429	1.42569	0.185054	7.70417	1.31701e-14	5.24712e-14
AT2G18650	21.5876	-3.01148	0.683438	-4.40637	1.05119e-05	2.52519e-05
AT2G18680	580.866	-2.67139	0.128919	-20.7215	2.21775e-95	3.66748e-94
AT2G18690	1060.94	-2.14585	0.0839971	-25.5467	5.9785e-144	1.42864e-142
AT2G18780	122.042	1.60049	0.240322	6.65976	2.74275e-11	9.3505e-11
AT2G18950	6687.11	1.69693	0.0363156	46.7275	0	0
AT2G19050	110.662	1.90607	0.277758	6.86233	6.77471e-12	2.39142e-11
AT2G19170	88.6807	-1.2178	0.316193	-3.85145	0.000117421	0.000255985
AT2G19420	2.23095	4.65678	2.19339	2.12309	0.0337462	0.0524213
AT2G19460	407.931	-1.43742	0.134412	-10.6941	1.08458e-26	6.44395e-26
AT2G19550	13.7238	1.60266	0.704366	2.27532	0.0228867	0.036673
AT2G19580	137.58	-1.07917	0.245162	-4.40189	1.07314e-05	2.57629e-05
AT2G19610	9.14557	6.69147	1.44997	4.6149	3.93283e-06	9.78321e-06
AT2G19670	56.1621	-1.44552	0.357606	-4.04223	5.29461e-05	0.000119573
AT2G19740	4302.03	-1.05713	0.0492657	-21.4577	3.86564e-102	6.72392e-101
AT2G19780	59.7575	-1.22721	0.330553	-3.71259	0.000205149	0.000436156
AT2G19800	14.7309	1.90346	0.757968	2.51127	0.0120299	0.0202519
AT2G19810	7883.02	-1.28187	0.0331778	-38.6365	0	0
AT2G19850	2.21255	4.64634	2.0109	2.31058	0.0208561	0.0336461
AT2G19900	3262.51	5.27843	0.0807118	65.3985	0	0
AT2G19920	11.4313	-2.86796	0.891802	-3.21592	0.00130028	0.00251323
AT2G19960	2.50586	-4.72577	1.95469	-2.41766	0.0156207	0.0257517
AT2G19980	7.55463	2.75613	1.0821	2.54701	0.010865	0.018398
AT2G19990	4.11899	-5.44044	1.69072	-3.21782	0.00129167	0.00249743
AT2G20030	6.1988	6.13065	1.53964	3.98189	6.83707e-05	0.00015261
AT2G20142	2060.01	-1.36284	0.0592384	-23.006	4.05495e-117	7.94318e-116
AT2G20150	62.5248	-1.05446	0.400061	-2.63573	0.00839555	0.0145093
AT2G20260	5788.95	-1.13818	0.0434279	-26.2084	2.13145e-151	5.3748e-150
AT2G20340	2906.78	-1.90973	0.0583362	-32.7367	4.69614e-235	1.85738e-233
AT2G20362	13.7848	1.90791	0.781105	2.44258	0.0145829	0.0241489
AT2G20380	2.92076	5.04537	1.8459	2.73329	0.0062706	0.0110571
AT2G20430	10.8707	2.58381	0.936301	2.7596	0.00578728	0.0102604
AT2G20550	119.329	-1.08725	0.24021	-4.52623	6.00459e-06	1.47234e-05
AT2G20560	4313.8	1.49781	0.0444896	33.6664	1.79262e-248	7.57581e-247
AT2G20670	137.767	-2.17754	0.23245	-9.3678	7.40619e-21	3.71792e-20
AT2G20700	31.5161	1.06265	0.471166	2.25537	0.0241103	0.0384985
AT2G20710	11.4008	-1.92212	0.826244	-2.32633	0.0200008	0.0323601
AT2G20720	44.6377	-1.21475	0.39543	-3.07198	0.00212645	0.00399997
AT2G20723	34.9361	-1.6614	0.462125	-3.59513	0.00032423	0.000674623
AT2G20750	40.8401	-2.08495	0.443687	-4.69914	2.61258e-06	6.57858e-06
AT2G20800	130.444	3.65479	0.276125	13.236	5.43734e-40	4.29065e-39
AT2G20805	4.76208	5.75211	1.68571	3.41228	0.000644219	0.00129508
AT2G20980	82.1935	-1.293	0.29587	-4.37018	1.24145e-05	2.96537e-05
AT2G21050	117.13	-2.83256	0.289281	-9.79173	1.22185e-22	6.47109e-22
AT2G21187	44.2126	1.72218	0.397114	4.33673	1.44618e-05	3.43783e-05
AT2G21330	21901.2	-2.15116	0.0268082	-80.2425	0	0
AT2G21465	21.566	5.04073	0.901632	5.59067	2.26196e-08	6.56746e-08
AT2G21480	45.6911	1.28982	0.419077	3.07777	0.00208554	0.00392854
AT2G21550	100.312	-3.04551	0.302965	-10.0524	8.97006e-24	4.91372e-23
AT2G21590	8999.52	2.2274	0.0327662	67.9786	0	0
AT2G21640	828.129	1.33162	0.0941253	14.1473	1.93986e-45	1.69033e-44
AT2G07435	11.7671	-2.531	0.966299	-2.61927	0.00881181	0.0151724
AT2G21650	2.14014	-4.50135	2.068	-2.17666	0.0295056	0.0462782
AT2G21660	27471.8	-1.89087	0.0260587	-72.5621	0	0
AT2G21780	48.6289	1.66094	0.386468	4.29774	1.7255e-05	4.0713e-05
AT2G21850	424.099	-1.84398	0.155922	-11.8263	2.85324e-32	1.94022e-31
AT2G21890	11.7536	-1.93632	0.810921	-2.3878	0.0169495	0.0277797
AT2G22055	512.787	1.70632	0.124883	13.6633	1.68097e-42	1.3879e-41
AT2G22088	60.2633	1.00519	0.351474	2.85994	0.00423719	0.00764947
AT2G22122	19.9012	-3.09952	0.71833	-4.3149	1.59677e-05	3.78031e-05
AT2G22170	703.011	-3.431	0.145814	-23.53	2.01126e-122	4.09225e-121
AT2G22180	36.432	1.40891	0.456895	3.08366	0.00204469	0.00385699
AT2G22190	4698.53	-1.03627	0.0392422	-26.407	1.13783e-153	2.92085e-152
AT2G22330	2268.22	-1.92638	0.0598447	-32.1897	2.45735e-227	9.42507e-226
AT2G22340	41.5965	1.06911	0.430733	2.48207	0.0130622	0.0218384
AT2G22420	762.919	-1.57153	0.104456	-15.0449	3.72869e-51	3.53227e-50
AT2G22470	311.635	2.76177	0.180152	15.3303	4.80097e-53	4.69422e-52
AT2G22500	6249.6	-1.76063	0.0416264	-42.296	0	0
AT2G22510	7.60897	4.44578	1.43725	3.09324	0.00197981	0.00374328
AT2G22560	799.831	1.20126	0.0901914	13.319	1.795e-40	1.42632e-39
AT2G22630	7.63442	-3.30097	1.18495	-2.78575	0.00534048	0.00951183
AT2G22805	13.3314	2.30596	0.745522	3.09308	0.00198092	0.00374474
AT2G22810	28.423	2.22046	0.548262	4.04999	5.12202e-05	0.000115813
AT2G22850	22.0537	-1.61301	0.651416	-2.47616	0.0132806	0.0221644
AT2G22930	20.1675	-1.79807	0.640774	-2.80608	0.00501476	0.00896458
AT2G22980	2031.89	-1.73111	0.0691752	-25.025	3.2687e-138	7.48195e-137
AT2G23000	16572.9	3.84144	0.0360428	106.58	0	0
AT2G23110	43.3331	1.63035	0.399426	4.08174	4.46989e-05	0.000101591
AT2G07890	30.92	8.44864	1.25943	6.70829	1.96918e-11	6.75669e-11
AT2G23150	852.395	1.9647	0.101084	19.4364	3.79731e-84	5.52316e-83
AT2G23170	290.07	3.3938	0.203092	16.7106	1.09709e-62	1.23516e-61
AT2G23180	1347.3	1.41995	0.0792353	17.9207	8.1274e-72	1.02416e-70
AT2G23270	34.0343	-2.73094	0.529291	-5.15962	2.47455e-07	6.68463e-07
AT2G23320	1565	-1.19113	0.0700693	-16.9992	8.31931e-65	9.62265e-64
AT2G23340	1862.27	-1.63228	0.0651031	-25.0723	9.98392e-139	2.29218e-137
AT2G23410	3.61513	-5.25379	1.72397	-3.04749	0.0023076	0.00432291
AT2G23430	7700.66	1.15103	0.033007	34.8722	1.95995e-266	8.92775e-265
AT2G23530	6.05946	-2.98608	1.26068	-2.36862	0.0178545	0.0291542
AT2G23540	11.6633	4.1235	1.08072	3.81551	0.000135904	0.000294145
AT2G23550	32.5356	-1.14198	0.510364	-2.23757	0.0252492	0.0401653
AT2G23560	81.8665	-1.08491	0.310617	-3.49274	0.00047809	0.000974586
AT2G23600	1441.14	-1.89016	0.0704596	-26.8261	1.60276e-158	4.21875e-157
AT2G23640	8.77298	4.11897	1.14907	3.58462	0.000337566	0.000700964
AT2G23680	2226.23	-1.96425	0.058853	-33.3755	3.11005e-244	1.28344e-242
AT2G23790	5590.46	1.6809	0.0371112	45.2935	0	0
AT2G23830	22.7904	-1.21473	0.532043	-2.28314	0.0224219	0.0359838
AT2G23840	1940.6	1.05798	0.0661252	15.9997	1.28491e-57	1.35138e-56
AT2G23900	522.337	2.13309	0.146633	14.5472	6.08646e-48	5.48575e-47
AT2G23910	18119.1	3.80558	0.033695	112.942	0	0
AT2G24070	5.17779	-3.78979	1.45812	-2.5991	0.00934687	0.0160247
AT2G24320	13.1265	1.50734	0.756648	1.99213	0.0463566	0.0701574
AT2G24370	89.7503	2.0937	0.287506	7.28228	3.2822e-13	1.23318e-12
AT2G24490	223.588	-1.33312	0.182652	-7.29868	2.90603e-13	1.09437e-12
AT2G24545	34.7767	1.08693	0.447454	2.42913	0.015135	0.0250015
AT2G24550	2439.22	-1.13906	0.0533722	-21.3419	4.64067e-101	7.98075e-100
AT2G24560	7.09679	-3.23952	1.25655	-2.57811	0.00993417	0.0169362
AT2G24580	284.215	-1.41614	0.16667	-8.49671	1.95037e-17	8.64262e-17
AT2G24600	1956.49	-2.16769	0.0667745	-32.4629	3.56351e-231	1.39013e-229
AT2G24645	282.053	-2.23485	0.164739	-13.566	6.37186e-42	5.2061e-41
AT2G24800	2.32076	-4.60686	2.17191	-2.12111	0.0339126	0.0526559
AT2G24850	2131.34	-1.15883	0.0575721	-20.1284	4.16623e-90	6.47667e-89
AT2G25060	40.7678	-1.29055	0.431028	-2.99412	0.00275235	0.00509999
AT2G25090	9.04996	2.25651	0.931148	2.42336	0.0153776	0.0253839
AT2G25200	272.394	-2.12228	0.172751	-12.2852	1.08773e-34	7.76448e-34
AT2G25210	1883.75	-1.00077	0.0716095	-13.9753	2.20466e-44	1.87523e-43
AT2G25220	59.2395	-1.08466	0.347089	-3.12501	0.00177799	0.00338299
AT2G25240	4.87435	-3.71716	1.52534	-2.43693	0.0148124	0.0245005
AT2G25297	91.8379	-2.28461	0.296846	-7.69626	1.40112e-14	5.57248e-14
AT2G25440	151.495	-2.18937	0.265712	-8.23964	1.72724e-16	7.37324e-16
AT2G25480	1066.56	-1.32558	0.0877722	-15.1025	1.55939e-51	1.4865e-50
AT2G25482	9.09346	3.41889	1.06238	3.21814	0.00129026	0.00249492
AT2G25510	75878.4	-3.31386	0.016864	-196.505	0	0
AT2G25625	8880.76	1.17836	0.0307506	38.3199	0	0
AT2G25735	176.715	-2.65893	0.2193	-12.1246	7.82052e-34	5.48639e-33
AT2G25770	27.8037	2.02194	0.51196	3.94942	7.83403e-05	0.000173911
AT2G25820	167.324	-1.3783	0.213133	-6.46684	1.00075e-10	3.30606e-10
AT2G25900	927.018	-2.1455	0.0950474	-22.5729	7.9944e-113	1.51654e-111
AT2G25940	56.2604	5.26644	0.584986	9.00269	2.20263e-19	1.0538e-18
AT2G26190	5941.1	-1.67597	0.0443921	-37.7538	0	0
AT2G26211	189.876	-1.02375	0.210066	-4.87346	1.09663e-06	2.8355e-06
AT2G26240	813.431	-1.3988	0.095558	-14.6382	1.6024e-48	1.46449e-47
AT2G26250	21236.9	1.10107	0.0254228	43.3102	0	0
AT2G26270	100.377	-1.51546	0.256729	-5.90296	3.57047e-09	1.09152e-08
AT2G26400	177.59	-1.38616	0.245228	-5.65254	1.58091e-08	4.64024e-08
AT2G26410	222.979	1.62547	0.184855	8.79323	1.45315e-18	6.74445e-18
AT2G26440	1376.72	-1.15534	0.0876335	-13.1838	1.08797e-39	8.55271e-39
AT2G26450	510.926	2.07064	0.147731	14.0163	1.23939e-44	1.05933e-43
AT2G26480	19.8097	1.66687	0.629704	2.64707	0.00811933	0.0140724
AT2G26490	80.0666	1.90262	0.287418	6.61968	3.59983e-11	1.2215e-10
AT2G26515	65.0089	-2.08387	0.326982	-6.37304	1.85322e-10	6.03658e-10
AT2G26530	668.521	-2.58645	0.129834	-19.9212	2.66478e-88	4.05961e-87
AT2G26560	450.58	-2.97808	0.145802	-20.4255	9.93084e-93	1.59488e-91
AT2G26580	583.212	-1.13203	0.113975	-9.93227	3.01313e-23	1.6279e-22
AT2G26690	9378.25	1.30518	0.0291817	44.7259	0	0
AT2G26692	110.649	2.53344	0.27497	9.21351	3.1564e-20	1.55042e-19
AT2G26730	1328.48	-1.12172	0.0760663	-14.7466	3.23784e-49	2.98669e-48
AT2G26760	57.4105	-1.23367	0.342432	-3.60267	0.000314964	0.00065642
AT2G26850	501.438	1.93268	0.131414	14.7068	5.83361e-49	5.35945e-48
AT2G26975	1369.98	-1.01204	0.0718162	-14.092	4.25103e-45	3.66085e-44
AT2G27035	16.7038	3.55825	0.804346	4.42378	9.69885e-06	2.33602e-05
AT2G27080	524.224	1.69093	0.132395	12.7719	2.35427e-37	1.76908e-36
AT2G27130	148.139	-1.37502	0.213386	-6.4438	1.16516e-10	3.83364e-10
AT2G27140	50.0851	4.19355	0.515559	8.13399	4.15404e-16	1.75133e-15
AT2G27150	4802.7	1.22722	0.0385468	31.8371	1.98676e-222	7.34843e-221
AT2G27180	520.458	1.2302	0.117239	10.4931	9.2932e-26	5.39507e-25
AT2G27220	32.4178	-1.037	0.498599	-2.07983	0.0375416	0.0578173
AT2G27270	4.78619	5.75862	1.7152	3.3574	0.000786795	0.00156488
AT2G27300	29.9482	2.16159	0.585911	3.68928	0.000224886	0.000475548
AT2G27380	16.0646	1.74167	0.793238	2.19564	0.0281176	0.0442593
AT2G27385	571.776	-2.65312	0.152212	-17.4304	4.85231e-68	5.81895e-67
AT2G27402	154.982	-2.74439	0.292047	-9.3971	5.609e-21	2.8263e-20
AT2G27420	8.00296	-4.48105	1.33462	-3.35755	0.000786365	0.0015643
AT2G27505	3.44219	3.30385	1.67881	1.96797	0.0490716	0.0739184
AT2G27590	433.784	-1.14778	0.13833	-8.29739	1.0642e-16	4.5814e-16
AT2G27660	392.607	-2.94591	0.362709	-8.12196	4.58703e-16	1.93066e-15
AT2G27740	50.4576	-1.6174	0.36928	-4.37987	1.18752e-05	2.83952e-05
AT2G27810	710.234	-1.26475	0.100064	-12.6394	1.28084e-36	9.48718e-36
AT2G27820	1703.45	2.22444	0.0757584	29.3623	1.66339e-189	5.20715e-188
AT2G27990	300.107	1.1971	0.142638	8.39255	4.75695e-17	2.07568e-16
AT2G28040	20.813	-1.57436	0.63671	-2.47265	0.0134117	0.0223702
AT2G28050	59.9065	-1.1711	0.366541	-3.195	0.00139829	0.00268945
AT2G28080	706.258	-2.20616	0.110033	-20.0501	2.01497e-89	3.1091e-88
AT2G28110	352.8	1.78352	0.141257	12.6261	1.51544e-36	1.12176e-35
AT2G28140	11.9006	-4.0238	0.986453	-4.07906	4.52177e-05	0.000102688
AT2G28180	131.133	1.80646	0.247681	7.29351	3.01984e-13	1.13629e-12
AT2G28200	662.651	1.18745	0.10227	11.6109	3.62727e-31	2.39658e-30
AT2G28250	533.374	-1.00768	0.115127	-8.75275	2.08224e-18	9.59394e-18
AT2G28315	15.5578	-2.12504	0.806727	-2.63415	0.00843471	0.0145714
AT2G28355	3.45337	3.35473	1.7016	1.97152	0.0486646	0.0733877
AT2G28410	297.751	-3.34279	0.18577	-17.9942	2.1626e-72	2.7403e-71
AT2G28490	5.82757	6.04236	1.54728	3.90516	9.41639e-05	0.000207564
AT2G28500	864.77	-1.28026	0.104302	-12.2745	1.24104e-34	8.84499e-34
AT2G28570	133.855	-1.69009	0.229327	-7.3698	1.70889e-13	6.49652e-13
AT2G28605	1277.16	-1.09329	0.0782929	-13.9641	2.58153e-44	2.19416e-43
AT2G28620	53.8728	-1.23816	0.380586	-3.25331	0.00114071	0.00222174
AT2G28630	269.243	-2.12641	0.20087	-10.586	3.46018e-26	2.02733e-25
AT2G28660	136.644	-1.07458	0.243053	-4.42117	9.81667e-06	2.36315e-05
AT2G28740	1372.32	-1.10756	0.0738875	-14.9899	8.55355e-51	8.05948e-50
AT2G28760	219.871	-1.2343	0.185603	-6.65019	2.92715e-11	9.96725e-11
AT2G08295	3.20121	-5.08215	1.86514	-2.72481	0.00643384	0.0113257
AT2G28920	2.32656	-4.61068	2.17071	-2.12404	0.0336668	0.0523051
AT2G28940	3548.97	-1.44922	0.0498843	-29.0517	1.46548e-185	4.47107e-184
AT2G28950	258.752	-2.90776	0.188629	-15.4152	1.29274e-53	1.27217e-52
AT2G29090	2298.76	1.35308	0.0569492	23.7593	8.80039e-125	1.82909e-123
AT2G29110	240.483	-2.38066	0.190403	-12.5033	7.16412e-36	5.24014e-35
AT2G29125	59.3981	-1.85878	0.40028	-4.64369	3.42237e-06	8.54601e-06
AT2G29130	42.9965	-2.18246	0.425785	-5.12574	2.96371e-07	7.97018e-07
AT2G29170	150.567	-1.28951	0.227161	-5.67665	1.37358e-08	4.04941e-08
AT2G29180	848.8	-1.47516	0.106383	-13.8664	1.01199e-43	8.52201e-43
AT2G29290	563.159	-4.2629	0.157193	-27.119	5.88238e-162	1.58491e-160
AT2G29310	980.007	-2.79542	0.0912612	-30.631	4.73313e-206	1.61216e-204
AT2G29320	1659.99	-1.23152	0.0643111	-19.1494	9.79007e-82	1.39029e-80
AT2G29370	354.087	7.52285	0.437631	17.1899	3.15901e-66	3.70651e-65
AT2G29380	539.445	6.05645	0.233627	25.9236	3.60867e-148	8.84571e-147
AT2G29410	68.6244	1.82925	0.331122	5.52439	3.30637e-08	9.49831e-08
AT2G29460	4193.68	1.637	0.0443626	36.9004	4.54531e-293	2.3468e-293
AT2G29490	62.5315	1.65184	0.374144	4.41498	1.01017e-05	2.4287e-05
AT2G29500	246.802	1.25148	0.18401	6.80115	1.03789e-11	3.62277e-11
AT2G29600	4.60874	3.15461	1.3764	2.29192	0.0219103	0.0352098
AT2G29620	18.4437	1.72438	0.691268	2.49451	0.0126131	0.0211416
AT2G29630	34032.7	-1.07381	0.0182174	-58.9442	0	0
AT2G29680	42.685	-1.37448	0.410198	-3.35076	0.000805888	0.00160118
AT2G29720	1122.02	-1.49658	0.0832204	-17.9834	2.62964e-72	3.33025e-71
AT2G29730	128.719	-2.36091	0.244393	-9.66029	4.44588e-22	2.31748e-21
AT2G29750	20.0104	1.90239	0.65908	2.88643	0.00389644	0.00707178
AT2G29940	20.9982	2.00433	0.585711	3.42204	0.000621523	0.00125099
AT2G29980	1647.52	-3.37715	0.0821331	-41.1181	0	0
AT2G30010	15.6768	-3.39432	0.828228	-4.09829	4.16214e-05	9.48515e-05
AT2G30020	4440.77	-1.11603	0.0443526	-25.1627	1.02536e-139	2.3732e-138
AT2G30300	122.893	3.26733	0.304505	10.73	7.36358e-27	4.39216e-26
AT2G30380	3.4091	5.26976	1.76451	2.98653	0.00282164	0.00522074
AT2G30395	10.1439	-6.74306	1.41372	-4.76971	1.84487e-06	4.69153e-06
AT2G30420	42.2093	-5.90652	0.816111	-7.2374	4.57382e-13	1.70498e-12
AT2G30424	66.7612	-5.4315	1.62375	-3.34504	0.000822701	0.00163274
AT2G30490	21715	2.05735	0.0226778	90.7207	0	0
AT2G30560	5.90962	2.43609	1.17252	2.07765	0.0377416	0.0580978
AT2G30570	15736.3	-1.59202	0.0282083	-56.438	0	0
AT2G30660	1.91264	-4.33279	2.10361	-2.0597	0.0394276	0.0604892
AT2G30760	303.239	-2.07099	0.152838	-13.5502	7.89953e-42	6.4361e-41
AT2G30766	1310.1	-4.25126	0.209464	-20.2958	1.39938e-91	2.21158e-90
AT2G30790	894.103	-1.11902	0.105447	-10.6121	2.61789e-26	1.53897e-25
AT2G30820	9.53627	-2.81843	1.04879	-2.6873	0.00720316	0.012582
AT2G30860	55441	-1.02416	0.0223134	-45.8988	0	0
AT2G31010	81.8334	-2.74044	0.351846	-7.78874	6.76818e-15	2.72026e-14
AT2G31020	116.939	-1.58581	0.26827	-5.91126	3.39509e-09	1.03888e-08
AT2G31110	1487.8	1.46716	0.0693356	21.1602	2.22162e-99	3.7751e-98
AT2G31180	18.1547	1.56008	0.597053	2.61297	0.0089758	0.0154349
AT2G31220	2.55116	-4.74842	1.90448	-2.49329	0.0126565	0.0212097
AT2G31230	963.77	-1.50485	0.0903198	-16.6613	2.50365e-62	2.80627e-61
AT2G31250	14.3085	-2.08657	0.754165	-2.76673	0.00566222	0.0100504
AT2G31380	206.495	1.32649	0.185652	7.14505	8.99624e-13	3.31188e-12
AT2G08435	82.577	1.01814	0.314836	3.23389	0.00122115	0.00237053
AT2G31425	11.933	1.69625	0.811441	2.09042	0.0365801	0.0564814
AT2G31430	30.5105	1.44242	0.48171	2.99438	0.00275007	0.00509618
AT2G31500	341.191	1.17972	0.14007	8.42237	3.68944e-17	1.61948e-16
AT2G31540	2.07134	4.54885	2.05555	2.21296	0.0269002	0.0425455
AT2G31570	5398.44	1.02061	0.0359576	28.3836	3.22393e-177	9.44459e-176
AT2G08440	8.5023	1.99082	0.963639	2.06594	0.0388338	0.0596424
AT2G31730	29.3919	-1.82249	0.567056	-3.21395	0.00130922	0.00252911
AT2G31751	1177.32	1.57077	0.0861819	18.2262	3.19673e-74	4.14032e-73
AT2G31790	801.606	-1.18114	0.0896511	-13.1748	1.22557e-39	9.61788e-39
AT2G31862	21.9102	-1.82021	0.598548	-3.04104	0.0023576	0.00441259
AT2G31865	3138.12	-1.04587	0.0510541	-20.4856	2.89625e-93	4.67105e-92
AT2G31880	5020.21	-1.0852	0.0387489	-28.0059	1.37695e-172	3.93776e-171
AT2G31900	49.3357	1.10722	0.363623	3.04497	0.00232702	0.00435714
AT2G32020	28.5603	-1.05063	0.483135	-2.17461	0.0296595	0.0464907
AT2G32030	205.544	-2.72321	0.226184	-12.0398	2.19474e-33	1.52516e-32
AT2G32100	52.3254	-1.06043	0.381402	-2.78034	0.00543024	0.00965813
AT2G32130	89.6652	-1.19583	0.287793	-4.15517	3.25041e-05	7.47908e-05
AT2G32179	83.7694	-1.09296	0.284175	-3.84608	0.00012002	0.000261328
AT2G32190	267.435	2.83211	0.186758	15.1645	6.0721e-52	5.82723e-51
AT2G32200	21.452	1.6191	0.687339	2.3556	0.0184927	0.0300992
AT2G32210	595.965	4.11888	0.29115	14.147	1.94981e-45	1.69835e-44
AT2G32380	235.764	-1.58905	0.173811	-9.1424	6.10795e-20	2.97777e-19
AT2G32430	1599.31	1.25036	0.075349	16.5942	7.6777e-62	8.53033e-61
AT2G32460	100.225	2.20544	0.295352	7.46715	8.19474e-14	3.16112e-13
AT2G32500	850.195	-1.14998	0.0885494	-12.9869	1.4522e-38	1.11622e-37
AT2G32510	673.239	-1.69516	0.107142	-15.8216	2.20931e-56	2.27419e-55
AT2G32530	754.508	1.28555	0.0963495	13.3426	1.30807e-40	1.0423e-39
AT2G32560	1308.28	-1.07056	0.0770528	-13.8939	6.89926e-44	5.82278e-43
AT2G32590	33.2342	-1.01246	0.47001	-2.15412	0.0312305	0.0487557
AT2G32680	4617.61	-1.35838	0.0465765	-29.1645	5.47432e-187	1.68824e-185
AT2G32690	2826.47	-1.46663	0.0620784	-23.6254	2.11289e-123	4.33228e-122
AT2G32765	73.5201	-1.57825	0.321318	-4.91178	9.02514e-07	2.34555e-06
AT2G32770	8.01172	-4.49013	1.32883	-3.37902	0.000727444	0.00145266
AT2G32788	2.03201	4.52387	2.2594	2.00225	0.0452584	0.0686136
AT2G32870	8231.44	-1.37075	0.0401675	-34.126	3.03634e-255	1.32744e-253
AT2G32990	595.148	-5.75528	0.208503	-27.6028	1.02906e-167	2.84658e-166
AT2G33020	25.8089	-1.03546	0.503338	-2.05719	0.039668	0.0608172
AT2G33100	424.326	2.23888	0.144716	15.4709	5.45725e-54	5.39367e-53
AT2G33175	6.61677	-4.1698	1.37133	-3.04071	0.00236025	0.00441719
AT2G33270	85.4293	2.20151	0.312733	7.03959	1.92813e-12	6.99107e-12
AT2G33290	458.931	-1.2153	0.124613	-9.75255	1.79897e-22	9.46387e-22
AT2G33370	3734.59	-1.03398	0.0441863	-23.4004	4.23741e-121	8.55013e-120
AT2G33380	25186.9	1.15654	0.0245945	47.0245	0	0
AT2G33385	117.263	-1.32478	0.238816	-5.54727	2.90157e-08	8.36703e-08
AT2G33420	234.841	1.22018	0.174128	7.00734	2.42891e-12	8.76645e-12
AT2G08585	19.0127	1.2572	0.631336	1.99133	0.0464451	0.0702727
AT2G33435	17369.1	1.01466	0.0241938	41.9386	0	0
AT2G33520	42.4561	5.01431	0.640112	7.83349	4.74499e-15	1.91791e-14
AT2G33560	22.9932	-1.13191	0.521515	-2.17042	0.0299749	0.0469497
AT2G33590	14340.9	1.92131	0.0340057	56.4997	0	0
AT2G33700	2436.33	1.18178	0.0538331	21.9527	8.15381e-107	1.47564e-105
AT2G33750	9.53673	-3.70179	1.08787	-3.40278	0.000667036	0.00133765
AT2G33775	640.334	1.88945	0.114365	16.5212	2.58211e-61	2.84256e-60
AT2G33847	25.761	-1.29519	0.622608	-2.08026	0.0375014	0.0577631
AT2G33855	1696.37	-1.39574	0.0703388	-19.8432	1.26226e-87	1.90391e-86
AT2G33860	656.669	-1.31821	0.106077	-12.4269	1.86784e-35	1.35579e-34
AT2G34010	65.5674	-1.82187	0.342639	-5.31717	1.05394e-07	2.92317e-07
AT2G34060	31.1827	-1.82701	0.609576	-2.99718	0.00272492	0.00505243
AT2G34080	95.9821	1.68824	0.31285	5.39632	6.802e-08	1.91427e-07
AT2G08650	10.9145	2.25247	0.827428	2.72225	0.0064839	0.0114033
AT2G34185	16.0277	-1.88387	0.672836	-2.7999	0.0051119	0.00912823
AT2G34210	4.1301	3.58892	1.56738	2.28976	0.022035	0.0353927
AT2G34230	49.841	1.0993	0.352602	3.11766	0.0018229	0.00346352
AT2G34340	55.0352	2.13974	0.356925	5.99492	2.03587e-09	6.31516e-09
AT2G34430	689.198	-5.00404	0.162971	-30.705	4.88048e-207	1.67737e-205
AT2G34500	110.679	1.7748	0.255295	6.95196	3.6024e-12	1.28978e-11
AT2G34530	53.773	6.35976	0.792877	8.02112	1.04784e-15	4.35411e-15
AT2G34540	8.72169	6.62442	1.4439	4.58788	4.47777e-06	1.10892e-05
AT2G34600	191.691	1.15397	0.188486	6.12232	9.22215e-10	2.91333e-09
AT2G34610	283.789	3.73063	0.21738	17.1617	5.13431e-66	6.00565e-65
AT2G34620	283.063	-1.76682	0.167727	-10.5339	6.03018e-26	3.51417e-25
AT2G34650	203.104	-1.41535	0.221662	-6.38518	1.71191e-10	5.58507e-10
AT2G34655	2135.22	-1.40639	0.0661481	-21.2613	2.59201e-100	4.43089e-99
AT2G34660	18308.6	2.38903	0.0232994	102.536	0	0
AT2G34670	92.9667	1.69023	0.3347	5.04999	4.41834e-07	1.17436e-06
AT2G34680	1231.93	-1.3342	0.0781674	-17.0684	2.54917e-65	2.96809e-64
AT2G34810	10593.6	1.8723	0.0306724	61.0418	0	0
AT2G34940	394.34	-1.6302	0.140135	-11.6331	2.79836e-31	1.85644e-30
AT2G35060	10100.4	1.06215	0.0284009	37.3985	4.13429e-293	2.20441e-293
AT2G35070	2306.29	1.12978	0.0584234	19.3379	2.5799e-83	3.72397e-82
AT2G35075	149.347	2.63919	0.293437	8.99406	2.38265e-19	1.13897e-18
AT2G35140	59.5667	1.36626	0.331583	4.12042	3.78189e-05	8.64362e-05
AT2G35150	31.0414	-2.84737	0.564578	-5.04336	4.57416e-07	1.21465e-06
AT2G35190	133.909	-1.39052	0.246888	-5.63221	1.7792e-08	5.20952e-08
AT2G35210	22.6191	1.67195	0.596008	2.80524	0.00502785	0.00898596
AT2G35215	14.4276	1.71632	0.784957	2.18651	0.0287783	0.045237
AT2G35300	476.673	3.96538	0.155477	25.5046	1.75168e-143	4.17712e-142
AT2G35370	24600.5	-1.14765	0.022553	-50.8871	0	0
AT2G35585	98.1301	1.15634	0.272314	4.24633	2.17298e-05	5.07986e-05
AT2G35620	839.086	-1.73194	0.101266	-17.1028	1.41423e-65	1.65e-64
AT2G35650	437.372	-1.68872	0.132635	-12.7321	3.92197e-37	2.93549e-36
AT2G35700	38.4652	-3.47104	1.3314	-2.60706	0.00913245	0.0156818
AT2G35710	51.4573	1.50543	0.442959	3.39857	0.000677397	0.00135759
AT2G35730	19.1778	3.45153	0.691802	4.98919	6.06323e-07	1.59669e-06
AT2G35765	543.015	1.48206	0.111005	13.3513	1.16424e-40	9.28992e-40
AT2G35810	1408.22	-1.35834	0.0756234	-17.9619	3.87313e-72	4.88875e-71
AT2G35860	261.992	-2.47758	0.192277	-12.8855	5.43454e-38	4.12855e-37
AT2G35930	153.741	-2.27156	0.243885	-9.31407	1.23026e-20	6.12475e-20
AT2G35960	450.161	-2.09336	0.142345	-14.7062	5.88118e-49	5.40099e-48
AT2G35965	2.05949	-4.44047	2.05877	-2.15685	0.0310171	0.0484458
AT2G35980	41.1789	-2.19597	0.429743	-5.10996	3.22224e-07	8.63488e-07
AT2G36020	358.189	1.51945	0.159958	9.4991	2.11718e-21	1.0809e-20
AT2G36050	44.0108	1.50542	0.41306	3.64455	0.000267859	0.000562253
AT2G36080	1053.78	1.9587	0.0927792	21.1114	6.251e-99	1.05984e-97
AT2G36145	1423.65	-1.04108	0.0727258	-14.3152	1.7598e-46	1.55419e-45
AT2G36200	53.4606	-1.53537	0.396019	-3.877	0.000105753	0.000231746
AT2G36270	248.85	-1.03683	0.161243	-6.43027	1.27378e-10	4.18559e-10
AT2G36295	9.02707	2.45177	0.950354	2.57985	0.00988431	0.0168613
AT2G36350	186.62	1.58	0.193489	8.16583	3.19235e-16	1.34987e-15
AT2G36355	27.9031	3.79272	0.654612	5.79384	6.87947e-09	2.06465e-08
AT2G36430	1424.26	-1.01613	0.0668987	-15.1891	4.17301e-52	4.01994e-51
AT2G36500	371.95	1.19765	0.146705	8.16365	3.25055e-16	1.37423e-15
AT2G36570	298.625	-1.92467	0.169067	-11.3841	5.01999e-30	3.23528e-29
AT2G36620	3341.75	-1.19844	0.0637911	-18.7869	9.66785e-79	1.31719e-77
AT2G36640	53.3133	1.40993	0.423696	3.32769	0.0008757	0.0017325
AT2G36650	50.3636	4.20969	0.532308	7.90838	2.60765e-15	1.06686e-14
AT2G36750	266.936	2.81811	0.171498	16.4323	1.12383e-60	1.22595e-59
AT2G36760	12.1225	3.09705	0.859908	3.6016	0.000316259	0.000658878
AT2G36770	1145.47	1.66271	0.0824392	20.1689	1.83795e-90	2.8768e-89
AT2G36780	197.423	1.88084	0.221104	8.50655	1.79181e-17	7.95079e-17
AT2G36830	1326.29	-1.38437	0.0735363	-18.8257	4.64714e-79	6.38101e-78
AT2G36890	23.6658	-3.00735	0.692816	-4.34077	1.41983e-05	3.37827e-05
AT2G36950	3018.38	1.44337	0.0477824	30.2073	1.90224e-200	6.32815e-199
AT2G37040	21693.8	3.95458	0.0268169	147.466	0	0
AT2G37060	96.7478	-1.16234	0.256277	-4.53548	5.74731e-06	1.41092e-05
AT2G37090	42.3738	-1.37668	0.424008	-3.24683	0.00116698	0.00226961
AT2G37130	73.613	1.79081	0.353889	5.06037	4.18452e-07	1.1139e-06
AT2G37170	1752.28	-2.29711	0.067059	-34.2551	3.66146e-257	1.61621e-255
AT2G37180	86.6608	-2.29266	0.360189	-6.36515	1.95097e-10	6.35136e-10
AT2G37260	2022.02	3.07642	0.0712425	43.1824	0	0
AT2G37290	63.8728	1.89447	0.333126	5.68693	1.2934e-08	3.81748e-08
AT2G37380	2.92617	-4.94316	1.8674	-2.64709	0.00811881	0.0140724
AT2G37430	13.8606	-2.23429	0.744105	-3.00265	0.00267637	0.00496888
AT2G37440	16.6953	-1.7557	0.681715	-2.57541	0.0100121	0.0170626
AT2G37460	116.931	1.52959	0.243835	6.27305	3.54041e-10	1.14022e-09
AT2G37510	86.669	-1.1366	0.283125	-4.01449	5.95754e-05	0.000133895
AT2G37600	1748.48	-1.298	0.0630505	-20.5867	3.61411e-94	5.88285e-93
AT2G37610	44.3338	2.37738	0.419492	5.66728	1.45081e-08	4.26828e-08
AT2G37630	1802.59	-1.9425	0.0696493	-27.8897	3.55964e-171	1.00538e-169
AT2G37640	70.1227	-3.36809	0.364698	-9.23528	2.57607e-20	1.26891e-19
AT2G37710	14441.4	-1.18305	0.0277236	-42.6729	0	0
AT2G37720	22.3006	-1.5688	0.635929	-2.46694	0.0136272	0.0226981
AT2G37760	3719.68	1.28447	0.0461713	27.8195	2.51684e-170	7.05611e-169
AT2G37770	3873.96	4.1758	0.0595389	70.1357	0	0
AT2G37790	406.259	-1.62544	0.166314	-9.77331	1.46579e-22	7.73964e-22
AT2G37860	2512.56	-1.34521	0.0623028	-21.5915	2.16041e-103	3.79544e-102
AT2G08890	35.6209	1.29463	0.426798	3.03337	0.00241842	0.00451864
AT2G37950	27.7262	-2.65118	0.566646	-4.67873	2.88654e-06	7.24525e-06
AT2G37960	31.0288	-2.56916	0.545895	-4.70632	2.5223e-06	6.36037e-06
AT2G38080	105.215	-1.29234	0.250339	-5.16236	2.43856e-07	6.5913e-07
AT2G38110	44.981	-1.15823	0.452536	-2.55942	0.0104848	0.0178111
AT2G38210	167.251	-3.16943	0.239352	-13.2417	5.03836e-40	3.97718e-39
AT2G38230	2270.16	-1.77488	0.0613967	-28.9084	9.37514e-184	2.83003e-182
AT2G38255	47.9994	-1.06147	0.438716	-2.4195	0.0155417	0.0256306
AT2G38300	14.5795	1.64432	0.703532	2.33723	0.0194273	0.0314923
AT2G38320	8.31711	-6.44771	1.48718	-4.33551	1.4542e-05	3.45474e-05
AT2G38340	91.9094	1.93853	0.280008	6.92314	4.41745e-12	1.57615e-11
AT2G38400	6910.35	1.29641	0.0341097	38.0072	0	0
AT2G38470	4933.9	-1.64321	0.0425437	-38.624	0	0
AT2G08965	6.96974	-2.04656	1.03492	-1.97751	0.0479837	0.0724614
AT2G38480	173.456	1.49667	0.200747	7.45552	8.95125e-14	3.45061e-13
AT2G38490	108.767	1.50483	0.245931	6.1189	9.42231e-10	2.97409e-09
AT2G38620	7.5647	-4.40678	1.34107	-3.28601	0.00101616	0.0019914
AT2G38640	797.634	1.31686	0.101052	13.0315	8.09525e-39	6.26456e-38
AT2G38646	3.97683	3.43173	1.55701	2.20405	0.0275211	0.0434282
AT2G38720	73.0511	-1.42506	0.307451	-4.6351	3.56764e-06	8.9008e-06
AT2G38810	185.959	-1.13437	0.192897	-5.8807	4.08538e-09	1.24443e-08
AT2G38823	131.108	-1.05675	0.232162	-4.55177	5.31973e-06	1.30863e-05
AT2G38830	245.176	-1.03678	0.172103	-6.0242	1.69949e-09	5.29043e-09
AT2G38870	339.105	-1.43328	0.166815	-8.59202	8.54531e-18	3.83883e-17
AT2G38920	4.46697	5.65837	1.6758	3.37652	0.000734094	0.00146491
AT2G38940	78.8731	2.09069	0.308652	6.77361	1.25605e-11	4.35759e-11
AT2G38970	259.824	-1.38631	0.164981	-8.40286	4.3573e-17	1.90567e-16
AT2G38995	333.198	-4.9458	0.585963	-8.44047	3.16068e-17	1.38898e-16
AT2G39030	442.202	-2.296	0.151081	-15.1971	3.69517e-52	3.56715e-51
AT2G39250	5098.09	1.02534	0.0460046	22.2877	4.86494e-110	9.03359e-109
AT2G39300	568.812	1.03199	0.109582	9.4175	4.61935e-21	2.33484e-20
AT2G39320	8.24932	3.635	1.16586	3.11786	0.00182167	0.00346206
AT2G39330	2112.28	-1.69862	0.0630207	-26.9534	5.20006e-160	1.3815e-158
AT2G39420	2648.69	-1.1185	0.062394	-17.9263	7.34675e-72	9.26811e-71
AT2G39470	4937.25	-2.08387	0.0416553	-50.0264	0	0
AT2G39530	4.80268	5.76308	1.67567	3.43926	0.000583297	0.00117832
AT2G39570	6461.6	-1.05324	0.0335817	-31.3635	6.37439e-216	2.30539e-214
AT2G39650	791.856	-1.61839	0.0967732	-16.7236	8.82756e-63	9.95325e-62
AT2G39705	510.259	-1.26914	0.121338	-10.4595	1.32543e-25	7.66342e-25
AT2G39725	422.886	1.12101	0.134183	8.35435	6.57938e-17	2.85561e-16
AT2G39730	75248.7	-1.91947	0.0183606	-104.543	0	0
AT2G39740	886.158	-1.15025	0.101828	-11.296	1.37338e-29	8.76205e-29
AT2G39770	5621.32	-1.07674	0.0373744	-28.8096	1.62797e-182	4.88199e-181
AT2G39830	146.294	1.82448	0.217267	8.39742	4.56377e-17	1.99368e-16
AT2G39850	3106.12	-1.69207	0.0571367	-29.6143	9.77026e-193	3.12279e-191
AT2G39900	117.316	-2.5781	0.256939	-10.0339	1.08182e-23	5.90627e-23
AT2G40000	5115.54	-2.31851	0.0465192	-49.8399	0	0
AT2G40085	111.398	-1.73624	0.252982	-6.86312	6.73736e-12	2.37934e-11
AT2G40095	383.92	-1.16513	0.1347	-8.64983	5.15761e-18	2.34233e-17
AT2G40100	1239.72	-1.1848	0.0862599	-13.7352	6.24504e-43	5.1976e-42
AT2G40116	177.201	1.64213	0.195579	8.39627	4.60872e-17	2.01255e-16
AT2G40130	2111.73	-2.16153	0.0668351	-32.3412	1.84358e-229	7.1309e-228
AT2G40140	5320.1	-1.44547	0.03735	-38.7008	0	0
AT2G40150	241.109	-3.26276	0.226165	-14.4264	3.52838e-47	3.14905e-46
AT2G40170	32.7481	-1.22106	0.451831	-2.70246	0.00688277	0.0120555
AT2G40300	604.63	1.22217	0.12491	9.78447	1.31279e-22	6.94142e-22
AT2G40320	72.572	-2.23441	0.317526	-7.03694	1.965e-12	7.11913e-12
AT2G40330	2.40578	4.76553	1.94184	2.45414	0.0141224	0.0234492
AT2G40340	285.327	2.42666	0.170055	14.2699	3.37244e-46	2.96923e-45
AT2G40390	33.1866	3.23384	0.53586	6.03486	1.59102e-09	4.96225e-09
AT2G40435	1475.31	1.3623	0.0786318	17.325	3.04559e-67	3.62375e-66
AT2G40440	43.5744	1.88638	0.39553	4.76925	1.84913e-06	4.70183e-06
AT2G40480	468.92	-1.43556	0.124365	-11.5431	7.99656e-31	5.25452e-30
AT2G40520	814.099	-1.51179	0.0916112	-16.5022	3.53636e-61	3.87997e-60
AT2G40530	56.7338	-2.08028	0.392017	-5.30661	1.11682e-07	3.09309e-07
AT2G40550	378.55	-1.54747	0.135855	-11.3906	4.65721e-30	3.00317e-29
AT2G40580	8.14323	3.54105	1.12143	3.15763	0.00159056	0.00304183
AT2G40610	4.37029	-5.52864	1.66284	-3.32481	0.000884774	0.00174833
AT2G40670	443.112	-1.18463	0.133348	-8.88375	6.46439e-19	3.0411e-18
AT2G09170	39.3278	1.01745	0.446989	2.27624	0.0228317	0.0365911
AT2G40740	105.607	-2.46487	0.271488	-9.07911	1.09469e-19	5.295e-19
AT2G40750	2401.55	-1.62982	0.0549513	-29.6594	2.56854e-193	8.23268e-192
AT2G40790	34.1464	2.40929	0.465317	5.17774	2.24586e-07	6.08918e-07
AT2G40820	284.438	-1.31237	0.169319	-7.75088	9.12577e-15	3.65047e-14
AT2G40850	873.321	1.45352	0.0899985	16.1505	1.12686e-58	1.20393e-57
AT2G40970	272.832	-1.14291	0.15524	-7.36218	1.80937e-13	6.87393e-13
AT2G40990	47.2098	1.53191	0.383555	3.99399	6.49696e-05	0.000145403
AT2G41090	24529.8	-3.06252	0.0259448	-118.04	0	0
AT2G41100	5667.29	-2.28689	0.0475533	-48.0911	0	0
AT2G09225	73.8892	-3.10106	0.966155	-3.20969	0.00132876	0.00256394
AT2G41130	52.7484	-2.15765	0.365915	-5.89659	3.71098e-09	1.13326e-08
AT2G41190	96536.2	1.17721	0.0183071	64.3034	0	0
AT2G41210	6108.61	1.09744	0.0350444	31.3158	2.84766e-215	1.02664e-213
AT2G41220	8590.63	1.18896	0.0360581	32.9735	1.94563e-238	7.84475e-237
AT2G41240	27.3998	-8.1736	1.26144	-6.47957	9.19859e-11	3.04542e-10
AT2G41300	40.4112	3.15487	0.490424	6.43294	1.25161e-10	4.11453e-10
AT2G41310	2139.81	-1.20063	0.0574558	-20.8966	5.75526e-97	9.615e-96
AT2G41312	423.031	-1.50503	0.14204	-10.5958	3.11566e-26	1.82642e-25
AT2G41340	36.324	-1.7205	0.51234	-3.35812	0.000784732	0.00156146
AT2G41380	806.304	1.89593	0.106404	17.8182	5.10431e-71	6.35838e-70
AT2G41450	28.0123	-1.53109	0.530991	-2.88346	0.00393333	0.00713364
AT2G41470	3.69934	-5.28334	1.71526	-3.0802	0.00206862	0.00389891
AT2G41480	279.214	1.79777	0.179593	10.0102	1.37416e-23	7.4844e-23
AT2G41560	2497.28	-1.03255	0.051341	-20.1117	5.83109e-90	9.04017e-89
AT2G41700	4950.48	1.17186	0.0397859	29.4541	1.11528e-190	3.52814e-189
AT2G41710	3646.48	-1.11755	0.0469927	-23.7813	5.21083e-125	1.08599e-123
AT2G09305	31.737	-1.16746	0.472589	-2.47036	0.0134979	0.0224975
AT2G41730	275.7	-1.36786	0.152602	-8.96359	3.14281e-19	1.49639e-18
AT2G41800	37.8637	-1.76277	0.473341	-3.72409	0.00019602	0.000417566
AT2G41820	622.743	-1.29343	0.117184	-11.0375	2.51878e-28	1.56198e-27
AT2G41860	221.864	2.45493	0.197654	12.4203	2.02756e-35	1.46985e-34
AT2G41970	8.54144	2.91831	1.02747	2.84028	0.00450742	0.00810908
AT2G41990	9.2114	4.80705	1.29493	3.71221	0.000205454	0.000436682
AT2G42000	65.8142	7.68452	1.06284	7.23021	4.82245e-13	1.79649e-12
AT2G42005	111.989	1.22455	0.260186	4.70645	2.52066e-06	6.35764e-06
AT2G42010	3172.4	1.00193	0.0455747	21.9844	4.05963e-107	7.37618e-106
AT2G42110	8.78148	-2.88381	1.02516	-2.81303	0.00490774	0.00878842
AT2G42170	72.4939	-1.88938	0.327219	-5.77405	7.73896e-09	2.31712e-08
AT2G42220	1423.96	-2.60088	0.224846	-11.5674	6.02766e-31	3.96647e-30
AT2G42260	38.8866	-2.51661	0.510914	-4.92571	8.4053e-07	2.19069e-06
AT2G42280	149.912	1.05953	0.203188	5.21453	1.8428e-07	5.03249e-07
AT2G09365	2.93155	5.05014	1.8729	2.69643	0.00700875	0.0122621
AT2G42350	91.4228	-1.7595	0.328914	-5.34943	8.82333e-08	2.46278e-07
AT2G42365	185.013	-1.19122	0.213102	-5.5899	2.27201e-08	6.59411e-08
AT2G42380	17.3384	-1.30309	0.615961	-2.11554	0.0343843	0.0533184
AT2G42530	1511.99	-1.01935	0.0748257	-13.6229	2.92603e-42	2.40198e-41
AT2G42540	18282.1	1.5652	0.0287974	54.3521	0	0
AT2G42560	4125.89	2.50374	0.0468829	53.4041	0	0
AT2G42580	449.299	-1.40553	0.145407	-9.66621	4.19622e-22	2.18884e-21
AT2G42610	309.839	-2.73936	0.170792	-16.0392	6.80534e-58	7.17674e-57
AT2G42690	5915.25	-2.83162	0.0450888	-62.8009	0	0
AT2G42740	307.139	-2.16845	0.173253	-12.5161	6.09411e-36	4.46178e-35
AT2G42770	911.757	-1.12718	0.0953395	-11.8228	2.97585e-32	2.02239e-31
AT2G42800	25.4405	-2.50286	0.571013	-4.38319	1.16952e-05	2.79765e-05
AT2G42820	28.6576	6.48311	1.12842	5.74532	9.17465e-09	2.73621e-08
AT2G42865	243.261	-1.00942	0.174499	-5.78468	7.26511e-09	2.17798e-08
AT2G42990	9.87619	-2.20829	0.987837	-2.23548	0.0253859	0.0403547
[truncated: 2,904 more rows]

## Sheet: WT_CK_vs_Drought_DEG
Differentially Expressed Genes in WT Grown Under Normal Conditions Compared to Drought Conditions
Gene ID	baseMean	log2FoldChange	lfcSE	stat	pvalue	padj
AT1G52690	17388.4	16.6154	1.17827	14.1015	3.7158e-45	1.92495e-44
AT3G25795	5835.41	16.0019	1.17859	13.5771	5.47219e-42	2.71174e-41
AT3G17520	48389.5	13.3417	0.268672	49.6578	0	0
AT5G43840	3986.9	13.0135	0.834089	15.6021	7.04847e-55	4.10831e-54
AT1G50930	1382.08	12.9621	1.18013	10.9836	4.58237e-28	1.81207e-27
AT2G18540	585.384	12.6845	1.18251	10.7268	7.62224e-27	2.94129e-26
AT3G13784	511.12	12.4889	1.18315	10.5556	4.78808e-26	1.81874e-25
AT5G06760	28110.5	12.0237	0.223639	53.7641	0	0
AT5G62490	349.613	11.9408	1.18566	10.071	7.42004e-24	2.69214e-23
AT3G16120	285.801	11.6498	1.18991	9.79046	1.23737e-22	4.374e-22
AT3G22565	227.195	11.3189	1.19003	9.51147	1.87991e-21	6.45539e-21
AT3G03620	210.397	11.2084	1.19142	9.40756	5.07788e-21	1.72603e-20
AT5G52300	127544	11.1462	0.0804482	138.552	0	0
AT5G59310	15687.6	11.0822	0.217069	51.0539	0	0
AT1G28650	166.084	10.8671	1.19436	9.09864	9.147e-20	3.01793e-19
AT5G13170	19890.8	10.7465	0.171636	62.6125	0	0
AT1G27461	150.193	10.7218	1.19757	8.95299	3.45996e-19	1.12434e-18
AT2G19900	3161.4	10.6974	1.2411	8.61933	6.73495e-18	2.11423e-17
AT5G09640	1010.67	10.6176	0.726303	14.6187	2.13352e-48	1.15671e-47
AT3G27920	97.1605	10.094	1.20676	8.36452	6.03612e-17	1.84561e-16
AT1G22990	1650.31	10.003	0.461659	21.6676	4.14929e-104	3.86247e-103
AT5G50360	10768.5	9.94313	0.177525	56.0099	0	0
AT3G03480	581.009	9.81908	0.729745	13.4555	2.85783e-41	1.40552e-40
AT5G09930	72.3571	9.66855	1.22224	7.91052	2.5631e-15	7.45544e-15
AT3G24750	67.6823	9.5727	1.22077	7.84151	4.45162e-15	1.28602e-14
AT1G64110	27223.3	9.54478	0.260674	36.6158	1.60434e-293	3.57259e-292
AT5G59320	75308.1	9.53359	0.14948	63.7782	0	0
AT2G42560	3489.22	9.52468	0.489128	19.4728	1.86914e-84	1.47216e-83
AT5G04380	62.6476	9.46064	1.22015	7.75367	8.92745e-15	2.55414e-14
AT5G66400	191585	9.39154	0.0418377	224.475	0	0
AT5G62800	59.674	9.39104	1.22776	7.6489	2.02702e-14	5.73175e-14
AT5G44310	2307.48	9.28285	0.30696	30.2412	6.80528e-201	1.07868e-199
AT3G50980	1626.41	9.1318	0.346501	26.3543	4.58142e-153	5.86489e-152
AT5G66780	1904.01	9.07117	0.313682	28.9184	7.00862e-184	1.03878e-182
AT5G51990	559.566	9.06856	1.38544	6.5456	5.92559e-11	1.48237e-10
AT5G42510	46.0234	9.01596	1.23675	7.29003	3.09878e-13	8.40919e-13
AT2G47770	19340.8	8.86821	0.0955971	92.7665	0	0
AT2G33520	40.9197	8.84519	1.25062	7.07264	1.52013e-12	4.0322e-12
AT5G07330	441.626	8.83608	0.602735	14.66	1.16326e-48	6.33232e-48
AT3G17180	208.178	8.75235	0.851143	10.2831	8.40179e-25	3.11316e-24
AT3G11150	38.2193	8.74837	1.25269	6.98367	2.87565e-12	7.55486e-12
AT1G28306	37.2675	8.71107	1.24947	6.9718	3.12901e-12	8.20728e-12
AT3G22840	18040.4	8.69472	0.26955	32.2565	2.85564e-228	5.14444e-227
AT1G80160	1506.93	8.66366	1.03753	8.35031	6.80825e-17	2.07863e-16
AT5G48100	34.4754	8.59898	1.25337	6.86071	6.85211e-12	1.77545e-11
AT4G19038	33.4917	8.55703	1.25411	6.8232	8.9037e-12	2.29869e-11
AT2G42000	65.2689	8.5539	1.2179	7.02345	2.16449e-12	5.70097e-12
AT1G47350	27.2708	8.26098	1.27204	6.49427	8.34356e-11	2.07566e-10
AT3G02480	1835.08	8.22697	0.242046	33.9893	3.21129e-253	6.32422e-252
AT5G07450	26.5053	8.22031	1.28474	6.39841	1.57004e-10	3.85335e-10
AT4G39130	25.1982	8.14611	1.28972	6.31618	2.68103e-10	6.52045e-10
AT2G29370	351.096	8.13511	1.49996	5.42356	5.84223e-08	1.28504e-07
AT3G62090	87.6302	8.08845	1.05583	7.66076	1.84833e-14	5.22907e-14
AT5G50770	24.138	8.08531	1.28915	6.27182	3.56843e-10	8.64001e-10
AT5G51760	695.316	8.07487	0.373437	21.6231	1.08908e-103	1.00927e-102
AT4G09600	676.325	8.05584	0.833653	9.66329	4.31752e-22	1.50569e-21
AT5G62040	23.3218	8.03438	1.29429	6.20754	5.38191e-10	1.29389e-09
AT3G30210	23.2673	8.03242	1.29731	6.1916	5.95557e-10	1.42955e-09
AT3G12955	82.5481	7.99196	1.05935	7.5442	4.55069e-14	1.27026e-13
AT4G02280	17838.8	7.9571	0.0726604	109.511	0	0
AT4G14723	21.9177	7.94616	1.30099	6.10778	1.01025e-09	2.40147e-09
AT5G64210	21.7457	7.93482	1.30119	6.09813	1.07316e-09	2.54784e-09
AT4G09590	21.4228	7.91192	1.30134	6.07982	1.20315e-09	2.8526e-09
AT1G30190	4125.91	7.88765	0.145438	54.2338	0	0
AT4G33150	65877.5	7.87481	0.0392462	200.651	0	0
AT2G21465	20.8067	7.87056	1.30249	6.04269	1.51561e-09	3.57855e-09
AT3G49300	20.0715	7.81907	1.30983	5.96953	2.37937e-09	5.57416e-09
AT2G17680	145.542	7.80969	0.750301	10.4087	2.2619e-25	8.4747e-25
AT2G15490	65.7854	7.67455	1.07135	7.16347	7.8662e-13	2.10958e-12
AT5G35550	18.1681	7.67424	1.3367	5.74116	9.40285e-09	2.14835e-08
AT1G16120	574.671	7.62882	0.356237	21.415	9.68505e-102	8.82833e-101
AT1G52440	17.4289	7.61341	1.34683	5.65283	1.57824e-08	3.5656e-08
AT2G26692	94.1016	7.60087	0.871105	8.72556	2.64873e-18	8.40618e-18
AT3G52020	16.9917	7.57886	1.34425	5.638	1.72036e-08	3.88245e-08
AT4G01985	1993.11	7.57072	0.190656	39.7088	0	0
AT3G62990	1813.13	7.52167	0.195392	38.4954	0	0
AT4G40010	2785.25	7.5203	0.158041	47.5844	0	0
AT2G03850	16.1802	7.50789	1.35639	5.53518	3.10909e-08	6.93085e-08
AT4G36880	235.215	7.50203	0.53546	14.0104	1.34577e-44	6.90893e-44
AT5G01300	4100.88	7.49512	0.21703	34.535	2.39416e-261	4.82744e-260
AT1G01480	302.855	7.48383	0.901956	8.29733	1.06477e-16	3.23142e-16
AT4G08140	15.8363	7.47699	1.33796	5.58833	2.29258e-08	5.14078e-08
AT4G31830	755.494	7.44141	1.11201	6.69184	2.20385e-11	5.61103e-11
AT2G04190	107.126	7.37547	0.763698	9.65757	4.56545e-22	1.59094e-21
AT1G22480	14.7167	7.37049	1.36353	5.40543	6.46529e-08	1.41976e-07
AT4G03038	14.6891	7.36802	1.3695	5.3801	7.44455e-08	1.63073e-07
AT1G12672	14.6147	7.35981	1.37004	5.37197	7.78798e-08	1.70497e-07
AT1G09240	105.406	7.35302	0.763151	9.63508	5.68497e-22	1.97774e-21
AT3G13660	14.0097	7.29969	1.36587	5.34437	9.07331e-08	1.97896e-07
AT5G53780	13.9038	7.28983	1.37022	5.32019	1.03659e-07	2.25184e-07
AT5G46610	13.7567	7.27409	1.42444	5.10662	3.27972e-07	6.92183e-07
AT5G51870	13.5289	7.25029	1.47774	4.90632	9.28002e-07	1.90551e-06
AT1G15625	13.4006	7.23472	1.3736	5.26697	1.38691e-07	2.98983e-07
AT5G49690	13.1335	7.20675	1.39264	5.1749	2.28027e-07	4.85832e-07
AT1G57730	13.0315	7.19478	1.39317	5.16434	2.41292e-07	5.13184e-07
AT3G27040	12.5399	7.14097	1.389	5.14109	2.73147e-07	5.7926e-07
AT1G14518	12.5133	7.13621	1.38124	5.1665	2.38515e-07	5.07562e-07
AT1G47495	12.3803	7.12047	1.41266	5.04048	4.64375e-07	9.71882e-07
AT1G07540	44.4334	7.10422	1.09006	6.51726	7.16027e-11	1.78557e-10
AT4G37950	12.0381	7.08184	1.4294	4.9544	7.25527e-07	1.49974e-06
AT5G61680	44.1313	7.07942	1.09569	6.46113	1.03924e-10	2.57497e-10
AT1G66235	12.0255	7.07853	1.39197	5.08527	3.67106e-07	7.73274e-07
AT5G22260	11.9515	7.06868	1.427	4.95352	7.28828e-07	1.50616e-06
AT1G08630	3224.7	7.0343	0.127073	55.3565	0	0
AT2G46950	11.5044	7.01467	1.39703	5.02112	5.13722e-07	1.07241e-06
AT5G22470	537.852	6.9996	0.306108	22.8664	1.00336e-115	1.03021e-114
AT5G04010	41.2266	6.99772	1.09766	6.37514	1.82794e-10	4.47285e-10
AT4G09610	11.204	6.97823	1.40541	4.96527	6.86064e-07	1.42035e-06
AT2G35300	448.665	6.97667	0.331238	21.0624	1.7611e-98	1.56714e-97
AT4G27670	202.05	6.96134	0.489767	14.2136	7.54561e-46	3.94206e-45
AT1G23070	11.0389	6.95451	1.4211	4.89377	9.8924e-07	2.02761e-06
AT1G30220	4375.62	6.95366	0.321457	21.6317	9.0347e-104	8.37599e-103
AT1G05340	13767.8	6.93552	0.0606493	114.355	0	0
AT1G73340	10.7581	6.91876	1.41432	4.89192	9.98559e-07	2.04597e-06
AT3G15280	20.8053	6.89786	1.30428	5.28861	1.23247e-07	2.66443e-07
AT2G37870	2296.34	6.88268	0.317094	21.7055	1.81962e-104	1.70077e-103
AT1G31750	1106.94	6.87165	0.283521	24.2368	9.10498e-130	1.01773e-128
AT1G07985	623.609	6.8661	0.271522	25.2875	4.38905e-141	5.25604e-140
AT3G22830	717.106	6.86287	0.25251	27.1786	1.16403e-162	1.56196e-161
AT1G36922	10.1559	6.83684	1.45506	4.69866	2.61871e-06	5.2404e-06
AT4G12580	5599.64	6.83477	0.229092	29.8342	1.409e-195	2.19375e-194
AT2G25940	55.014	6.81976	0.901581	7.56422	3.90187e-14	1.09169e-13
AT5G40790	815.876	6.80479	0.234224	29.0525	1.43018e-185	2.13081e-184
AT5G46670	9.92386	6.80203	1.4395	4.72526	2.29825e-06	4.61489e-06
AT1G35183	9.79534	6.78476	1.5122	4.48669	7.23369e-06	1.41058e-05
AT4G24000	17885.4	6.69767	0.129877	51.5691	0	0
AT3G03240	269.87	6.69315	0.393233	17.0208	5.75462e-65	3.74214e-64
AT3G02440	9.08708	6.67466	1.48842	4.4844	7.31179e-06	1.42508e-05
AT3G48240	4551.85	6.6713	0.265932	25.0865	6.98073e-139	8.24716e-138
AT4G10250	330.572	6.59773	0.347823	18.9686	3.09848e-80	2.35743e-79
AT1G12064	8.57133	6.59032	1.45951	4.51543	6.31881e-06	1.23694e-05
AT4G01430	278.496	6.58069	0.373897	17.6003	2.45174e-69	1.67197e-68
AT1G62510	90.8045	6.54842	0.646057	10.136	3.82537e-24	1.39635e-23
AT4G33550	1396.68	6.54646	0.167624	39.0544	0	0
AT2G43580	2965.69	6.54089	0.113745	57.505	0	0
AT4G34690	8.23869	6.53306	1.48096	4.41137	1.02721e-05	1.98225e-05
AT5G05220	359.281	6.52499	0.32451	20.1072	6.37785e-90	5.24971e-89
AT1G05217	8.05016	6.49995	1.47871	4.3957	1.10417e-05	2.12538e-05
AT4G15990	58.7752	6.49456	0.810067	8.01732	1.08077e-15	3.19127e-15
AT4G29450	7.9663	6.4864	1.49757	4.33127	1.48249e-05	2.82688e-05
AT1G09500	2713.38	6.47999	0.117346	55.2213	0	0
AT5G45640	7.92863	6.47726	1.54206	4.2004	2.66438e-05	5.01522e-05
AT1G02310	872.991	6.47615	0.411252	15.7474	7.15506e-56	4.22656e-55
AT3G62960	7.82799	6.46057	1.48413	4.3531	1.34226e-05	2.56634e-05
AT3G04530	504.463	6.43022	0.26558	24.212	1.66268e-129	1.85487e-128
AT2G29380	534.215	6.42962	0.263947	24.3595	4.5933e-131	5.17227e-130
AT5G66110	723.644	6.39069	0.219498	29.115	2.31883e-186	3.47064e-185
AT2G25090	7.45084	6.38995	1.53131	4.17286	3.00803e-05	5.63697e-05
AT2G45130	7.43953	6.38801	1.52681	4.18391	2.86543e-05	5.37989e-05
AT1G36920	7.32916	6.36532	1.50379	4.23285	2.30753e-05	4.35788e-05
AT5G07080	132.458	6.33904	0.510516	12.4169	2.11527e-35	9.53042e-35
AT3G09450	364.634	6.32285	0.304982	20.7319	1.78693e-95	1.55141e-94
AT3G22560	1214.12	6.31151	0.166119	37.9938	0	0
AT1G69480	772.33	6.30647	0.20743	30.4029	5.03616e-203	8.07803e-202
AT2G08890	25.4689	6.29837	1.14145	5.51786	3.4315e-08	7.62797e-08
AT5G39130	13.7622	6.29682	1.35634	4.64252	3.44193e-06	6.84339e-06
AT3G57010	930.369	6.2915	0.188054	33.4558	2.11691e-245	4.06037e-244
AT5G40382	240.895	6.28674	0.370494	16.9685	1.40372e-64	9.09449e-64
AT2G37900	392.12	6.27451	0.806623	7.77873	7.32533e-15	2.10236e-14
AT4G15910	13539.6	6.26591	0.0517069	121.181	0	0
AT2G37290	50.7344	6.26448	0.806263	7.76977	7.86281e-15	2.25435e-14
AT5G42610	6.81473	6.25745	1.63624	3.82429	0.000131151	0.000234695
AT1G58430	6.79122	6.25592	1.5372	4.06969	4.70755e-05	8.70816e-05
AT5G01415	6.78536	6.25459	1.64541	3.80123	0.000143977	0.000256901
AT5G26060	173.084	6.24695	0.432762	14.4351	3.11314e-47	1.65944e-46
AT5G40800	2916.43	6.23616	0.108139	57.668	0	0
AT4G33467	97.9804	6.23405	0.568117	10.9732	5.14249e-28	2.03251e-27
AT1G73050	24.3746	6.23236	1.1418	5.45834	4.80599e-08	1.06069e-07
AT1G33055	6.65559	6.22606	1.52934	4.07108	4.67959e-05	8.66063e-05
AT2G01280	192.958	6.20406	0.408857	15.1742	5.24237e-52	2.95742e-51
AT4G12940	6.53664	6.19908	1.62959	3.80407	0.000142338	0.000254136
AT2G36885	6.47541	6.18666	1.55227	3.98556	6.73225e-05	0.000123227
AT1G33700	1233.54	6.15427	0.159666	38.5447	0	0
AT4G36600	69.8813	6.14744	0.667503	9.2096	3.27332e-20	1.09294e-19
AT3G09590	23.4127	6.14477	1.16033	5.2957	1.18562e-07	2.56679e-07
AT5G39520	3562.27	6.14159	0.0945961	64.9243	0	0
AT3G57520	101686	6.14057	0.0247023	248.583	0	0
AT3G50970	14526.1	6.12331	0.0916554	66.8079	0	0
AT5G43000	6.18182	6.1186	1.56346	3.91349	9.09715e-05	0.000164848
AT5G63560	6.15403	6.11276	1.60095	3.81821	0.000134423	0.000240493
AT4G25010	6.12872	6.10745	1.57666	3.87365	0.000107217	0.000193289
AT2G45570	1235.39	6.10516	0.636213	9.5961	8.30306e-22	2.87235e-21
AT5G00855	6.02561	6.08477	1.68523	3.61066	0.000305424	0.000531025
AT2G24740	11.8186	6.07537	1.40263	4.3314	1.48167e-05	2.82556e-05
AT2G01422	543.228	6.07105	0.501376	12.1088	9.48885e-34	4.15467e-33
AT3G62730	5.94293	6.06343	1.58011	3.83735	0.000124367	0.000223061
AT3G17675	5.82968	6.03422	1.5873	3.80155	0.000143791	0.000256589
AT3G50230	21.2459	6.03153	1.1625	5.18842	2.1209e-07	4.52469e-07
AT3G03280	5.79345	6.02615	1.57821	3.81834	0.000134355	0.00024039
AT4G28340	127.225	6.02515	0.475057	12.683	7.34708e-37	3.36201e-36
AT3G23270	5.73886	6.0097	1.63281	3.68058	0.000232705	0.000408137
AT3G61900	783.407	6.00237	0.190328	31.5369	2.71122e-218	4.67398e-217
AT1G73140	5.68854	5.99808	1.6029	3.74203	0.000182542	0.000322661
AT5G25110	12085.3	5.98134	0.051525	116.086	0	0
AT5G07325	5.57694	5.97235	1.62005	3.68651	0.000227346	0.000399137
AT3G22650	11.0066	5.9709	1.40736	4.24262	2.20927e-05	4.17541e-05
AT4G17030	6034.35	5.94867	0.069558	85.521	0	0
AT5G49620	5.47198	5.94326	1.60341	3.70665	0.00021002	0.0003694
AT5G58880	5.44409	5.93666	1.60131	3.70739	0.000209407	0.000368407
AT1G65310	5.40627	5.92329	1.67189	3.54287	0.000395799	0.000681717
AT4G05715	30.0717	5.91193	0.9803	6.03073	1.63221e-09	3.84987e-09
AT4G08570	9247.63	5.90718	0.0576316	102.499	0	0
AT3G60670	38.3704	5.88363	0.834424	7.05113	1.77469e-12	4.69649e-12
AT3G53980	1823.38	5.86816	0.121327	48.3663	0	0
AT5G04530	7745.92	5.85993	0.0606626	96.5987	0	0
AT3G44703	5.15616	5.85674	1.6328	3.58692	0.000334605	0.000579861
AT2G32300	5.13383	5.85111	1.62394	3.60303	0.000314528	0.000546312
AT1G48500	764.062	5.8496	0.185083	31.6052	3.13027e-219	5.42921e-218
AT4G20990	5.1116	5.84546	1.65923	3.523	0.000426695	0.000732555
AT3G44290	92.4121	5.82675	0.529794	10.9981	3.90103e-28	1.54451e-27
AT5G53710	1241.58	5.82324	0.143748	40.5101	0	0
AT2G45650	53.2828	5.79807	1.19811	4.83936	1.30258e-06	2.65648e-06
AT2G13570	17.9427	5.78716	1.19633	4.83745	1.31518e-06	2.68146e-06
AT4G30830	2861.08	5.77804	0.0958013	60.3128	0	0
AT5G03000	4.86833	5.77237	1.69884	3.39783	0.000679229	0.00114602
AT1G48000	3092.19	5.74808	0.0923141	62.2666	0	0
AT4G28088	4.77346	5.74661	1.72212	3.33694	0.000847062	0.00141829
AT2G33870	4.75103	5.7406	1.65964	3.45894	0.000542296	0.000923311
AT1G68500	174.42	5.72747	0.38139	15.0174	5.64956e-51	3.15593e-50
AT5G24880	171.891	5.70796	1.02519	5.56771	2.58116e-08	5.77371e-08
AT5G35913	4.54413	5.67243	1.75967	3.22358	0.00126601	0.00208459
AT3G49200	8.90789	5.6551	1.45648	3.88273	0.000103292	0.000186389
AT3G28007	1342.86	5.6529	0.133506	42.3419	0	0
AT1G51150	4.47431	5.65189	1.68837	3.34755	0.000815297	0.00136732
AT2G29040	4.45754	5.64703	1.67961	3.36211	0.000773479	0.00129928
AT1G24110	16.1752	5.64105	1.23765	4.55786	5.16775e-06	1.01693e-05
AT1G09157	4.43521	5.64056	1.68046	3.35655	0.000789209	0.00132522
AT1G09573	4.43521	5.64056	1.68046	3.35655	0.000789209	0.00132522
AT2G38920	4.43511	5.64054	1.72406	3.27165	0.00106922	0.001774
AT1G43630	4.41288	5.63404	1.69076	3.33225	0.000861475	0.00144158
AT2G33670	4.40177	5.63067	1.72549	3.26323	0.00110152	0.00182547
AT5G13330	984.431	5.59292	0.298681	18.7254	3.07233e-78	2.28349e-77
AT5G07015	15.4749	5.57303	1.20957	4.60744	4.07665e-06	8.06812e-06
AT1G06483	4.164	5.54737	1.81124	3.06276	0.00219308	0.00353585
AT2G21810	4.13606	5.53842	1.77238	3.12484	0.00177902	0.00289114
AT5G07425	4.13606	5.53842	1.77238	3.12484	0.00177902	0.00289114
AT2G07000	8.22872	5.5382	1.5129	3.66065	0.000251573	0.00044018
AT1G30920	4.12495	5.53479	1.71858	3.22057	0.00127938	0.0021057
AT2G10970	4.12495	5.53479	1.71858	3.22057	0.00127938	0.0021057
AT3G30770	4.11939	5.53304	1.71884	3.21905	0.00128617	0.00211657
AT1G09880	4.11374	5.53131	1.73794	3.18268	0.0014592	0.00239012
AT3G63040	8.14891	5.52963	1.48004	3.73613	0.000186873	0.000330138
AT1G20080	4.09696	5.52602	1.75013	3.15749	0.00159132	0.00259814
AT5G03925	4.09151	5.52425	1.73907	3.17656	0.00149034	0.00243884
AT3G50540	4.07473	5.51896	1.73029	3.18961	0.00142466	0.00233556
AT5G59220	36825.6	5.51837	0.0307973	179.184	0	0
AT1G71692	4.06908	5.51717	1.74023	3.17037	0.00152247	0.00248982
AT5G61710	60.7192	5.51067	0.608962	9.04929	1.43907e-19	4.72207e-19
AT3G12960	43.3593	5.49843	1.31701	4.17492	2.98086e-05	5.58696e-05
AT3G55900	65.6418	5.48574	0.58713	9.34332	9.33583e-21	3.15269e-20
AT1G02820	118.253	5.47118	0.465356	11.757	6.50261e-32	2.75826e-31
AT2G16990	6560.71	5.47031	0.063916	85.5859	0	0
AT5G10625	115.439	5.46279	0.446359	12.2385	1.93462e-34	8.58265e-34
AT4G05100	262.87	5.46122	0.294966	18.5147	1.57104e-76	1.15006e-75
AT5G47550	4831.42	5.45682	0.0721408	75.6412	0	0
AT3G55910	329.514	5.44825	0.673208	8.09297	5.82276e-16	1.73278e-15
AT5G02020	2509.06	5.44567	0.199769	27.2598	1.27068e-163	1.71009e-162
AT5G24860	7.67416	5.43602	1.47567	3.68377	0.000229811	0.000403217
AT1G80330	3.79792	5.41511	1.80619	2.99808	0.00271684	0.00433984
AT5G59330	3.79792	5.41511	1.80619	2.99808	0.00271684	0.00433984
AT2G34210	3.79236	5.4131	1.7705	3.05739	0.00223274	0.00359699
AT1G76290	3.77559	5.40736	1.77154	3.05234	0.00227061	0.00365492
AT2G35310	3.76437	5.40355	1.82245	2.965	0.00302684	0.00480944
AT5G06090	3.76447	5.40352	1.75674	3.07588	0.00209881	0.00339033
AT5G09480	3.75892	5.40161	1.77259	3.04729	0.00230913	0.00371403
AT1G49640	13.7521	5.39672	1.23225	4.37958	1.18908e-05	2.28284e-05
AT5G58860	3.71971	5.38797	1.82554	2.95144	0.00316299	0.00501705
AT3G24463	88.5056	5.37609	0.493271	10.8989	1.16695e-27	4.57816e-27
AT5G38800	3.68637	5.37591	1.88993	2.84451	0.00444803	0.00694161
AT5G04815	3.68071	5.37358	1.97842	2.71609	0.00660579	0.0101288
AT5G48650	671.242	5.36502	0.180346	29.7484	1.81798e-194	2.80943e-193
AT2G21820	2560.03	5.36169	0.0956414	56.0604	0	0
AT2G05850	276.391	5.35887	0.277891	19.2841	7.30993e-83	5.68094e-82
AT5G09370	3.63167	5.35017	1.79671	2.97776	0.00290364	0.00462495
AT4G22060	3.62612	5.34817	1.7971	2.976	0.0029203	0.00464825
AT2G47870	53.7712	5.34135	0.620072	8.61408	7.05047e-18	2.21236e-17
AT1G52990	390.143	5.33226	0.431216	12.3656	4.0102e-35	1.79617e-34
AT5G07395	3.5758	5.33011	1.7901	2.97755	0.00290566	0.00462784
AT5G44700	12.9275	5.30995	1.24839	4.25343	2.10518e-05	3.98364e-05
AT1G12070	25.8259	5.30574	0.873881	6.07147	1.26744e-09	3.00158e-09
AT5G28080	114.634	5.30281	1.27578	4.15652	3.23132e-05	6.04549e-05
AT4G10380	2890.44	5.29643	0.0880602	60.1456	0	0
AT3G46700	167.083	5.29138	0.350621	15.0914	1.84403e-51	1.03594e-50
AT3G02410	172.901	5.28915	1.00765	5.24897	1.52949e-07	3.28756e-07
AT3G03230	64.2428	5.28787	0.554639	9.53388	1.51511e-21	5.21527e-21
AT3G58550	3.47099	5.28441	1.83411	2.88119	0.00396175	0.00621533
AT3G02677	3.45987	5.28067	2.0118	2.62485	0.00866883	0.013115
AT4G15248	1399.41	5.27765	0.126903	41.5879	0	0
AT5G24080	330.699	5.26523	0.244296	21.5527	4.99795e-103	4.59808e-102
AT3G05895	25.71	5.26392	0.87559	6.01186	1.83411e-09	4.31671e-09
AT3G12710	183.996	5.26337	0.327719	16.0606	4.81716e-58	2.9057e-57
AT4G13440	3.41521	5.26333	2.01681	2.60972	0.00906155	0.0136792
AT1G03106	18.8247	5.26139	1.02736	5.12127	3.03486e-07	6.4199e-07
AT5G24950	3.40955	5.26123	1.80553	2.91395	0.00356891	0.0056261
AT5G57260	3.39834	5.25699	1.82178	2.88563	0.00390628	0.00613127
AT3G49760	36.8108	5.25566	1.28237	4.09839	4.16031e-05	7.7259e-05
AT2G01880	3.39288	5.25457	2.02934	2.5893	0.00961706	0.0144662
AT5G04500	3.35924	5.24136	2.02329	2.59051	0.00958347	0.0144185
AT5G55370	3.35378	5.23948	1.92535	2.72131	0.00650229	0.00998149
AT4G07245	3.35368	5.23916	2.02086	2.59254	0.00952702	0.014341
AT5G06755	24.4547	5.23171	0.931479	5.61656	1.94797e-08	4.3814e-08
AT1G05237	24.527	5.23084	0.884835	5.91165	3.38697e-09	7.89013e-09
AT1G29680	113.174	5.22339	0.884227	5.9073	3.47769e-09	8.09486e-09
AT4G33790	61.4144	5.22199	0.558688	9.34689	9.02669e-21	3.0492e-20
AT4G18330	12.1941	5.22088	1.2689	4.11449	3.88043e-05	7.22437e-05
AT3G24020	12.3451	5.21618	1.23835	4.21219	2.52909e-05	4.76644e-05
AT5G63350	486.484	5.21005	0.683199	7.62595	2.42237e-14	6.83191e-14
AT5G37540	5594.04	5.20456	0.0627228	82.9772	0	0
AT4G18450	3.2712	5.19997	1.84077	2.82488	0.00472978	0.00736105
AT5G35090	3.23204	5.18443	1.85076	2.80125	0.00509046	0.00789682
AT1G34060	4868.35	5.17418	0.0673382	76.8387	0	0
AT1G51250	504.11	5.17027	0.193168	26.7657	8.10211e-158	1.06773e-156
AT5G40960	554.39	5.16939	0.188407	27.4373	9.83649e-166	1.33245e-164
AT3G09075	3.19294	5.16807	2.05321	2.51707	0.0118337	0.0176113
AT1G63410	3.18744	5.16615	1.92932	2.67771	0.00741271	0.0113
AT1G27820	3.19427	5.16381	2.31436	2.2312	0.0256676	0.0366118
AT1G21460	10092.7	5.15699	0.0467962	110.201	0	0
AT1G01453	101.766	5.15045	1.25658	4.09878	4.15332e-05	7.71418e-05
AT1G16910	3.14961	5.14394	2.08783	2.46378	0.0137482	0.0203108
AT2G03840	11.5567	5.14057	1.26308	4.06988	4.70366e-05	8.70236e-05
AT4G25580	58.299	5.13488	0.55938	9.17959	4.32727e-20	1.44063e-19
AT4G08190	3.11051	5.12683	1.9016	2.69607	0.00701635	0.0107288
AT5G09610	173.04	5.12622	0.329336	15.5653	1.25259e-54	7.27862e-54
AT3G06095	3.09374	5.11975	1.86678	2.74256	0.00609621	0.00938274
AT2G33350	3.08808	5.11746	1.90396	2.6878	0.0071925	0.0109819
AT5G53905	3.08808	5.11746	1.90396	2.6878	0.0071925	0.0109819
AT5G43770	57.5882	5.11676	0.570271	8.97252	2.89812e-19	9.43644e-19
AT5G15180	3.08262	5.11519	2.07099	2.46993	0.0135141	0.0199831
AT2G07213	3.07686	5.11276	2.09786	2.43713	0.0148042	0.0217695
AT1G22120	3.07697	5.11274	1.8587	2.75071	0.00594661	0.00916237
AT4G12140	3.07141	5.1104	1.86907	2.7342	0.00625324	0.00961599
AT1G26790	3.07131	5.11038	1.92313	2.65733	0.00787633	0.0119796
AT5G54585	1135.23	5.10887	0.23141	22.0771	5.24582e-108	5.05002e-107
AT1G21950	3.06575	5.10804	1.88456	2.71047	0.00671887	0.0102966
AT1G11765	724.75	5.10439	0.16505	30.9262	5.3037e-210	8.75954e-209
AT1G04103	23.4863	5.10233	0.958278	5.32448	1.01241e-07	2.201e-07
AT2G26960	3.04908	5.10095	1.88632	2.70418	0.00684731	0.0104831
AT5G40620	3.04898	5.10088	1.92557	2.64902	0.00807251	0.0122616
AT3G10000	3.04352	5.09849	1.92617	2.64696	0.00812179	0.012334
AT1G07503	3.04332	5.09785	2.34039	2.1782	0.0293908	0.0416286
AT1G31490	3.02392	5.09004	1.94853	2.61224	0.00899498	0.0135823
AT4G13240	22.243	5.08995	0.915033	5.56258	2.65811e-08	5.94235e-08
AT1G79900	1227.99	5.08796	0.242983	20.9396	2.33546e-97	2.05659e-96
AT1G64660	4924.8	5.07495	0.176342	28.7791	3.92125e-182	5.76692e-181
AT1G49005	77.9818	5.0735	0.479486	10.5811	3.64592e-26	1.38789e-25
AT1G14730	338.402	5.06811	0.230758	21.9629	6.52393e-107	6.21748e-106
AT3G04070	289.548	5.05812	0.594447	8.50895	1.7551e-17	5.44149e-17
AT2G41190	68490.5	5.05633	0.0262272	192.789	0	0
AT3G19390	983.167	5.03942	0.136573	36.8991	4.76945e-298	1.07999e-296
AT4G09880	2.90506	5.02987	1.9017	2.64493	0.00817067	0.0124024
AT2G20380	2.90233	5.02862	1.9104	2.63223	0.00848258	0.0128494
AT5G47635	177.477	5.00795	0.320287	15.6358	4.1501e-55	2.42576e-54
AT1G24735	53.5133	5.00549	0.585017	8.55614	1.16714e-17	3.63935e-17
AT2G45040	41.9732	5.00072	0.650626	7.68602	1.51783e-14	4.30903e-14
AT4G32810	58.2583	4.99611	0.553245	9.03056	1.7079e-19	5.59696e-19
AT4G30540	2.83935	4.99378	2.38561	2.09329	0.0363235	0.0506992
AT1G15380	2.80581	4.97689	2.14909	2.31581	0.0205685	0.0296968
AT1G70920	197.717	4.97285	0.297452	16.7182	9.66476e-63	6.14651e-62
AT5G07680	374.249	4.96665	0.215046	23.0958	5.10282e-118	5.33785e-117
AT5G49310	2.76671	4.95774	1.9581	2.53192	0.0113441	0.0169146
AT2G45580	2.75549	4.95275	2.14157	2.31267	0.0207408	0.0299285
AT1G20180	20.6755	4.95134	0.915502	5.40833	6.36137e-08	1.39708e-07
AT3G21880	45.8963	4.9512	0.606633	8.16177	3.3016e-16	9.89353e-16
AT3G22860	2.75003	4.95006	2.13778	2.31551	0.0205848	0.0297185
AT2G43670	2.73872	4.94464	2.16064	2.28851	0.0221078	0.0317825
AT1G48698	2.73316	4.94194	1.97684	2.49991	0.0124223	0.0184512
AT3G28230	2.73316	4.94194	1.97684	2.49991	0.0124223	0.0184512
AT2G18340	30.3513	4.93698	0.73734	6.69566	2.14704e-11	5.47005e-11
AT2G13450	2.72195	4.93645	2.20124	2.24258	0.0249242	0.0356027
AT1G72100	71.4874	4.93584	0.488591	10.1022	5.40155e-24	1.9651e-23
AT1G79130	2.70527	4.92864	1.96651	2.50628	0.0122008	0.0181396
AT4G05745	2.70517	4.92796	2.41415	2.04128	0.0412229	0.0570354
AT5G09560	2.70517	4.92796	2.41415	2.04128	0.0412229	0.0570354
AT5G62150	1245.4	4.92197	0.123761	39.7698	0	0
AT5G20390	404.509	4.92046	0.21247	23.1584	1.19759e-118	1.25852e-117
AT2G06485	5.40922	4.91819	1.65611	2.96973	0.00298064	0.00474065
AT4G24140	2.68304	4.91717	2.20832	2.22665	0.0259706	0.0370163
AT5G63900	9.88404	4.91461	1.30545	3.76469	0.000166759	0.000295908
AT1G67640	2.67739	4.91454	2.15551	2.27998	0.0226087	0.032476
AT4G30460	1409.63	4.91068	0.116381	42.1947	0	0
AT3G01270	4595.41	4.90005	0.0615164	79.6543	0	0
AT3G56180	164.89	4.89936	0.323604	15.14	8.82204e-52	4.96457e-51
AT2G27300	25.2311	4.89569	0.825917	5.92758	3.0743e-09	7.172e-09
AT2G22590	9.56833	4.86613	1.31202	3.70888	0.000208177	0.000366327
AT4G26466	2.5949	4.86555	2.17788	2.23408	0.0254778	0.0363502
AT3G55890	515.414	4.85853	0.186194	26.094	4.26957e-150	5.37227e-149
AT3G55930	2.5697	4.85252	1.97904	2.45195	0.0142084	0.0209541
AT2G09845	5.1168	4.84094	1.64384	2.94491	0.00323053	0.00511813
AT1G76800	28.2538	4.84069	0.796981	6.07378	1.24932e-09	2.95959e-09
AT3G51238	2.54181	4.83842	1.98338	2.43948	0.0147085	0.0216358
AT3G01329	2.53342	4.83412	2.00193	2.41473	0.0157469	0.0230858
AT5G40940	2.53054	4.83218	2.24227	2.15504	0.0311584	0.0439386
AT5G06705	2.52781	4.83116	2.04314	2.36457	0.0180509	0.0262628
AT3G02810	650.036	4.82742	0.318052	15.1781	4.94181e-52	2.78855e-51
AT3G13672	5021	4.82008	0.0609872	79.0344	0	0
AT5G54165	1947.65	4.81685	0.174799	27.5566	3.69244e-167	5.04067e-166
AT2G27550	9.23574	4.81373	1.32191	3.6415	0.000271056	0.000473181
AT2G01275	130.847	4.81149	0.350996	13.7081	9.07793e-43	4.54394e-42
AT1G03070	241.29	4.79895	0.27315	17.5689	4.26265e-69	2.90087e-68
AT2G47270	119.959	4.79621	0.363373	13.1991	8.8758e-40	4.25341e-39
AT1G04500	55.5359	4.79528	0.543956	8.81558	1.19067e-18	3.817e-18
AT1G28270	798.045	4.7926	0.14604	32.8171	3.36235e-236	6.20417e-235
AT3G16880	2.46766	4.7911	2.26004	2.11992	0.0340128	0.0476928
AT4G28670	2.46766	4.7911	2.26004	2.11992	0.0340128	0.0476928
AT3G13400	2996.42	4.78198	0.0800895	59.708	0	0
AT2G21720	2.44533	4.77828	2.07123	2.30697	0.0210563	0.0303497
AT5G53840	2.44533	4.77828	2.07123	2.30697	0.0210563	0.0303497
AT3G05085	4.9214	4.77664	1.62672	2.93636	0.00332086	0.0052543
AT1G61050	2.43977	4.7758	2.23049	2.14115	0.0322622	0.0453663
AT2G01890	839.116	4.77483	0.13756	34.7108	5.41689e-264	1.09903e-262
AT1G33880	2.43412	4.77271	2.21868	2.15115	0.0314641	0.0443314
AT5G38390	2.43412	4.77271	2.21868	2.15115	0.0314641	0.0443314
AT3G14880	2.423	4.76621	2.04036	2.33597	0.0194929	0.0282223
AT1G24580	3397.44	4.76599	0.0723144	65.9065	0	0
AT4G27410	23121.4	4.76598	0.0306365	155.565	0	0
AT1G14500	2.41744	4.76354	2.22235	2.14347	0.0320756	0.0451317
AT5G46200	2.41744	4.76354	2.22235	2.14347	0.0320756	0.0451317
AT4G09825	2.41179	4.7602	2.03341	2.34099	0.0192326	0.0278685
AT2G34610	271.824	4.75958	0.2615	18.2011	5.05963e-74	3.61007e-73
AT1G63005	2.40623	4.75717	2.01212	2.36425	0.0180664	0.0262788
AT3G09950	2.40623	4.75717	2.01212	2.36425	0.0180664	0.0262788
AT3G47790	2.40623	4.75717	2.01212	2.36425	0.0180664	0.0262788
AT5G67310	267.511	4.75314	0.596219	7.97214	1.55951e-15	4.57531e-15
AT5G06655	2.3839	4.74515	2.01609	2.35364	0.0185906	0.0269982
AT1G71250	2.37268	4.73905	2.04942	2.31239	0.0207564	0.0299473
AT2G47150	2.35591	4.72939	2.24945	2.10246	0.0355127	0.0496586
AT3G24220	2.35035	4.72628	2.23768	2.11213	0.0346752	0.048541
AT4G13480	2.3448	4.72313	2.23899	2.1095	0.0349018	0.0488429
AT5G02360	2.3448	4.72313	2.23899	2.1095	0.0349018	0.0488429
AT5G38780	311.236	4.72064	0.22787	20.7164	2.46618e-95	2.13708e-94
AT5G43185	105.629	4.72016	0.380824	12.3946	2.79529e-35	1.25719e-34
AT5G62162	2.33646	4.71832	2.26762	2.08074	0.0374581	0.0521773
AT4G12430	1340.67	4.71159	0.111259	42.3479	0	0
AT3G26934	311.865	4.70838	0.529038	8.8999	5.58992e-19	1.80543e-18
AT1G05100	1500.38	4.70705	0.103607	45.432	0	0
AT1G10070	5279.38	4.70676	0.0593534	79.3005	0	0
AT4G12410	233.504	4.68836	0.26249	17.8611	2.36779e-71	1.6457e-70
AT1G54095	16.94	4.68249	0.949369	4.93221	8.13026e-07	1.67515e-06
AT1G07617	4.5816	4.67717	1.64762	2.83874	0.00452926	0.00706054
AT3G57680	5906.92	4.66863	0.055264	84.4787	0	0
AT4G33145	2.26504	4.66859	2.27037	2.05631	0.0397525	0.0551547
AT3G04943	8.75581	4.66233	1.39707	3.33723	0.000846187	0.00141693
AT2G36770	898.627	4.6598	0.13463	34.612	1.66949e-262	3.37821e-261
AT5G35390	8.30788	4.65266	1.35393	3.43642	0.000589466	0.00100116
AT5G65980	2.2315	4.64881	2.28639	2.03326	0.0420265	0.0580627
AT2G01530	41.2655	4.64614	0.612873	7.58092	3.43122e-14	9.61542e-14
AT2G19420	2.21766	4.6405	2.28249	2.03309	0.0420439	0.0580832
AT2G23640	8.60186	4.64028	1.32886	3.49191	0.000479582	0.000820267
AT5G54990	8.61313	4.63795	1.36576	3.39587	0.0006841	0.00115399
AT5G54010	2.20361	4.63238	2.09207	2.21426	0.0268107	0.0381518
AT2G19850	2.19805	4.62912	2.08792	2.21709	0.0266169	0.037883
AT4G35170	8.12622	4.62615	1.36395	3.39172	0.000694544	0.00117117
AT3G09910	1531.11	4.62391	0.208079	22.2219	2.10969e-109	2.05872e-108
AT3G27495	2.18962	4.62368	2.31021	2.00141	0.0453482	0.06232
AT5G58660	44.7116	4.62305	0.595099	7.76855	7.93916e-15	2.27595e-14
AT1G19090	16.145	4.61035	0.979155	4.7085	2.49547e-06	5.00344e-06
AT2G06535	8.02419	4.60558	1.36021	3.38595	0.000709336	0.00119488
AT4G21440	178.864	4.60506	0.286732	16.0605	4.82787e-58	2.91139e-57
AT3G28500	101.644	4.60461	0.964609	4.77355	1.81008e-06	3.65556e-06
AT1G17020	1715.73	4.59644	0.0930564	49.3942	0	0
AT5G39880	1475.66	4.59358	0.104548	43.9374	0	0
AT3G61450	162.567	4.59267	0.320322	14.3377	1.27235e-46	6.71943e-46
AT1G47980	220.033	4.58241	0.263412	17.3964	8.79118e-68	5.90693e-67
AT3G01240	2225.38	4.58024	0.0822487	55.6878	0	0
AT3G11740	23.9376	4.57255	0.797858	5.73103	9.98208e-09	2.27591e-08
AT5G37500	2255.55	4.55832	0.085869	53.0846	0	0
AT4G04930	365.971	4.55107	0.198461	22.9318	2.23967e-116	2.3121e-115
AT4G18150	8.10453	4.54559	1.39922	3.24865	0.00115953	0.0019166
AT5G50361	11.5614	4.54096	1.13461	4.0022	6.27552e-05	0.000115107
AT5G04180	1238.68	4.53809	0.115592	39.2597	0	0
AT3G25855	23.0205	4.5374	0.794194	5.71321	1.10866e-08	2.5232e-08
AT2G31540	2.05687	4.53129	2.13584	2.12155	0.0338759	0.0475183
AT5G64570	3433.63	4.52855	0.147274	30.7491	1.25531e-207	2.05837e-206
AT2G43220	2.05131	4.52777	2.11507	2.14071	0.032297	0.0454068
AT5G10100	2.05131	4.52777	2.11507	2.14071	0.032297	0.0454068
AT5G11620	7.59667	4.52651	1.38558	3.26686	0.00108748	0.00180326
AT3G28925	2.04575	4.52425	2.13855	2.11557	0.0343816	0.0481694
AT3G03170	350.043	4.52252	0.200514	22.5547	1.208e-112	1.2088e-111
AT5G24090	277.569	4.51923	0.236713	19.0916	2.96426e-81	2.27579e-80
AT5G45630	1190.53	4.51811	0.120409	37.523	0	0
AT5G38435	67.3734	4.50269	0.479194	9.39638	5.64724e-21	1.91841e-20
AT4G29460	22.4196	4.49669	0.800773	5.61544	1.96066e-08	4.40865e-08
AT2G23900	441.233	4.48987	0.180768	24.8378	3.50465e-136	4.07092e-135
AT3G58450	22.0232	4.48029	0.871113	5.14318	2.70122e-07	5.73059e-07
AT3G42880	15.5018	4.47442	0.996253	4.49125	7.08062e-06	1.38133e-05
AT3G09595	15.0807	4.47186	0.982668	4.55073	5.34597e-06	1.05064e-05
AT1G01060	1573.8	4.46998	0.100369	44.5354	0	0
AT4G27110	7.31996	4.46905	1.38198	3.23381	0.00122149	0.00201361
AT5G56640	18.8729	4.46789	0.877212	5.09328	3.51913e-07	7.42025e-07
AT5G25340	316.707	4.45486	0.409976	10.8661	1.67112e-27	6.54035e-27
AT5G42930	91.8502	4.45152	0.38725	11.4952	1.39433e-30	5.77702e-30
AT3G49210	4494.27	4.45088	0.150957	29.4844	4.5637e-191	6.963e-190
AT4G13800	1404.71	4.45	0.103785	42.8772	0	0
AT5G24120	5313.58	4.4468	0.053352	83.3485	0	0
AT1G79270	17968.1	4.44634	0.0336979	131.947	0	0
AT1G48020	578.071	4.44491	0.170486	26.0721	7.56115e-150	9.50348e-149
AT1G55560	1654.73	4.44116	0.0953115	46.5962	0	0
AT2G22055	407.99	4.43817	0.189935	23.3667	9.3231e-121	9.92074e-120
AT5G19790	11.1043	4.43591	1.11912	3.96377	7.37763e-05	0.000134662
AT5G26692	842.177	4.43379	0.257454	17.2217	1.82561e-66	1.20781e-65
AT1G02790	4238.69	4.42605	0.0649522	68.1432	0	0
AT4G00985	3.8662	4.42447	1.74909	2.52958	0.01142	0.0170211
AT5G04000	144.413	4.42383	0.309489	14.294	2.38527e-46	1.25447e-45
AT3G48300	28.4093	4.42129	0.699536	6.32033	2.61013e-10	6.35276e-10
AT1G28360	14.5819	4.41979	1.0071	4.38865	1.14059e-05	2.19381e-05
AT3G55870	1.89618	4.41306	2.19035	2.01477	0.0439285	0.0605037
AT2G13422	7.04065	4.4089	1.44897	3.04279	0.00234395	0.00376791
AT3G61060	3020.18	4.40157	0.0753912	58.3831	0	0
AT2G46830	2073.42	4.39934	0.0897228	49.0326	0	0
AT2G18050	68122.1	4.39298	0.0232646	188.827	0	0
AT5G34780	1.86269	4.39006	2.20001	1.99547	0.0459917	0.063151
AT3G26742	6.90916	4.38584	1.42619	3.07522	0.00210349	0.0033974
AT5G01520	11092.7	4.37759	0.129877	33.7056	4.78277e-249	9.29078e-248
AT3G36659	41.0836	4.37483	0.621946	7.0341	2.00547e-12	5.29005e-12
AT5G20810	20.5458	4.36888	0.837982	5.21357	1.85239e-07	3.96408e-07
AT3G21680	13.6299	4.36815	1.05296	4.14846	3.34713e-05	6.25599e-05
AT4G13450	7.20452	4.36796	1.37563	3.17525	0.00149707	0.00244951
AT5G15190	4492.83	4.36737	0.0576767	75.7216	0	0
AT3G49540	3216.97	4.3575	0.0690872	63.0725	0	0
AT2G33775	525.328	4.35315	0.167874	25.931	2.97865e-148	3.71517e-147
AT2G24370	75.7161	4.35192	0.439569	9.90043	4.14499e-23	1.47966e-22
AT5G35660	224.822	4.35075	0.263364	16.5199	2.63621e-61	1.6517e-60
AT5G15500	25884.3	4.3504	0.0277105	156.995	0	0
AT1G72660	120.72	4.34843	0.338516	12.8456	9.10818e-38	4.23065e-37
AT3G14185	10.2935	4.34351	1.1574	3.75282	0.000174856	0.000309675
AT4G21680	34.4139	4.34015	0.647151	6.70656	1.99271e-11	5.08425e-11
AT1G77145	277.864	4.33895	0.226963	19.1174	1.80833e-81	1.39114e-80
AT1G23200	23.4847	4.33644	0.755362	5.74087	9.41889e-09	2.1518e-08
AT1G60470	20.7228	4.32369	0.853328	5.06685	4.04449e-07	8.49268e-07
AT1G04547	6.59633	4.31914	1.51222	2.85616	0.00428795	0.00670084
AT1G60740	1781.12	4.31244	0.0924386	46.6519	0	0
AT1G65480	33.5477	4.30596	0.648761	6.6372	3.197e-11	8.0828e-11
AT1G19500	118.868	4.30042	1.25203	3.43477	0.000593062	0.00100689
AT3G13130	375.82	4.29696	0.185911	23.113	3.42522e-118	3.59121e-117
AT2G47050	1482.23	4.29379	0.0979413	43.8404	0	0
AT2G41860	195.737	4.29012	0.292581	14.663	1.11242e-48	6.05843e-48
AT4G25990	2314.98	4.28855	0.209917	20.4297	9.10076e-93	7.71065e-92
AT5G18636	6.83282	4.28607	1.39597	3.07033	0.00213823	0.00345034
AT5G41830	72.2113	4.28059	0.42972	9.96133	2.25025e-23	8.07577e-23
AT2G16575	6.46767	4.27794	1.44307	2.96448	0.00303194	0.00481619
AT3G10340	218.837	4.27747	0.243841	17.542	6.84428e-69	4.64804e-68
AT3G23460	3.50007	4.27545	1.93905	2.20492	0.0274598	0.0390122
AT5G49700	450.242	4.26885	0.170051	25.1034	4.56966e-139	5.40427e-138
AT4G10780	26.768	4.26646	0.75668	5.6384	1.71638e-08	3.87424e-08
AT1G71235	6.36276	4.25187	1.45377	2.92472	0.0034477	0.00544367
AT5G39400	151.174	4.24274	0.293813	14.4403	2.88726e-47	1.54048e-46
AT2G31945	44.8103	4.24219	0.566718	7.48554	7.12557e-14	1.97428e-13
AT2G33270	73.4427	4.23326	1.23522	3.42714	0.000609977	0.00103422
AT5G50030	383.125	4.23309	0.194657	21.7464	7.47918e-105	7.0252e-104
AT2G45360	66.7977	4.23251	0.432713	9.78133	1.35414e-22	4.78011e-22
AT2G35765	418.054	4.23031	0.175544	24.0982	2.60975e-128	2.88743e-127
AT5G62240	85.7769	4.22804	0.389222	10.8628	1.73388e-27	6.78249e-27
AT3G48020	1085.54	4.2264	0.112561	37.5476	0	0
AT1G61563	749.32	4.22566	0.142207	29.7149	4.92754e-194	7.60454e-193
AT1G54570	11165.5	4.22146	0.0391408	107.853	0	0
AT3G49160	73.7273	4.22014	0.444066	9.50342	2.03117e-21	6.9706e-21
AT3G24460	225.882	4.2188	0.25206	16.7373	7.01214e-63	4.46574e-62
AT3G20220	261.125	4.21868	0.224071	18.8274	4.50082e-79	3.38043e-78
AT5G15030	25.5152	4.21632	0.728524	5.78748	7.14482e-09	1.64098e-08
AT5G45310	3596.21	4.21449	0.0646371	65.2023	0	0
AT2G23110	34.2518	4.20867	0.624665	6.73749	1.61144e-11	4.1239e-11
AT4G21490	75.8743	4.2083	0.456285	9.22296	2.89009e-20	9.66539e-20
AT2G30300	116.468	4.19856	0.376707	11.1454	7.53699e-29	3.02607e-28
AT1G68150	6.46689	4.19541	1.46726	2.85935	0.00424506	0.00663745
AT3G21180	281.052	4.189	0.225241	18.5979	3.34109e-77	2.45843e-76
AT4G35560	11327.5	4.18859	0.0421392	99.3988	0	0
AT3G06495	9.42181	4.18323	1.16308	3.59668	0.000322308	0.000559281
AT5G02420	629.468	4.17832	0.152765	27.3513	1.04184e-164	1.40543e-163
AT3G13227	53.1066	4.17738	0.520189	8.03051	9.70654e-16	2.86984e-15
AT1G77120	1506.57	4.17648	0.0981554	42.5497	0	0
AT1G48590	128.351	4.17552	0.314231	13.2881	2.71554e-40	1.31179e-39
AT1G18860	30.0972	4.17196	0.716704	5.82104	5.84817e-09	1.34942e-08
AT1G70540	19.1488	4.16961	0.878485	4.74636	2.07108e-06	4.17011e-06
AT5G05280	180.103	4.16664	0.300058	13.8861	7.69158e-44	3.91003e-43
AT3G08435	3.26455	4.16483	1.83016	2.27567	0.0228659	0.0328269
AT3G62710	798.172	4.16457	0.12974	32.0994	4.49514e-226	8.03458e-225
AT5G43300	182.164	4.16163	0.261707	15.9019	6.1505e-57	3.66924e-56
AT4G07865	9.09735	4.16072	1.20618	3.44952	0.000561593	0.000955097
AT2G21590	7780.38	4.15882	0.0428716	97.0065	0	0
AT3G54800	963.095	4.15643	0.114823	36.1986	6.40011e-287	1.39259e-285
AT4G02360	3600.36	4.14953	0.0637987	65.041	0	0
AT5G54840	9806.41	4.14475	0.0466864	88.7785	0	0
AT5G01885	5.9072	4.14344	1.49556	2.7705	0.00559712	0.0086484
AT1G03790	3.22491	4.1379	1.92469	2.1499	0.0315629	0.0444624
AT5G62165	2002.46	4.11984	0.0793608	51.9128	0	0
AT1G29380	3938.97	4.11534	0.0571653	71.9902	0	0
AT5G46845	53.0972	4.11099	0.49271	8.34363	7.20436e-17	2.19751e-16
AT1G07430	31678.8	4.10656	0.0257322	159.588	0	0
AT2G46680	67619.4	4.10518	0.0224722	182.679	0	0
AT1G01070	91.8928	4.10428	0.385436	10.6484	1.77397e-26	6.79148e-26
AT1G74830	6.07843	4.0997	1.49081	2.74999	0.00595978	0.00918143
AT2G36760	11.4024	4.0988	1.10305	3.71589	0.000202486	0.000356561
AT3G51895	6169.45	4.09622	0.101394	40.3991	0	0
AT5G65040	377.34	4.08779	0.181698	22.4977	4.36857e-112	4.35046e-111
AT5G12960	355.866	4.08648	0.204578	19.9752	9.05692e-89	7.39621e-88
AT5G46770	35.0445	4.08489	0.604212	6.76069	1.37338e-11	3.52377e-11
AT1G75870	304.583	4.08469	0.204008	20.0222	3.52545e-89	2.88831e-88
AT2G22805	11.6781	4.08452	1.03703	3.93866	8.19369e-05	0.000148961
AT1G24600	619.158	4.08091	0.151076	27.0124	1.05813e-160	1.41073e-159
AT4G33860	147.259	4.07618	0.296478	13.7486	5.18891e-43	2.60473e-42
AT5G20100	14.274	4.07566	1.00486	4.05595	4.9931e-05	9.22066e-05
AT1G32100	194.005	4.07262	0.25484	15.9811	1.73114e-57	1.03791e-56
AT3G53305	5.6418	4.0716	1.50721	2.70142	0.00690442	0.010564
AT5G46370	8.95793	4.06494	1.25936	3.2278	0.00124748	0.00205482
AT4G35010	1269.76	4.06303	0.099067	41.0129	0	0
AT2G40116	141.314	4.0576	0.291449	13.9222	4.6465e-44	2.36892e-43
AT5G08775	11.4991	4.05636	1.05514	3.84439	0.000120852	0.00021703
AT1G15960	519.79	4.05518	0.155877	26.0153	3.32628e-149	4.16698e-148
AT4G38390	14.0572	4.05314	0.917712	4.41657	1.00278e-05	1.93642e-05
AT2G34030	8.34945	4.0522	1.19025	3.4045	0.00066285	0.00111946
AT4G15980	16.4472	4.04135	0.943154	4.28493	1.828e-05	3.46891e-05
AT1G57590	15609	4.03913	0.0311407	129.706	0	0
AT3G17600	5.48248	4.03618	1.5216	2.6526	0.00798754	0.0121374
AT3G20190	133.934	4.03405	0.301437	13.3827	7.62817e-41	3.72594e-40
AT3G16040	172.411	4.03218	0.270817	14.8889	3.8898e-50	2.15601e-49
AT3G14590	2456.29	4.03176	0.0757056	53.2558	0	0
AT2G26850	419.072	4.02995	0.176922	22.7781	7.55384e-115	7.71783e-114
AT1G16290	5.81545	4.02824	1.50956	2.66848	0.00761949	0.0116016
AT2G26490	66.6058	4.02719	0.423374	9.51213	1.86803e-21	6.41555e-21
AT2G35070	1668.61	4.02626	0.210842	19.0961	2.72307e-81	2.09132e-80
AT4G34600	17.4439	4.02392	0.897365	4.48415	7.32066e-06	1.42657e-05
AT1G07027	5.42085	4.02382	1.59158	2.52819	0.0114653	0.0170864
AT3G09330	16.2868	4.02123	0.96421	4.17049	3.03939e-05	5.69386e-05
AT1G05580	610	4.02071	0.152885	26.2989	1.97518e-152	2.52004e-151
AT3G01250	103.066	4.01433	0.396108	10.1344	3.88663e-24	1.41804e-23
AT4G30140	123.918	4.00938	0.306215	13.0934	3.59311e-39	1.70682e-38
AT2G25540	21.5331	4.00801	0.76224	5.2582	1.45474e-07	3.13191e-07
AT5G07430	1073.7	4.00775	0.112473	35.6331	4.30894e-278	9.13199e-277
AT1G64010	5.3916	4.00544	1.53153	2.61531	0.0089146	0.0134672
AT2G43230	285.712	3.99745	0.220206	18.1532	1.21149e-73	8.61975e-73
AT4G14690	11.3768	3.99099	1.08388	3.68212	0.000231303	0.000405741
AT3G26790	29.1976	3.99054	0.694463	5.74622	9.12587e-09	2.08632e-08
AT3G23630	94.2695	3.98966	0.786675	5.07155	3.94596e-07	8.29419e-07
AT5G64910	48.1122	3.98566	0.55759	7.14801	8.80458e-13	2.3568e-12
AT5G18910	201.735	3.97236	0.264685	15.0079	6.52097e-51	3.63737e-50
AT5G01600	7299.12	3.97034	0.103068	38.5215	0	0
AT3G17060	325.315	3.96958	0.20505	19.3591	1.70742e-83	1.33283e-82
AT1G47280	15.9412	3.96869	0.846603	4.68778	2.7618e-06	5.52094e-06
AT3G15670	58.9222	3.96102	0.479834	8.25498	1.51933e-16	4.59199e-16
AT1G17285	16.0106	3.9608	0.837307	4.73041	2.24072e-06	4.50096e-06
AT5G28690	231.111	3.96033	0.223387	17.7286	2.52226e-70	1.7351e-69
AT2G47780	1335.85	3.95919	0.310293	12.7595	2.7599e-37	1.27211e-36
AT3G52010	234.322	3.95758	0.265321	14.9162	2.58709e-50	1.4357e-49
AT2G16980	5.57521	3.95632	1.55803	2.53931	0.0111073	0.0165864
AT1G54070	263.218	3.95593	0.235636	16.7884	2.96924e-63	1.89734e-62
AT3G62180	200.371	3.94821	0.246959	15.9873	1.56652e-57	9.39703e-57
AT3G28490	8.28729	3.94721	1.23917	3.18537	0.00144571	0.00236852
AT1G23350	388.19	3.94045	0.364628	10.8068	3.19762e-27	1.24358e-26
AT1G66390	17809.2	3.93766	0.032198	122.295	0	0
AT3G08290	5.15199	3.93564	1.50809	2.60969	0.00906252	0.0136798
AT1G53887	127.239	3.93344	0.323747	12.1498	5.75386e-34	2.53048e-33
AT5G52000	33.6669	3.93119	0.596217	6.59356	4.29405e-11	1.08073e-10
AT5G35640	7.6242	3.92289	1.259	3.11588	0.00183397	0.00297793
AT2G36750	247.78	3.92048	0.220801	17.7557	1.5566e-70	1.07372e-69
AT3G05640	1942.15	3.92015	0.0795666	49.2688	0	0
AT2G32460	87.0115	3.91799	0.385043	10.1755	2.55172e-24	9.35931e-24
AT1G63210	10.1627	3.91776	1.17582	3.33195	0.00086241	0.00144304
AT2G18370	10.1685	3.9157	1.11083	3.52502	0.000423445	0.000727413
AT1G22460	5.07588	3.91152	1.51259	2.58597	0.00971062	0.0145992
AT4G16600	77.7044	3.90666	0.401814	9.72257	2.41602e-22	8.48133e-22
AT2G45610	28.7207	3.90607	0.656038	5.95403	2.61617e-09	6.12074e-09
AT5G49200	31.1441	3.90318	0.613174	6.36553	1.94614e-10	4.75699e-10
AT1G29000	2.76801	3.90032	1.89944	2.0534	0.0400335	0.0555008
AT3G44920	5.34471	3.89523	1.52893	2.54768	0.0108441	0.016219
AT5G53720	4.99476	3.89464	1.57077	2.47944	0.0131588	0.0194919
AT1G35490	272.556	3.89138	0.445239	8.73998	2.33148e-18	7.4086e-18
AT1G62450	19.7331	3.88288	0.849104	4.57291	4.80992e-06	9.47905e-06
AT3G25165	156.965	3.88109	0.270409	14.3527	1.02535e-46	5.42879e-46
AT5G15600	58.3066	3.8802	0.960973	4.03779	5.3958e-05	9.9418e-05
AT3G03341	322.358	3.8801	0.19481	19.9174	2.8748e-88	2.34013e-87
AT5G57690	25.3971	3.87758	0.663759	5.84185	5.16228e-09	1.19321e-08
AT5G10930	12987.6	3.87708	0.0402991	96.2076	0	0
AT4G27790	579.142	3.87641	0.162281	23.887	4.18061e-126	4.57881e-125
AT3G01230	605.888	3.87048	0.139474	27.7505	1.7167e-169	2.37046e-168
AT5G39420	193.532	3.86941	0.244168	15.8474	1.46632e-56	8.70899e-56
AT5G42235	9.7883	3.86844	1.14192	3.38765	0.000704946	0.00118792
AT3G61890	54800.9	3.86752	0.0217288	177.991	0	0
AT1G62620	2536.27	3.86684	0.217304	17.7946	7.7784e-71	5.37517e-70
AT4G10010	70.7632	3.86411	0.429256	9.00188	2.21888e-19	7.25482e-19
AT5G58050	99.4398	3.8594	0.341435	11.3034	1.26167e-29	5.14427e-29
AT1G09697	9.78007	3.85728	1.12718	3.42205	0.000621506	0.0010526
AT4G21320	611.356	3.85707	0.159101	24.2429	7.85043e-130	8.77932e-129
AT2G26690	7090.38	3.85642	0.0436592	88.3301	0	0
AT5G50040	12.8703	3.85529	1.00486	3.83663	0.000124733	0.000223683
AT2G26450	438.34	3.85283	0.180774	21.313	8.60108e-101	7.7812e-100
AT3G12730	119.068	3.85159	0.318069	12.1093	9.43112e-34	4.13098e-33
AT5G47000	334.295	3.85003	0.186964	20.5924	3.21292e-94	2.75385e-93
AT1G52565	894.773	3.8421	0.121963	31.5022	8.09479e-218	1.39024e-216
AT4G26260	396.017	3.84083	0.177088	21.6888	2.61671e-104	2.4398e-103
AT4G02250	284.635	3.83885	0.213643	17.9685	3.43662e-72	2.41208e-71
AT5G04267	34.2519	3.83494	0.617914	6.20627	5.42562e-10	1.30426e-09
AT1G17870	1597.76	3.83086	0.0899593	42.5844	0	0
AT3G27440	28.9717	3.82937	0.694047	5.51746	3.43944e-08	7.64412e-08
AT1G61566	101.036	3.82632	0.36695	10.4274	1.85997e-25	6.98023e-25
AT2G46410	1156.86	3.82612	0.103571	36.9421	9.75368e-299	2.2152e-297
AT3G43120	167.713	3.82075	0.26797	14.2581	3.99235e-46	2.0934e-45
AT3G14360	927.589	3.81839	0.115581	33.0365	2.42885e-239	4.56284e-238
AT4G16000	111.191	3.81192	0.318271	11.977	4.69263e-33	2.02859e-32
AT1G72270	4.74895	3.81145	1.60339	2.37712	0.0174486	0.0254223
AT3G05610	886.107	3.80924	0.119047	31.9978	1.17175e-224	2.07972e-223
AT5G60615	274.644	3.80873	0.205375	18.5452	8.9157e-77	6.53713e-76
AT3G21370	4.73218	3.80547	1.5685	2.42618	0.0152586	0.0224117
AT5G15960	1006.03	3.80532	0.119713	31.787	9.78045e-222	1.71458e-220
AT1G69260	10873.7	3.80438	0.0365495	104.088	0	0
AT3G07820	1294.02	3.79715	0.101526	37.4008	3.78892e-306	8.8518e-305
AT2G47030	1165.33	3.79104	0.101752	37.2577	7.9643e-304	1.84741e-302
AT3G60060	9.81234	3.78756	1.10766	3.41944	0.000627509	0.00106261
AT5G42490	75.5504	3.78727	0.387296	9.77876	1.38901e-22	4.90206e-22
AT2G02140	245.183	3.78639	0.225088	16.8218	1.68883e-63	1.0831e-62
AT4G16620	86.0027	3.78427	0.361824	10.4589	1.33437e-25	5.02506e-25
AT3G19270	52.3613	3.78085	0.50025	7.55793	4.09543e-14	1.14486e-13
AT1G24620	23.4807	3.77591	0.673827	5.60368	2.09853e-08	4.71446e-08
AT3G03800	113.924	3.77541	0.343253	10.9989	3.86883e-28	1.53203e-27
AT1G51030	14.1871	3.77327	0.880256	4.28656	1.81462e-05	3.44468e-05
AT5G44610	23.064	3.77035	0.743971	5.06787	4.02286e-07	8.44882e-07
AT4G35190	60.1332	3.76713	0.447829	8.41199	4.03129e-17	1.23708e-16
AT1G64540	6.90744	3.76583	1.25554	2.99936	0.00270547	0.00432349
AT5G54095	796.277	3.76552	0.297163	12.6716	8.50173e-37	3.88804e-36
AT3G55840	407.184	3.76439	0.175455	21.455	4.10207e-102	3.75119e-101
AT2G45403	209.966	3.76323	0.267116	14.0884	4.47672e-45	2.31598e-44
AT1G69325	252.703	3.75843	0.496563	7.56889	3.76434e-14	1.0536e-13
AT1G23040	1486.67	3.75698	0.108908	34.497	8.89897e-261	1.78959e-259
AT1G34095	510.546	3.7519	0.160525	23.3727	8.10826e-121	8.63205e-120
AT5G40155	28.3553	3.75176	0.669347	5.60511	2.08125e-08	4.67611e-08
AT1G05510	29.9661	3.74418	0.61479	6.09018	1.12783e-09	2.67651e-09
AT2G09970	4.538	3.74361	1.63672	2.28726	0.0221808	0.0318774
AT4G03290	436.712	3.73614	0.162917	22.9328	2.18898e-116	2.26079e-115
AT4G03620	4.82062	3.73561	1.52798	2.4448	0.0144934	0.0213371
AT5G16600	506.9	3.73353	0.148945	25.0664	1.15661e-138	1.36011e-137
AT1G02770	173.931	3.72992	0.257155	14.5045	1.13409e-47	6.09071e-47
AT1G14455	53.6483	3.7194	0.512344	7.25957	3.88322e-13	1.04943e-12
AT5G22860	7554.38	3.71823	0.0407823	91.1727	0	0
AT1G65970	71.7217	3.71401	0.446905	8.31051	9.52887e-17	2.89571e-16
AT5G49360	1721.5	3.71269	0.0807815	45.9596	0	0
AT4G17220	26.5537	3.71072	0.684634	5.42001	5.95964e-08	1.31024e-07
AT2G19050	93.4304	3.70638	0.368587	10.0557	8.67314e-24	3.14229e-23
AT1G53470	71.0852	3.70277	0.415649	8.90841	5.17688e-19	1.67274e-18
AT5G06230	128.668	3.70042	0.286773	12.9037	4.29208e-38	2.00587e-37
AT4G39610	152.921	3.70027	0.292302	12.6591	9.96909e-37	4.55453e-36
AT2G02120	142.193	3.69904	0.310923	11.897	1.2273e-32	5.26202e-32
AT1G01460	129.992	3.69819	0.295961	12.4956	7.89432e-36	3.57374e-35
AT3G62640	85.1546	3.69783	0.350866	10.5391	5.70156e-26	2.16248e-25
AT5G35110	67.8655	3.69341	0.445795	8.28499	1.18115e-16	3.58078e-16
AT3G17320	8.71248	3.69265	1.19976	3.07783	0.00208512	0.00336957
AT3G48510	57.4491	3.68668	0.461677	7.98541	1.40052e-15	4.11679e-15
AT1G69490	2610.92	3.68364	0.0737055	49.9779	0	0
AT2G35075	137.84	3.68238	0.325708	11.3058	1.22875e-29	5.01364e-29
AT3G21890	727.302	3.67905	0.12977	28.3505	8.24203e-177	1.17725e-175
AT4G18596	173.971	3.67422	0.281466	13.0539	6.0402e-39	2.85558e-38
AT4G33230	35.9224	3.67377	0.570776	6.43645	1.22298e-10	3.01714e-10
AT5G16500	93.4831	3.66534	0.366995	9.98744	1.72996e-23	6.22519e-23
AT3G05260	39.0664	3.66391	0.547656	6.69017	2.22907e-11	5.67396e-11
AT1G13700	153.159	3.66237	0.287061	12.7581	2.80852e-37	1.29399e-36
AT3G17980	366.924	3.6616	0.172783	21.1919	1.13446e-99	1.01705e-98
AT4G11910	2401.99	3.66097	0.0689719	53.0791	0	0
AT2G46360	97.5367	3.65908	0.346667	10.555	4.8152e-26	1.82874e-25
AT1G11770	4.28902	3.65729	1.78223	2.05208	0.0401614	0.055668
AT3G29637	26.5857	3.65516	0.685914	5.32889	9.88162e-08	2.15033e-07
AT5G65280	1045.82	3.65471	0.110726	33.0068	6.48542e-239	1.21435e-237
AT1G44800	755.646	3.65391	0.121315	30.1192	2.71468e-199	4.28214e-198
AT4G11810	9.25863	3.6525	1.26614	2.88475	0.00391724	0.00614804
AT1G55760	1413.33	3.64867	0.0983397	37.1027	2.53913e-301	5.81883e-300
AT3G58720	202.715	3.64859	0.23291	15.6652	2.61428e-55	1.5312e-54
AT4G32920	12038.8	3.64855	0.0395075	92.3509	0	0
AT5G44670	5364.76	3.64632	0.0477855	76.3061	0	0
AT3G50310	54.5153	3.64392	0.452665	8.04994	8.28354e-16	2.45484e-15
AT1G59670	23.5177	3.64386	0.684634	5.32235	1.02434e-07	2.2263e-07
AT5G48140	380.863	3.64254	0.175727	20.7284	1.92131e-95	1.66745e-94
AT1G01520	2123.2	3.64052	0.0724467	50.251	0	0
AT3G28750	1815.62	3.63983	0.0794751	45.7984	0	0
AT5G52360	89.2469	3.63724	0.372437	9.76606	1.57451e-22	5.5486e-22
AT5G25390	624.154	3.63688	0.129306	28.126	4.70765e-174	6.64515e-173
AT2G47040	2732.28	3.63569	0.0641139	56.7067	0	0
AT5G00970	6.6375	3.63492	1.27133	2.85915	0.00424775	0.00664105
AT3G12580	13855.4	3.63326	0.0340196	106.799	0	0
AT3G21570	130.159	3.63325	0.304662	11.9255	8.71699e-33	3.74487e-32
AT2G34850	2599.65	3.62722	0.0761413	47.638	0	0
AT1G60500	4.17445	3.62646	1.83581	1.9754	0.0482228	0.0660517
AT3G21320	51.524	3.62438	0.457429	7.92338	2.3114e-15	6.72931e-15
AT2G33420	176.267	3.62108	0.255246	14.1866	1.1086e-45	5.7824e-45
AT1G04247	1507.51	3.62049	0.101417	35.699	4.10405e-279	8.7302e-278
AT3G54730	12.5447	3.61796	1.00088	3.6148	0.000300582	0.000522806
AT1G61200	4.52723	3.61795	1.75842	2.05751	0.0396375	0.0550052
AT3G52820	199.693	3.61754	0.266138	13.5927	4.42258e-42	2.19304e-41
AT5G40640	761.04	3.61338	0.129162	27.9757	3.21391e-172	4.49219e-171
AT4G33970	280.413	3.61248	0.210172	17.1882	3.25501e-66	2.14913e-65
AT5G16530	21.6863	3.61019	0.736553	4.90146	9.5127e-07	1.95188e-06
AT3G15534	323.148	3.61006	0.183971	19.623	9.83645e-86	7.82289e-85
AT3G02970	139.086	3.60939	0.282522	12.7756	2.24436e-37	1.03615e-36
AT3G09600	2255.73	3.60259	0.0733697	49.1019	0	0
AT1G12260	4.44347	3.6017	1.61934	2.22418	0.0261362	0.0372317
AT5G45880	807.053	3.60043	0.130893	27.5065	1.46592e-166	1.99401e-165
AT1G24520	259.287	3.59749	0.234596	15.3348	4.47436e-53	2.55638e-52
AT3G09530	356.057	3.59545	0.191225	18.8022	7.24698e-79	5.42514e-78
AT1G51410	8.21643	3.59159	1.21566	2.95445	0.00313231	0.00497045
AT3G05725	410.057	3.58977	0.168697	21.2794	1.76249e-100	1.58945e-99
AT2G36640	41.7863	3.58706	0.534431	6.71191	1.92091e-11	4.90543e-11
AT1G04540	337.324	3.58368	0.186424	19.2232	2.36597e-82	1.8331e-81
AT3G07845	4.05169	3.58271	1.81165	1.9776	0.0479744	0.0657233
AT3G19310	54.1876	3.58011	0.431393	8.29896	1.05023e-16	3.18814e-16
AT5G19473	70.9355	3.57786	0.382985	9.34204	9.44916e-21	3.19002e-20
AT3G10320	1550.86	3.57677	0.0857232	41.7246	0	0
AT3G26860	333.304	3.57491	0.181178	19.7314	1.15825e-86	9.30229e-86
AT3G03535	4.07811	3.57456	1.60477	2.22746	0.0259164	0.0369437
AT5G66660	12.4671	3.57441	0.92324	3.87159	0.000108126	0.000194836
AT5G15430	152.397	3.57376	0.281041	12.7161	4.81041e-37	2.20566e-36
AT1G79180	28.6256	3.57093	0.655568	5.44707	5.1206e-08	1.12882e-07
AT5G59400	525.623	3.56879	0.159304	22.4024	3.72923e-111	3.68483e-110
AT2G40580	8.05569	3.56081	1.22093	2.91649	0.00353999	0.00558361
AT3G60140	12.3914	3.56021	0.931727	3.82109	0.000132863	0.000237739
AT4G18980	1072.33	3.55666	0.107845	32.9793	1.60783e-238	3.00072e-237
AT3G02210	253.889	3.54706	0.217272	16.3255	6.50562e-60	4.00785e-59
AT2G39800	26868.4	3.54672	0.0247175	143.49	0	0
AT4G05110	236.29	3.54368	0.219926	16.1131	2.06508e-58	1.25094e-57
AT5G12180	200.88	3.54348	0.227519	15.5745	1.08575e-54	6.31393e-54
AT1G48640	7.94931	3.54268	1.18868	2.98035	0.0028792	0.00458826
AT4G24450	2427.46	3.54165	0.0741717	47.7493	0	0
AT2G35215	11.8444	3.54125	1.03362	3.42608	0.00061237	0.00103805
AT2G12400	7547.61	3.54114	0.0454386	77.9324	0	0
AT1G21140	11.9061	3.54009	1.05082	3.36887	0.00075477	0.00126888
AT2G36020	286.101	3.538	0.201061	17.5967	2.613e-69	1.78141e-68
AT1G11190	4.25474	3.53691	1.59021	2.22418	0.0261364	0.0372317
AT2G26410	181.624	3.53616	0.247825	14.2688	3.42651e-46	1.79835e-45
AT4G21323	97.2071	3.53399	0.393049	8.99123	2.44477e-19	7.97739e-19
AT2G44195	6.39116	3.53339	1.32932	2.65805	0.00785937	0.0119554
AT1G06473	525.403	3.53032	0.168515	20.9496	1.89134e-97	1.66743e-96
AT5G12000	428.562	3.52927	0.160033	22.0534	8.86586e-108	8.52056e-107
AT1G01980	297.89	3.52619	0.20598	17.1191	1.06915e-65	7.02054e-65
AT5G26010	88.404	3.52557	0.350715	10.0525	8.95506e-24	3.24186e-23
AT1G06970	16.2856	3.52412	0.825842	4.26731	1.97847e-05	3.74697e-05
AT3G30842	3.9342	3.51834	1.64333	2.14098	0.0322757	0.0453824
AT1G14420	403.203	3.51715	0.168611	20.8596	1.24784e-96	1.09335e-95
AT1G04220	2538.82	3.51617	0.0692021	50.8102	0	0
AT1G78390	15.4809	3.51231	0.939739	3.73754	0.000185832	0.000328374
AT1G10770	521.749	3.50889	0.163088	21.5154	1.11706e-102	1.02521e-101
AT2G28180	110.3	3.50874	0.358147	9.79693	1.16055e-22	4.10374e-22
AT4G08915	3.90626	3.50783	1.62421	2.15972	0.0307946	0.0434659
AT2G31430	24.1786	3.50594	0.668693	5.24298	1.58003e-07	3.39363e-07
AT3G15740	25.7704	3.50483	0.683314	5.12917	2.91026e-07	6.16204e-07
AT3G52080	4.14988	3.49361	1.60438	2.17755	0.0294398	0.0416877
AT1G58270	32034.5	3.49331	0.0261138	133.773	0	0
AT4G00070	34.8844	3.49254	0.574778	6.07633	1.22963e-09	2.91416e-09
AT2G28110	295.683	3.49244	0.191683	18.2199	3.58971e-74	2.56368e-73
AT3G14370	205.499	3.49229	0.243902	14.3184	1.67887e-46	8.84993e-46
AT5G57350	6132.88	3.49171	0.104933	33.2755	8.72983e-243	1.6591e-241
AT5G64110	4.13866	3.4866	1.64447	2.1202	0.033989	0.0476682
AT4G25590	92.544	3.48456	0.340234	10.2417	1.28999e-24	4.759e-24
AT3G04360	110.517	3.47839	0.322645	10.7809	4.23888e-27	1.64433e-26
AT5G67080	298.087	3.47771	0.226933	15.3249	5.21734e-53	2.97566e-52
AT2G14960	12.4095	3.47695	1.0345	3.36101	0.000776584	0.00130431
AT1G02610	638.587	3.47356	0.132633	26.1892	3.52543e-151	4.45805e-150
AT1G69230	32.9389	3.47325	0.556152	6.24515	4.23404e-10	1.02208e-09
AT1G26480	53.3908	3.47077	0.462013	7.51227	5.81103e-14	1.61594e-13
AT3G51030	605.068	3.47011	0.145382	23.8688	6.45885e-126	7.06727e-125
AT1G71870	67.4134	3.46801	0.403931	8.58566	9.03193e-18	2.82519e-17
AT2G33590	12291.8	3.46527	0.0805263	43.0328	0	0
AT3G22510	96.7455	3.46247	0.319137	10.8495	2.00573e-27	7.8338e-27
AT3G57380	169.592	3.46007	0.275118	12.5767	2.83675e-36	1.28982e-35
AT5G53870	7713.07	3.45558	0.0454564	76.0197	0	0
AT3G52310	56.37	3.45477	0.479335	7.20742	5.70219e-13	1.53464e-12
AT5G07815	14.9612	3.45009	0.856107	4.02997	5.57839e-05	0.000102691
AT3G03270	2905.88	3.44981	0.0649078	53.1494	0	0
AT3G01700	222.262	3.44975	0.237503	14.5251	8.40351e-48	4.52062e-47
AT4G05660	7.44921	3.44695	1.21315	2.84133	0.00449255	0.00700713
AT2G28580	3.7483	3.44381	1.66938	2.06293	0.0391197	0.0543362
AT1G23120	178.892	3.44325	0.29688	11.5981	4.21171e-31	1.76131e-30
AT1G75945	26.6519	3.43693	0.669344	5.13478	2.82474e-07	5.98539e-07
AT1G52343	7.73189	3.43518	1.17095	2.93366	0.00334991	0.00529806
AT5G02550	187.292	3.43015	0.241005	14.2327	5.74477e-46	3.00813e-45
AT2G25625	6686.35	3.42788	0.0407986	84.0196	0	0
AT5G39110	7.3752	3.42617	1.18002	2.90348	0.00369045	0.00580568
AT1G71770	16.5563	3.42556	1.74158	1.96693	0.0491918	0.0673
AT4G32510	157.119	3.42502	0.2769	12.3692	3.83761e-35	1.71988e-34
AT4G16640	37.317	3.41732	0.528345	6.46797	9.93279e-11	2.46404e-10
AT1G13970	625.027	3.41701	0.148401	23.0256	2.58373e-117	2.68672e-116
AT4G04980	36.4465	3.41475	0.594895	5.74009	9.46288e-09	2.16141e-08
AT2G45405	83.9553	3.41382	0.372142	9.17342	4.58263e-20	1.52365e-19
AT5G40210	181.357	3.41167	0.273918	12.4551	1.31199e-35	5.91704e-35
AT2G35140	46.6087	3.41098	0.519489	6.56602	5.16786e-11	1.2968e-10
AT1G73010	407.808	3.41033	0.186912	18.2457	2.23975e-74	1.60409e-73
AT2G29090	1795.6	3.40873	0.0815026	41.8235	0	0
AT5G09065	30.1354	3.40739	0.583554	5.83903	5.25048e-09	1.21322e-08
AT3G43860	348.334	3.40641	0.179699	18.9562	3.92566e-80	2.98379e-79
AT1G25240	51.2548	3.40581	0.467231	7.28935	3.11447e-13	8.44874e-13
AT1G01310	191.889	3.40458	0.249443	13.6487	2.05502e-42	1.02258e-41
AT1G79520	4645.17	3.40113	0.0528114	64.4014	0	0
AT3G20580	261.167	3.39913	0.216048	15.7332	8.95789e-56	5.2874e-55
AT1G64360	325.753	3.39449	0.184986	18.35	3.30138e-75	2.38311e-74
AT2G31180	14.755	3.39369	0.804717	4.21724	2.47307e-05	4.66318e-05
AT5G50830	418.315	3.39247	0.194122	17.4759	2.18507e-68	1.47688e-67
AT4G34550	47.1692	3.39185	1.24773	2.71841	0.00655973	0.0100643
AT2G13463	27.1498	3.38575	0.72454	4.67296	2.96887e-06	5.92243e-06
AT1G08150	85.0821	3.3855	0.362742	9.33308	1.0284e-20	3.4698e-20
AT4G36490	202.463	3.38276	0.244104	13.8579	1.1398e-43	5.77616e-43
AT3G57020	7325.75	3.38083	0.0484258	69.8147	0	0
AT5G03190	22441.1	3.38055	0.0296497	114.016	0	0
AT1G74490	14.643	3.37907	0.925864	3.64964	0.000262613	0.000458828
AT1G80865	7.17533	3.37789	1.26733	2.66536	0.00769068	0.0117066
AT1G04793	7.14724	3.37325	1.29148	2.61193	0.00900332	0.013594
AT2G13350	107.671	3.36943	0.344363	9.78454	1.31193e-22	4.634e-22
AT1G18990	267.707	3.36507	0.217925	15.4414	8.62282e-54	4.96508e-53
AT1G47960	10508.6	3.36257	0.0381552	88.1288	0	0
AT1G03050	280.713	3.36111	0.215534	15.5943	7.95502e-55	4.63434e-54
AT5G62480	2805.41	3.35802	0.0650519	51.6207	0	0
AT2G37880	37.6288	3.35628	0.512002	6.55521	5.55641e-11	1.3923e-10
AT1G03920	25.4494	3.35223	0.638495	5.25021	1.51925e-07	3.26585e-07
AT1G79910	52.5013	3.34523	0.453868	7.3705	1.69989e-13	4.65451e-13
AT1G67105	356.455	3.34296	0.203988	16.3881	2.32721e-60	1.44148e-59
AT1G49900	52.5802	3.3428	0.483128	6.91908	4.54596e-12	1.18476e-11
AT3G28810	250.587	3.34255	0.247931	13.4818	2.00202e-41	9.86317e-41
AT5G39190	269.557	3.34063	0.203179	16.4418	9.60338e-61	5.98409e-60
AT1G47271	31.6111	3.34058	0.652795	5.11736	3.09849e-07	6.54904e-07
AT1G72800	570.275	3.33876	0.131667	25.3575	7.41901e-142	8.97398e-141
AT5G45810	53.6498	3.33571	0.425968	7.83089	4.84414e-15	1.39853e-14
AT1G70680	3.75596	3.3312	1.68761	1.97392	0.0483914	0.0662786
AT2G31500	258.588	3.33006	0.199474	16.6942	1.44444e-62	9.15306e-62
AT4G20320	2367.31	3.32556	0.0684814	48.5615	0	0
AT1G62570	1579.17	3.32527	0.0990725	33.564	5.63313e-247	1.08595e-245
AT2G15480	2596.2	3.32359	0.0687889	48.3158	0	0
AT3G59830	24.7233	3.32356	0.644301	5.15839	2.49085e-07	5.29393e-07
AT1G06837	56.2033	3.32348	0.430857	7.71364	1.22278e-14	3.48395e-14
AT1G49270	64.8578	3.32329	0.421827	7.87832	3.31813e-15	9.62218e-15
AT5G07990	60489.6	3.322	0.0202462	164.08	0	0
AT1G54160	982.142	3.31895	0.113178	29.3251	4.97023e-189	7.52791e-188
AT3G30460	90.09	3.3187	0.37801	8.77939	1.64366e-18	5.2456e-18
AT2G16050	68.754	3.31855	0.392814	8.44815	2.95964e-17	9.11288e-17
AT3G51240	63.8923	3.3182	0.426509	7.77992	7.25732e-15	2.08336e-14
AT5G59340	50.8778	3.31727	0.493972	6.71551	1.87415e-11	4.78762e-11
AT5G41310	7.17435	3.3168	1.19541	2.77462	0.00552666	0.00854416
AT3G19500	231.192	3.31227	0.223191	14.8405	8.01141e-50	4.42547e-49
AT5G66870	6.844	3.30882	1.27559	2.59395	0.00948809	0.0142863
AT1G15772	42.1777	3.30551	0.499818	6.61343	3.75504e-11	9.47164e-11
AT3G10745	11.9021	3.30368	0.959768	3.44216	0.000577091	0.000980578
AT1G49200	79.4798	3.30248	0.357412	9.24	2.46508e-20	8.25853e-20
AT1G60240	13.5442	3.29779	0.919974	3.58466	0.000337522	0.000584696
AT4G24640	154.154	3.29542	0.281333	11.7136	1.08554e-31	4.58418e-31
ATCG01200	257.057	3.29325	0.7477	4.40451	1.06025e-05	2.04394e-05
AT5G09990	261.407	3.28908	0.20205	16.2786	1.40118e-59	8.61353e-59
AT1G29100	13.501	3.28662	0.860928	3.81753	0.000134793	0.000241116
AT1G66210	152.591	3.28112	0.291845	11.2427	2.51601e-29	1.02022e-28
AT1G70300	4233.37	3.28085	0.0533703	61.4733	0	0
AT3G62230	606.377	3.27762	0.142662	22.9748	8.32764e-117	8.62034e-116
AT2G05705	12.0227	3.27195	0.960173	3.40766	0.000655217	0.00110715
AT1G21790	3020.05	3.26933	0.0614478	53.2051	0	0
AT3G01870	9.98591	3.26775	1.02775	3.17953	0.00147516	0.0024147
AT1G11170	1039.66	3.26688	0.0977757	33.412	9.17729e-245	1.75731e-243
AT3G21550	11.9161	3.26385	0.907794	3.59536	0.000323937	0.00056193
AT5G52965	12.5069	3.26148	0.980753	3.32548	0.00088265	0.00147528
AT2G34600	145.145	3.26107	0.261964	12.4485	1.42437e-35	6.4226e-35
AT3G11420	7810.92	3.25905	0.045099	72.2644	0	0
AT1G18310	6.62471	3.25446	1.19778	2.71707	0.0065863	0.0101023
AT5G10300	2654.21	3.2532	0.0707494	45.9821	0	0
AT2G02720	58.3407	3.24948	0.441936	7.35282	1.94069e-13	5.30558e-13
AT1G37150	217.95	3.2482	0.222651	14.5887	3.31331e-48	1.78955e-47
AT3G03470	18598.3	3.24692	0.027793	116.825	0	0
AT5G47590	433.522	3.24276	0.156946	20.6617	7.6646e-95	6.61416e-94
AT5G58170	73.7988	3.24006	0.376333	8.60956	7.33388e-18	2.30002e-17
AT4G18080	9.80871	3.23952	1.03109	3.14184	0.00167889	0.00273348
AT1G54560	24.7423	3.23749	0.743328	4.3554	1.32824e-05	2.54125e-05
AT1G66020	41.4498	3.23732	0.486185	6.65861	2.76436e-11	7.00995e-11
AT5G11110	5063.87	3.2363	0.0571811	56.5974	0	0
AT4G13030	414.381	3.23611	0.155138	20.8595	1.24887e-96	1.09384e-95
AT5G66170	1033.53	3.23066	0.114736	28.1572	1.95456e-174	2.76583e-173
AT4G14165	10.0047	3.22854	1.00381	3.21628	0.00129864	0.0021357
AT2G24735	4.87856	3.22782	1.44757	2.22983	0.025759	0.0367376
AT4G34940	6.79144	3.2278	1.27471	2.53218	0.0113355	0.0169028
AT1G12130	41.4091	3.22598	0.488981	6.59734	4.18592e-11	1.05433e-10
AT5G28680	158.672	3.2255	0.75932	4.24788	2.15802e-05	4.08194e-05
AT3G55880	12110.3	3.22287	0.0359397	89.6744	0	0
AT5G63970	1663.34	3.22262	0.081703	39.4431	0	0
AT5G15240	752.138	3.21512	0.116931	27.4958	1.96838e-166	2.6743e-165
AT5G23750	14098.7	3.21343	0.0395944	81.1587	0	0
AT3G13390	187.844	3.21168	0.223887	14.3451	1.14364e-46	6.04668e-46
AT3G20340	413.295	3.21132	0.155891	20.5998	2.75707e-94	2.36402e-93
AT3G25170	155.069	3.21111	0.249465	12.872	6.47274e-38	3.01265e-37
AT5G15110	302.428	3.20757	0.211519	15.1645	6.07632e-52	3.42534e-51
AT1G54100	29654.3	3.20552	0.0288334	111.174	0	0
AT3G07255	55.3599	3.19954	0.445641	7.17965	6.98918e-13	1.87636e-12
AT3G24620	19.0135	3.19655	0.783859	4.07796	4.54319e-05	8.41571e-05
AT1G44160	111.836	3.19188	0.31242	10.2166	1.67037e-24	6.15238e-24
AT2G21780	40.6339	3.18991	1.17587	2.71281	0.00667145	0.0102274
AT2G05580	6.34253	3.1888	1.37098	2.32592	0.0200229	0.0289534
AT1G58120	326.817	3.1882	0.174823	18.2368	2.63422e-74	1.88424e-73
AT1G54120	229.637	3.18358	0.228861	13.9105	5.46709e-44	2.78479e-43
AT1G67920	3451.63	3.18262	0.0532729	59.7418	0	0
AT5G67520	436.872	3.18227	0.151952	20.9426	2.1935e-97	1.93307e-96
AT3G15240	4.71788	3.1786	1.58781	2.00187	0.0452984	0.0622552
AT4G33905	3603.23	3.17798	0.0601957	52.7942	0	0
AT5G23950	85.145	3.17646	0.390887	8.12628	4.42677e-16	1.32132e-15
AT2G23660	6.54305	3.17582	1.28026	2.48061	0.0131158	0.0194294
AT4G11485	25.0557	3.1724	0.66203	4.79193	1.65186e-06	3.34668e-06
AT3G10680	155.893	3.17041	0.255522	12.4076	2.37653e-35	1.06991e-34
AT4G19645	964.674	3.16964	0.10318	30.7195	3.12366e-207	5.10728e-206
AT5G60910	1348.37	3.16932	0.0869037	36.4694	3.39286e-291	7.49681e-290
AT1G62710	8886.67	3.16918	0.0356168	88.98	0	0
AT5G63130	1509.33	3.16702	0.0870906	36.3647	1.54068e-289	3.3944e-288
AT5G20830	3144.58	3.16629	0.0630012	50.2576	0	0
AT1G77450	5341.33	3.16538	0.0482761	65.5683	0	0
AT2G30540	86.1134	3.15987	0.333554	9.47332	2.71088e-21	9.27814e-21
AT3G07555	6.22796	3.15836	1.21372	2.60222	0.00926235	0.0139657
AT3G55190	6.22367	3.15588	1.32364	2.38424	0.0171142	0.0249812
AT5G11100	374.539	3.15362	0.16772	18.8029	7.14728e-79	5.35225e-78
AT1G22600	9.29017	3.15173	1.01079	3.11807	0.00182037	0.00295666
AT5G57050	27985.2	3.15169	0.0276072	114.162	0	0
AT3G62590	1306.21	3.15092	0.0850302	37.0564	1.41595e-300	3.22868e-299
AT3G21600	143.793	3.14992	0.259019	12.161	5.01684e-34	2.2089e-33
AT3G46750	6.46451	3.14958	1.23756	2.54498	0.0109284	0.0163385
AT1G50610	69.0593	3.14179	0.404237	7.77214	7.71696e-15	2.21336e-14
AT4G38070	18.7626	3.14075	0.787362	3.98895	6.63657e-05	0.000121534
AT1G16310	56.1875	3.13401	0.407631	7.68835	1.49048e-14	4.23346e-14
AT4G15380	9.44297	3.13369	1.04844	2.9889	0.00279983	0.00446677
AT1G25180	6.3967	3.13184	1.26374	2.47824	0.0132034	0.019549
AT3G56600	157.84	3.13092	0.259613	12.0599	1.71901e-33	7.48785e-33
AT1G54280	40.0716	3.12429	0.496436	6.29343	3.10519e-10	7.5384e-10
AT1G06570	3202.89	3.12399	0.0608517	51.3378	0	0
AT4G31355	399.27	3.12381	0.163349	19.1236	1.60665e-81	1.2364e-80
AT1G61700	12.7324	3.12367	0.909423	3.43479	0.000593022	0.00100689
AT1G58360	5845.73	3.12264	0.0474084	65.8668	0	0
AT5G05410	5554.58	3.1226	0.0521695	59.8549	0	0
AT5G23190	6.08405	3.12106	1.23704	2.52301	0.0116356	0.0173334
AT4G35390	15.198	3.12102	0.814543	3.83162	0.0001273	0.000228089
AT1G08135	9.94843	3.11609	1.10081	2.83073	0.00464413	0.00723367
AT3G51490	18.7141	3.11506	0.69917	4.45537	8.37505e-06	1.62579e-05
AT2G46300	27.9336	3.10747	0.573855	5.41508	6.12615e-08	1.34633e-07
AT1G75600	36.2346	3.09936	0.543071	5.7071	1.14917e-08	2.61279e-08
AT1G44760	4115.01	3.09907	0.0496246	62.4504	0	0
AT2G18180	117.871	3.0976	0.322322	9.61026	7.23672e-22	2.50954e-21
AT3G20520	8.86942	3.09411	1.23979	2.49568	0.0125717	0.0186646
AT1G05490	274.92	3.09309	0.193999	15.9438	3.1438e-57	1.88093e-56
AT2G09265	7.59301	3.0925	1.0762	2.87354	0.00405903	0.00636096
AT4G33020	21.0148	3.09105	0.797362	3.87659	0.00010593	0.000191013
AT4G23450	2142.65	3.08559	0.0680985	45.3106	0	0
AT5G03495	549.928	3.08213	0.143918	21.4158	9.5143e-102	8.67614e-101
AT3G27330	715.299	3.08091	0.123034	25.0411	2.18325e-138	2.56605e-137
AT2G46860	28.2959	3.07995	0.628534	4.90021	9.5734e-07	1.96398e-06
AT3G04050	126.05	3.07835	0.351981	8.74579	2.21455e-18	7.04196e-18
AT5G49280	1876.55	3.07824	0.0807359	38.1272	0	0
AT4G34860	2462.91	3.07506	0.153809	19.9927	6.37492e-89	5.20972e-88
AT2G23540	12.2908	3.07289	0.943493	3.25693	0.00112623	0.00186411
AT2G06002	160.996	3.0722	0.302196	10.1662	2.80521e-24	1.02742e-23
AT1G20030	88.5425	3.07189	0.329749	9.31584	1.2099e-20	4.07676e-20
AT1G72770	45381	3.06641	0.0210572	145.623	0	0
AT1G76370	102.683	3.06399	0.336066	9.11722	7.70764e-20	2.54856e-19
AT4G11590	4.37538	3.06256	1.48986	2.0556	0.0398216	0.0552405
AT2G06200	8.78724	3.06164	1.07724	2.84211	0.00448162	0.00699056
AT1G52950	17.6993	3.05875	0.81381	3.75856	0.000170894	0.000302917
AT1G68360	79.0522	3.05855	0.366878	8.33669	7.63989e-17	2.32911e-16
AT1G55660	6.38125	3.05828	1.28567	2.37874	0.0173719	0.0253185
AT5G19580	936.899	3.05377	0.102746	29.7217	4.02528e-194	6.21631e-193
AT1G22570	1193.3	3.05141	0.0923381	33.046	1.77637e-239	3.33984e-238
AT1G52080	3013.06	3.05115	0.0641852	47.5366	0	0
AT1G07180	953.789	3.05106	0.098896	30.8512	5.40125e-209	8.88851e-208
AT4G27765	42.67	3.05034	0.525715	5.80226	6.54255e-09	1.50625e-08
AT5G41090	6.08191	3.04953	1.32463	2.30218	0.0213251	0.0307192
AT4G16690	1750.79	3.04917	0.0915877	33.2924	4.97908e-243	9.47852e-242
AT4G30770	5.76949	3.04641	1.36002	2.23997	0.0250927	0.0358389
AT2G45900	32.9324	3.04375	0.554409	5.49008	4.01759e-08	8.90479e-08
AT4G22270	1160.32	3.04023	0.0962658	31.5816	6.61139e-219	1.14495e-217
AT5G01045	42.7337	3.04016	0.471202	6.45193	1.10432e-10	2.73266e-10
AT3G03272	13.1334	3.03867	0.935273	3.24897	0.00115825	0.00191462
AT3G23920	19111.9	3.03867	0.0356753	85.1756	0	0
AT1G70110	8.91765	3.0366	1.07164	2.83359	0.0046028	0.00717077
AT1G68180	16.2268	3.03644	0.765889	3.96459	7.35226e-05	0.00013422
AT2G14900	434.834	3.03509	0.152717	19.874	6.83636e-88	5.55302e-87
AT1G55800	14.553	3.03455	0.988384	3.07022	0.00213904	0.00345141
AT3G05400	283.255	3.03348	0.181508	16.7126	1.06081e-62	6.7389e-62
AT2G22340	31.3847	3.03093	0.645622	4.69459	2.67144e-06	5.34405e-06
AT5G45690	33.5382	3.03028	0.544541	5.56483	2.62415e-08	5.86815e-08
AT3G21660	65.5583	3.02878	0.375909	8.05723	7.80426e-16	2.31431e-15
AT2G24545	26.4137	3.02757	0.575459	5.26114	1.43164e-07	3.08362e-07
AT5G25610	158802	3.02594	0.0165219	183.147	0	0
AT1G58340	31.0173	3.02548	0.59907	5.0503	4.41126e-07	9.24328e-07
AT4G06534	281.491	3.02502	0.188487	16.0489	5.81394e-58	3.50325e-57
AT1G67290	61.1811	3.02392	0.389289	7.7678	7.98633e-15	2.2889e-14
AT5G62750	178.773	3.01834	0.243598	12.3907	2.93569e-35	1.31982e-34
AT2G44070	77.893	3.0179	0.370086	8.15459	3.50371e-16	1.04909e-15
AT1G02030	52.8356	3.01733	0.469436	6.42756	1.29669e-10	3.19485e-10
AT4G36770	26.1243	3.01721	0.590112	5.11295	3.17169e-07	6.70004e-07
AT3G56920	30.0415	3.01313	0.631347	4.77254	1.81914e-06	3.67352e-06
AT1G75880	16.0896	3.01249	0.762235	3.95218	7.74436e-05	0.000141051
AT1G52560	26.034	3.01159	0.588184	5.12015	3.05295e-07	6.45697e-07
AT3G62170	695.999	3.00981	0.123133	24.4436	5.88857e-132	6.66369e-131
AT3G51300	44.8892	3.00605	0.455392	6.60103	4.08321e-11	1.02892e-10
AT4G01600	319.4	3.00509	0.179879	16.7062	1.18179e-62	7.50119e-62
AT2G07040	318.314	3.00435	0.167012	17.9888	2.38397e-72	1.67686e-71
AT2G36080	936.675	3.00376	0.106213	28.2805	6.00975e-176	8.5519e-175
AT4G34440	30.2213	3.00302	0.659028	4.55675	5.19515e-06	1.02188e-05
AT1G52855	1502.58	2.99882	0.0788153	38.0487	0	0
AT4G22940	120.873	2.99699	0.280734	10.6756	1.32455e-26	5.08458e-26
AT4G23880	8363.95	2.9908	0.0363261	82.3321	0	0
AT4G39360	8.89723	2.99001	1.04318	2.86625	0.00415361	0.00650248
AT1G04470	226.697	2.98924	0.217162	13.765	4.1372e-43	2.07999e-42
AT4G38190	92.6277	2.98549	0.31732	9.40845	5.03486e-21	1.71191e-20
AT2G39410	12.2793	2.9835	1.02793	2.90243	0.00370275	0.00582422
AT5G16960	31.0518	2.97995	1.24761	2.38853	0.016916	0.0247077
AT2G23910	18924.5	2.97924	0.02846	104.681	0	0
AT1G20490	4593.47	2.97792	0.0500606	59.4863	0	0
AT1G53160	182.931	2.97601	0.22566	13.188	1.02845e-39	4.92333e-39
AT5G65530	158.78	2.97329	0.256461	11.5935	4.44586e-31	1.85821e-30
AT1G16850	23489.8	2.97066	0.0277577	107.021	0	0
AT5G19410	25.5473	2.96975	0.597388	4.97122	6.65333e-07	1.37906e-06
AT1G76720	5604.65	2.9647	0.0497448	59.5983	0	0
AT5G04065	19.4968	2.96431	0.701455	4.22595	2.37939e-05	4.48914e-05
AT1G32510	14.0529	2.96338	0.87904	3.37116	0.000748523	0.00125884
AT1G70510	41.5299	2.96266	0.519194	5.70627	1.15478e-08	2.62502e-08
AT2G05180	8.49278	2.96018	0.995328	2.97407	0.00293876	0.00467633
AT3G01085	130.025	2.95639	0.275451	10.7329	7.12906e-27	2.75238e-26
AT1G06750	23.2012	2.9538	0.682999	4.32475	1.52703e-05	2.90938e-05
AT3G16360	406.57	2.95188	0.147962	19.9503	1.48934e-88	1.21451e-87
AT2G19800	13.0512	2.95054	0.919849	3.20763	0.00133833	0.00219844
AT4G11543	116.946	2.95024	0.335275	8.79946	1.37472e-18	4.40208e-18
AT4G14780	41.7308	2.9497	0.474631	6.21472	5.14165e-10	1.2373e-09
AT3G03085	70.5287	2.9479	0.358563	8.22142	2.01113e-16	6.05676e-16
AT1G59725	4.10286	2.94705	1.48839	1.98002	0.0477011	0.0653646
AT3G11690	1588.39	2.94524	0.101605	28.9872	9.53477e-185	1.41872e-183
AT2G25600	60.614	2.94346	0.398906	7.37884	1.59677e-13	4.37792e-13
AT5G51160	16.6021	2.94258	0.864726	3.40291	0.000666733	0.00112577
AT5G66558	15.0667	2.93997	0.782141	3.75888	0.000170679	0.000302558
AT1G17540	137.469	2.93901	0.28486	10.3174	5.88161e-25	2.18502e-24
AT3G53230	2048.23	2.93829	0.0857883	34.2504	4.29888e-257	8.53234e-256
AT4G12810	14.0267	2.93806	0.808803	3.6326	0.000280575	0.000489088
AT3G03430	38.383	2.93504	0.485064	6.05082	1.44107e-09	3.40678e-09
AT2G25330	8.91176	2.93452	1.12911	2.59898	0.00935012	0.0140888
AT1G60970	80.1646	2.93401	0.354893	8.26731	1.37013e-16	4.14435e-16
AT2G37770	4123.11	2.93258	0.0574465	51.0489	0	0
AT1G55570	139.317	2.93238	0.267941	10.9441	7.08956e-28	2.79288e-27
AT4G05840	25.5959	2.93143	0.650756	4.50465	6.64828e-06	1.29998e-05
AT1G61415	11.2721	2.92974	0.935582	3.13147	0.00173935	0.0028297
AT5G63750	5.35314	2.92874	1.3962	2.09765	0.035936	0.0502105
AT5G09550	16.1085	2.92724	0.81016	3.61317	0.000302482	0.00052607
AT3G09640	28.7508	2.92716	0.575098	5.08985	3.58348e-07	7.55188e-07
AT1G08140	124.318	2.92675	0.624664	4.68533	2.79512e-06	5.58609e-06
AT5G53486	81.5759	2.92273	0.368803	7.92492	2.28301e-15	6.64834e-15
AT5G22550	26.0538	2.9223	0.684711	4.26794	1.9729e-05	3.73705e-05
AT1G09510	6.66146	2.92181	1.40485	2.07981	0.0375433	0.0522744
AT1G68090	4.0191	2.91694	1.46744	1.98777	0.046837	0.0642307
AT2G35859	5.34339	2.91673	1.31984	2.20992	0.0271111	0.0385503
AT3G03530	5.32955	2.9132	1.32603	2.19694	0.028025	0.0397806
AT1G76590	8858.51	2.9104	0.0386681	75.2663	0	0
AT3G51760	19.9084	2.90861	0.757238	3.84107	0.000122497	0.000219897
AT3G14560	2316.23	2.90857	0.072782	39.9627	0	0
AT4G28280	5.33566	2.90832	1.39019	2.09203	0.0364357	0.0508403
AT1G43160	18.9062	2.90815	0.781032	3.72347	0.000196504	0.000346374
AT5G41315	523.496	2.9074	0.133991	21.6985	2.12125e-104	1.98108e-103
AT3G49750	60.5219	2.90701	0.417367	6.9651	3.28166e-12	8.60074e-12
AT5G23270	363.651	2.9059	0.161968	17.9412	5.6183e-72	3.93367e-71
AT4G33930	11.8489	2.90559	1.02836	2.82546	0.00472121	0.00734973
AT1G25530	189.069	2.90534	0.217034	13.3865	7.24733e-41	3.54219e-40
AT1G53655	35.2771	2.9041	0.508735	5.70847	1.13994e-08	2.59284e-08
AT4G21020	19.8356	2.90341	0.718707	4.03976	5.35052e-05	9.86156e-05
AT1G22640	3045.05	2.89912	0.0565262	51.2882	0	0
AT5G25890	3770.7	2.89889	0.0572311	50.6523	0	0
AT3G17790	17758.6	2.89761	0.0326174	88.8365	0	0
AT3G03225	5.80411	2.89647	1.38833	2.0863	0.0369514	0.0515157
AT4G32940	41677.7	2.89569	0.0236799	122.285	0	0
AT3G12090	131.666	2.89109	0.258736	11.1739	5.47111e-29	2.20438e-28
AT3G51960	1109.63	2.89086	0.101924	28.3628	5.81632e-177	8.31293e-176
AT3G49130	104.6	2.89084	0.331701	8.71519	2.9027e-18	9.19941e-18
AT5G60830	5.27076	2.88786	1.41479	2.04119	0.0412324	0.057045
AT5G39870	21.9431	2.88591	0.644912	4.4749	7.6448e-06	1.4877e-05
AT4G34230	8766.28	2.88428	0.0369188	78.1248	0	0
AT1G04560	40.9714	2.8831	0.472087	6.10715	1.01427e-09	2.41078e-09
AT5G04340	6573.09	2.88143	0.0448717	64.2148	0	0
AT2G43590	299.173	2.88078	0.17113	16.8339	1.37797e-63	8.85226e-63
AT5G19360	38.64	2.88046	0.520548	5.53351	3.13889e-08	6.99523e-08
AT5G66830	16.1492	2.87834	0.815509	3.52951	0.000416336	0.000715685
AT4G02650	233.683	2.87749	0.246421	11.6771	1.66861e-31	7.02564e-31
AT3G55430	3710.42	2.87707	0.0550778	52.2365	0	0
AT1G07720	32555.3	2.87699	0.0270287	106.442	0	0
AT3G06778	15.9075	2.87457	0.883421	3.25391	0.00113828	0.00188297
AT3G02500	39.5113	2.8715	0.48015	5.98041	2.2257e-09	5.22167e-09
AT1G29230	416.783	2.87086	0.181822	15.7894	3.67905e-56	2.17945e-55
AT5G55930	963.639	2.86733	0.107595	26.6493	1.82452e-156	2.3797e-155
AT4G28530	46.6648	2.86732	0.436683	6.56615	5.16323e-11	1.29592e-10
AT1G32560	37.479	2.86595	0.481606	5.95081	2.66821e-09	6.23931e-09
AT1G02470	1335.61	2.86215	0.0917458	31.1966	1.18575e-213	1.99739e-212
AT3G30305	134.516	2.86104	0.273252	10.4703	1.18212e-25	4.45759e-25
AT3G49055	183.089	2.85865	0.286145	9.9902	1.68246e-23	6.05522e-23
AT2G20430	10.5576	2.85826	0.935597	3.05501	0.00225053	0.00362413
AT4G26150	70.7807	2.85765	0.362881	7.87489	3.41045e-15	9.88615e-15
AT2G16450	7.74891	2.85697	1.16801	2.44602	0.0144443	0.0212745
AT4G25790	10.6582	2.8568	0.889202	3.21277	0.00131459	0.00216054
AT1G74650	363.925	2.856	0.170424	16.7582	4.93467e-63	3.1506e-62
AT2G04220	7.72249	2.85445	1.11767	2.55394	0.0106513	0.0159441
AT1G22065	42.2525	2.84954	0.485944	5.86392	4.52065e-09	1.04755e-08
AT5G05135	13.6867	2.84673	0.932553	3.05262	0.00226851	0.0036518
AT1G61860	276.917	2.84305	0.186748	15.224	2.45107e-52	1.38823e-51
AT5G39160	144.627	2.84116	0.251552	11.2945	1.39661e-29	5.69042e-29
AT4G25707	455.638	2.8339	0.148835	19.0405	7.8749e-81	6.0317e-80
AT1G29140	71.5356	2.83337	0.378532	7.48516	7.14597e-14	1.97969e-13
AT1G33500	10.905	2.8332	0.954666	2.96774	0.00300001	0.00476914
AT4G07960	159.912	2.83253	0.230923	12.2661	1.37699e-34	6.12667e-34
AT5G54740	25.3266	2.83096	0.700037	4.04402	5.25435e-05	9.689e-05
AT1G06877	11.6822	2.82253	0.90722	3.11119	0.00186338	0.0030235
AT3G44300	105.15	2.82005	0.283157	9.95933	2.29606e-23	8.23502e-23
AT5G64240	579.941	2.81847	0.130526	21.5932	2.08269e-103	1.92226e-102
AT4G14020	1403.82	2.81843	0.0889328	31.6917	2.02109e-220	3.52686e-219
AT4G35300	8967.85	2.81732	0.0423947	66.4546	0	0
AT3G57690	285.324	2.81689	0.206088	13.6684	1.56774e-42	7.82159e-42
AT5G19470	2497.75	2.81287	0.0612985	45.8881	0	0
AT3G48790	28.318	2.81201	0.577009	4.87342	1.09684e-06	2.24391e-06
AT1G67856	51.7515	2.81043	0.417597	6.72999	1.69674e-11	4.34073e-11
AT1G77520	250.379	2.80924	0.185484	15.1455	8.11936e-52	4.57139e-51
AT1G20440	62653.4	2.80902	0.022004	127.659	0	0
AT3G13229	13.0165	2.8061	0.882201	3.1808	0.00146871	0.00240518
AT1G06733	20.5574	2.80354	0.632413	4.43309	9.28931e-06	1.79822e-05
AT1G08573	22.2167	2.79984	0.649944	4.30782	1.6487e-05	3.13701e-05
AT4G20235	13.7712	2.79743	0.985049	2.83989	0.00451293	0.00703673
AT4G27580	133.022	2.79566	0.260836	10.7181	8.37421e-27	3.2282e-26
AT2G44560	29.8265	2.79453	0.544069	5.13635	2.80131e-07	5.93629e-07
AT2G02710	4163.32	2.79312	0.0510711	54.6909	0	0
AT4G20160	40.4286	2.79273	0.555576	5.02673	4.98923e-07	1.04237e-06
AT2G29300	566.948	2.79232	0.129293	21.5968	1.92549e-103	1.77932e-102
AT5G62020	1479.95	2.79067	0.0881807	31.6472	8.28253e-220	1.44202e-218
AT5G46825	395.281	2.79066	0.155585	17.9366	6.11273e-72	4.27854e-71
AT5G07500	43.4176	2.78816	0.436577	6.38641	1.69828e-10	4.16093e-10
AT3G06045	15.0805	2.78634	0.771798	3.6102	0.000305966	0.000531846
AT3G05390	616.41	2.78234	0.126284	22.0324	1.40925e-107	1.34982e-106
AT1G16515	2754.23	2.7812	0.0588545	47.2555	0	0
AT1G72760	291.77	2.77988	0.180911	15.366	2.76711e-53	1.58572e-52
AT5G66580	248.388	2.77709	0.185951	14.9345	1.96404e-50	1.09127e-49
AT1G23540	66.1151	2.77254	0.394144	7.03434	2.00201e-12	5.28154e-12
AT1G48720	8.65145	2.76621	0.982812	2.81459	0.00488391	0.00758932
AT5G14895	32.1642	2.76503	0.575932	4.80098	1.57894e-06	3.20349e-06
AT1G34630	718.738	2.76487	0.139221	19.8595	9.11742e-88	7.39535e-87
AT5G10140	4.88293	2.76442	1.33522	2.07038	0.0384165	0.053416
AT4G18990	184.124	2.76385	0.216808	12.7479	3.2013e-37	1.47318e-36
AT1G17260	810.334	2.76233	0.105909	26.0821	5.82041e-150	7.31961e-149
AT4G16160	13.2006	2.76229	0.982504	2.81148	0.00493136	0.00765963
AT5G57560	2483.99	2.76215	0.0622965	44.3388	0	0
AT5G21910	17.4691	2.75964	0.680094	4.05774	4.95499e-05	9.15325e-05
AT3G23910	2862.93	2.75785	0.0628339	43.8912	0	0
AT5G60580	3012.05	2.75702	0.0663856	41.5304	0	0
AT1G30710	68.9378	2.7553	0.359243	7.66973	1.72364e-14	4.88539e-14
AT1G04187	1556.92	2.75226	0.0858666	32.0528	2.00652e-225	3.57525e-224
AT1G23110	7.2668	2.75159	1.19771	2.29738	0.0215973	0.0310858
AT1G19565	17.6084	2.75128	0.73775	3.72928	0.000192025	0.000338951
AT1G77980	4.81945	2.75016	1.37619	1.99838	0.0456752	0.0627392
AT4G19230	2479.9	2.74937	0.0622772	44.1474	0	0
AT3G09745	20.9647	2.74577	0.651813	4.21252	2.5254e-05	4.75988e-05
AT3G08655	9.952	2.74511	0.931489	2.94702	0.00320856	0.00508473
AT1G49450	2145.77	2.74463	0.0691658	39.6819	0	0
AT5G49920	119.797	2.74423	0.31211	8.79249	1.46279e-18	4.68016e-18
AT3G08860	5340.38	2.74268	0.0578034	47.4484	0	0
AT3G20660	852.044	2.74219	0.1098	24.9743	1.16303e-137	1.36064e-136
AT3G52160	22.0643	2.74175	0.618145	4.43545	9.18804e-06	1.77937e-05
AT1G62810	8021.88	2.74131	0.0370152	74.0591	0	0
AT2G33080	652.644	2.73737	0.120325	22.7498	1.44158e-114	1.46827e-113
AT5G12970	13.6729	2.73691	0.827565	3.30718	0.000942406	0.00156976
AT2G18420	7.41539	2.73301	1.1571	2.36194	0.0181794	0.0264279
AT1G76410	42.4184	2.73239	0.481047	5.68009	1.34623e-08	3.04837e-08
AT1G74000	20.0298	2.73123	0.754982	3.61761	0.000297341	0.000517405
AT4G35700	27.6531	2.72817	0.609127	4.47883	7.50541e-06	1.46107e-05
AT1G22370	7319.03	2.72787	0.0380849	71.6261	0	0
AT3G04040	745.024	2.72667	0.11085	24.5979	1.33007e-133	1.5248e-132
AT4G35060	1619.02	2.72623	0.0779957	34.9535	1.1447e-267	2.34751e-266
AT4G36060	8.39715	2.72554	1.08149	2.52018	0.0117295	0.0174654
AT4G25433	196.407	2.7222	0.208732	13.0416	7.09846e-39	3.35172e-38
AT3G10450	3370.51	2.71989	0.0571963	47.5536	0	0
AT1G26558	192.915	2.71865	0.222221	12.234	2.0471e-34	9.07457e-34
AT1G73040	1114.76	2.7178	0.089746	30.2832	1.90566e-201	3.03325e-200
AT1G08320	10.5004	2.71752	1.10226	2.46542	0.0136852	0.0202204
AT5G43860	668.912	2.71317	0.12055	22.5065	3.58176e-112	3.56847e-111
AT5G60720	7.57097	2.71305	1.14821	2.36285	0.0181349	0.02637
AT1G35630	36.4054	2.71051	0.48458	5.59353	2.22498e-08	4.99314e-08
AT5G48710	20.4865	2.70845	0.683755	3.96114	7.4594e-05	0.000136089
AT1G32350	598.231	2.70776	0.124823	21.6929	2.39364e-104	2.23364e-103
AT4G17970	50.6731	2.70454	0.547621	4.9387	7.86445e-07	1.62185e-06
AT3G12460	77.916	2.70245	0.388939	6.94825	3.69848e-12	9.67208e-12
AT5G13820	1358.19	2.70159	0.102482	26.3616	3.78364e-153	4.84906e-152
AT4G24120	1285.55	2.69886	0.0889767	30.3322	4.30894e-202	6.87292e-201
AT4G30470	17285.9	2.69821	0.0274849	98.1706	0	0
AT1G54575	4326.39	2.69664	0.0494244	54.5609	0	0
AT4G34210	6.47753	2.69661	1.34642	2.00279	0.0451994	0.0621342
AT1G21470	40.3975	2.69605	0.469165	5.74648	9.11192e-09	2.08355e-08
AT2G32870	2631.88	2.69554	0.0682439	39.4987	0	0
AT1G68460	147.776	2.69451	0.302408	8.91018	5.09501e-19	1.64698e-18
AT3G28270	81779.4	2.69067	0.0268549	100.193	0	0
AT2G20560	3655.24	2.6905	0.0544806	49.3846	0	0
AT1G27200	9565.42	2.69022	0.0389998	68.9803	0	0
AT5G56200	35.9944	2.68912	0.486203	5.53086	3.18667e-08	7.09963e-08
AT3G10910	221.261	2.68805	0.201233	13.3579	1.06529e-40	5.19111e-40
AT5G05125	8.07407	2.68784	1.15518	2.32677	0.0199775	0.0288928
AT2G45210	473.824	2.6871	0.323899	8.29612	1.07568e-16	3.26409e-16
AT1G67710	36.3611	2.68652	0.533002	5.04036	4.64648e-07	9.72366e-07
AT5G47560	25492.5	2.68463	0.0254626	105.434	0	0
AT3G21510	96.1119	2.68202	0.304638	8.80397	1.32065e-18	4.23071e-18
AT4G23493	398.843	2.68031	0.150493	17.8102	5.89131e-71	4.07606e-70
AT4G03505	4.7337	2.67897	1.28345	2.08731	0.03686	0.051404
AT2G23170	304.168	2.6779	0.17747	15.0893	1.90517e-51	1.06976e-50
AT1G11785	861.341	2.6768	0.112648	23.7625	8.16783e-125	8.89459e-124
AT2G40850	734.837	2.67662	0.113034	23.6798	5.82118e-124	6.32406e-123
AT4G31405	255.803	2.67612	0.185114	14.4567	2.27602e-47	1.21606e-46
AT4G19000	50.9297	2.67531	0.413512	6.46971	9.81894e-11	2.43659e-10
AT1G10140	1616.04	2.6748	0.0910781	29.3682	1.39875e-189	2.12277e-188
AT5G50100	5910.82	2.67154	0.056906	46.9465	0	0
AT5G48050	5.85762	2.67056	1.18622	2.25132	0.0243655	0.0348547
AT1G03545	47.1839	2.6678	0.489424	5.45089	5.01185e-08	1.10516e-07
AT2G27180	419.57	2.66746	0.143444	18.5959	3.46974e-77	2.55227e-76
AT4G30490	8881.78	2.66734	0.0349431	76.3339	0	0
AT5G34830	9.38374	2.66658	0.956826	2.7869	0.0053215	0.00824429
AT3G52620	37.8157	2.66656	0.485294	5.49474	3.91288e-08	8.67691e-08
AT1G68610	28.4197	2.66509	0.537657	4.95686	7.16409e-07	1.4817e-06
AT1G23130	12830.3	2.6599	0.0345767	76.9277	0	0
AT1G52890	9059.75	2.65751	0.034439	77.1657	0	0
AT3G47030	27.4567	2.65672	0.631797	4.20503	2.61049e-05	4.91621e-05
AT4G14368	99.7332	2.65439	0.345099	7.69167	1.45226e-14	4.12698e-14
AT5G53220	2287.23	2.6536	0.0725938	36.554	1.53768e-292	3.41417e-291
AT4G31330	37.1049	2.65338	0.476441	5.56916	2.55976e-08	5.72698e-08
AT1G02390	3183.77	2.65267	0.0642476	41.2883	0	0
AT4G26590	24.9065	2.65172	0.60694	4.369	1.24818e-05	2.39269e-05
AT1G55020	1667.22	2.65051	0.0736156	36.0047	7.05106e-284	1.52406e-282
AT5G17650	436.988	2.64862	0.15158	17.4735	2.2819e-68	1.54141e-67
AT4G06935	22.9391	2.64795	0.651346	4.06535	4.79607e-05	8.86615e-05
AT1G78110	4585.9	2.64344	0.0474343	55.7285	0	0
AT3G20865	538.381	2.6401	0.133976	19.7058	1.92223e-86	1.54055e-85
AT1G64370	10505.1	2.64001	0.0381502	69.2006	0	0
AT3G45638	146.193	2.63846	0.237989	11.0865	1.45925e-28	5.82604e-28
AT2G18100	331.986	2.63776	0.184225	14.3181	1.68577e-46	8.88427e-46
AT1G13650	389.693	2.63746	0.152052	17.3457	2.1248e-67	1.42058e-66
AT4G31398	353.905	2.6367	0.161247	16.3519	4.21312e-60	2.60115e-59
AT3G62260	1923.32	2.63666	0.0727238	36.2557	8.06735e-288	1.76208e-286
AT3G25620	263.808	2.63567	0.191239	13.7821	3.26733e-43	1.64629e-42
AT2G18780	106.059	2.63523	0.365456	7.2108	5.56226e-13	1.49733e-12
AT2G12190	668.152	2.63429	0.116423	22.6269	2.35505e-113	2.37325e-112
AT4G37970	110.94	2.63258	0.278046	9.46815	2.84855e-21	9.74199e-21
AT1G55740	127.292	2.6312	0.276092	9.53013	1.57084e-21	5.40464e-21
AT5G50915	181.157	2.62933	0.250255	10.5066	8.05362e-26	3.04748e-25
AT4G39955	2511.23	2.6273	0.060357	43.5293	0	0
AT3G49220	7010.26	2.62689	0.0433142	60.6474	0	0
AT3G22740	835.386	2.62329	0.114149	22.9812	7.18322e-117	7.4492e-116
AT4G08505	260.693	2.62021	0.182289	14.3739	7.54267e-47	4.00096e-46
AT2G41210	4808.29	2.61893	0.0435145	60.1852	0	0
AT5G60310	24.8644	2.61804	0.616419	4.24717	2.16485e-05	4.09385e-05
AT2G04805	39.279	2.61558	0.502067	5.20962	1.89229e-07	4.04566e-07
AT5G27690	543.747	2.61548	0.135023	19.3707	1.36383e-83	1.06629e-82
AT1G26450	93.4536	2.6148	0.34634	7.54981	4.35878e-14	1.21729e-13
AT1G74010	92.6693	2.61349	0.338829	7.71332	1.22591e-14	3.49199e-14
AT1G48405	15.5363	2.6131	0.886521	2.94759	0.00320258	0.00507632
AT3G16380	9.10556	2.61138	0.932525	2.80033	0.005105	0.00791748
AT1G23150	521.458	2.61101	0.13833	18.8753	1.82072e-79	1.37381e-78
AT5G51720	12.1907	2.61072	0.907214	2.87773	0.00400547	0.00628133
AT1G03445	23.7265	2.60899	0.656433	3.97449	7.05309e-05	0.000128913
AT3G18810	67.599	2.60684	0.3728	6.99259	2.69849e-12	7.09433e-12
AT2G40790	33.1911	2.6013	0.559484	4.64947	3.32792e-06	6.62247e-06
AT5G22545	3524.96	2.59752	0.0546266	47.5505	0	0
AT5G24030	534.638	2.59704	0.128123	20.2698	2.37623e-91	1.98745e-90
AT3G11600	155.1	2.59665	0.243033	10.6844	1.20477e-26	4.63258e-26
AT3G48520	87.9427	2.59619	0.327031	7.93868	2.04352e-15	5.96082e-15
AT2G38152	9.25407	2.59309	1.00992	2.56762	0.01024	0.0153576
AT2G21187	39.222	2.59296	0.478084	5.42365	5.83952e-08	1.28457e-07
AT1G43650	77.7326	2.59238	0.336117	7.71273	1.23151e-14	3.50753e-14
AT1G54400	6.80487	2.59233	1.09459	2.3683	0.01787	0.026013
AT5G49990	3116.79	2.58979	0.054959	47.1223	0	0
AT5G17390	51.0693	2.58954	0.402873	6.42767	1.29572e-10	3.19314e-10
AT3G53040	61.9405	2.58742	0.381378	6.78439	1.16574e-11	2.99776e-11
AT1G19490	819.538	2.5843	0.113197	22.83	2.30996e-115	2.36646e-114
AT4G17840	11307.6	2.58425	0.0304475	84.8756	0	0
AT3G20530	131.903	2.58174	0.269264	9.58811	8.97115e-22	3.10064e-21
AT3G07250	9.15616	2.58157	1.11105	2.32353	0.0201506	0.0291229
AT4G08390	1648.19	2.58008	0.0842025	30.6414	3.44313e-206	5.60952e-205
AT5G40645	6.735	2.57751	1.07647	2.3944	0.0166476	0.0243407
AT5G53970	3511.95	2.57454	0.0516454	49.8504	0	0
AT2G46940	2717.42	2.57415	0.061759	41.6805	0	0
AT2G28400	2879.11	2.57352	0.0606039	42.4647	0	0
AT5G14940	198.054	2.57137	0.20801	12.3618	4.20821e-35	1.88412e-34
AT3G44540	7.18749	2.56668	1.24873	2.05543	0.0398373	0.0552589
AT2G37040	23662.9	2.56636	0.0240398	106.754	0	0
AT2G08190	38.68	2.56548	0.49704	5.16152	2.44954e-07	5.20826e-07
AT5G37550	795.772	2.56532	0.102968	24.9138	5.27493e-137	6.15543e-136
AT5G65380	9360.74	2.5644	0.0337838	75.9062	0	0
AT2G43800	4733.22	2.56197	0.0478267	53.5677	0	0
AT3G58070	35.7205	2.56183	0.516925	4.9559	7.19965e-07	1.48892e-06
AT3G56240	7502.18	2.56025	0.0392894	65.1641	0	0
AT2G40440	39.8433	2.55938	0.456758	5.60336	2.10233e-08	4.72173e-08
AT2G38400	5707.62	2.55607	0.0412169	62.0151	0	0
AT3G10740	3306.35	2.5558	0.0654719	39.0366	0	0
AT2G43386	10.7167	2.55455	0.995537	2.566	0.0102878	0.0154263
AT3G17000	10807.5	2.55343	0.0314445	81.2046	0	0
AT5G22300	1774.25	2.55246	0.0753366	33.8807	1.28344e-251	2.5167e-250
AT2G11891	71.757	2.55227	0.332019	7.68711	1.50491e-14	4.27339e-14
AT2G29940	19.4883	2.55099	0.670004	3.80743	0.000140421	0.000250869
AT1G17710	10.6847	2.55036	0.933301	2.73262	0.00628325	0.00966019
AT5G15140	254.195	2.54471	0.221245	11.5018	1.2922e-30	5.3568e-30
AT2G39850	853.862	2.54367	0.114783	22.1607	8.23461e-109	7.99809e-108
AT1G74550	14.2538	2.54257	0.812074	3.13096	0.00174238	0.00283381
AT2G40990	40.8401	2.54179	0.582198	4.36584	1.26633e-05	2.42646e-05
AT5G27870	99.0751	2.54154	0.293228	8.66745	4.41909e-18	1.39279e-17
AT1G12890	44.9025	2.54103	0.600675	4.2303	2.33384e-05	4.40539e-05
AT2G22510	8.4117	2.54029	1.26931	2.00132	0.0453582	0.06233
AT2G30480	398.119	2.54	0.163615	15.5242	2.37948e-54	1.37847e-53
AT5G42280	240.278	2.53909	0.183733	13.8195	1.94474e-43	9.8227e-43
AT2G35555	7.85367	2.53759	1.01403	2.50248	0.0123325	0.0183285
AT1G24570	40.7015	2.53721	0.547217	4.63656	3.54254e-06	7.03789e-06
AT1G53680	118.812	2.53672	0.279078	9.08963	9.9377e-20	3.27644e-19
AT5G57565	4928	2.5367	0.043135	58.8083	0	0
AT2G31425	10.6119	2.53616	0.976865	2.59622	0.0094255	0.0141948
AT1G22980	32.7607	2.52967	0.507265	4.98687	6.13645e-07	1.27517e-06
AT3G50400	9.94536	2.52944	0.932714	2.71191	0.00668968	0.010254
AT2G04115	7.01831	2.5278	1.22971	2.05561	0.0398199	0.0552405
AT1G28260	3791.92	2.5276	0.0487863	51.8097	0	0
AT2G16740	543.995	2.52757	0.126135	20.0385	2.54081e-89	2.08461e-88
AT1G60680	33.8283	2.52711	0.528094	4.78534	1.70702e-06	3.45567e-06
AT1G75180	556.636	2.52584	0.128835	19.6051	1.39746e-85	1.11023e-84
AT1G46768	996.851	2.52541	0.0905689	27.8838	4.19615e-171	5.8294e-170
AT5G47370	5646.2	2.52336	0.0443676	56.8739	0	0
AT4G05540	108.338	2.52297	0.2688	9.38607	6.22796e-21	2.11254e-20
AT3G59270	39.3386	2.52285	0.470951	5.35692	8.46513e-08	1.84843e-07
AT2G23000	18067.3	2.52262	0.0326154	77.3445	0	0
AT5G52270	23.6069	2.5218	0.736356	3.4247	0.000615475	0.00104293
AT5G60320	10.961	2.52102	0.877339	2.87348	0.00405976	0.00636166
AT1G64130	32.5104	2.51979	0.509222	4.94832	7.48562e-07	1.5461e-06
AT1G20450	97827.5	2.51676	0.0292075	86.1685	0	0
AT1G80390	11.7225	2.51576	0.926503	2.71533	0.00662107	0.0101515
AT5G07880	41.1079	2.51445	0.455857	5.51586	3.47072e-08	7.71215e-08
AT5G48880	29347.8	2.51421	0.023278	108.008	0	0
AT5G54230	39.1441	2.51292	0.575635	4.36547	1.26848e-05	2.43037e-05
AT3G54040	33.1995	2.51179	0.532134	4.72023	2.35575e-06	4.72952e-06
AT5G59720	183.54	2.51099	0.222167	11.3023	1.27873e-29	5.2129e-29
AT4G22880	95920.8	2.51037	0.0178831	140.377	0	0
AT4G37220	21.2952	2.50906	0.643801	3.89725	9.72898e-05	0.000175892
AT5G39100	12.6632	2.5071	0.890708	2.81473	0.00488186	0.00758688
AT3G01970	1250.9	2.50695	0.0908849	27.5838	1.74011e-167	2.38118e-166
AT3G13724	11.7826	2.50572	0.843894	2.96923	0.00298546	0.00474766
AT1G29640	2775	2.50538	0.0565324	44.3175	0	0
AT4G33420	56.2321	2.50322	0.411243	6.08696	1.15075e-09	2.72948e-09
AT3G52970	6.47365	2.50272	1.15424	2.16829	0.0301363	0.042592
AT1G51140	15086.9	2.50189	0.0278276	89.9068	0	0
AT5G61720	168.257	2.50095	0.233915	10.6917	1.11292e-26	4.28227e-26
AT3G30775	1028.99	2.49963	0.0908426	27.516	1.12988e-166	1.53783e-165
AT5G13930	85627.5	2.49842	0.0200341	124.708	0	0
AT5G37793	21.8971	2.49709	0.632988	3.94493	7.98239e-05	0.000145236
AT4G18790	10.3506	2.49445	1.10493	2.25756	0.0239733	0.0343131
AT5G26700	419.511	2.49385	0.143795	17.3431	2.22438e-67	1.48585e-66
AT1G69540	433.38	2.49075	0.14216	17.5207	9.95303e-69	6.74719e-68
AT5G55980	8.25122	2.48905	1.01745	2.44636	0.0144308	0.0212574
AT1G08090	10.7248	2.48569	0.856847	2.90097	0.00372004	0.0058494
AT2G21480	37.9975	2.4841	0.490806	5.06127	4.16468e-07	8.73864e-07
AT3G44440	88.9343	2.48176	0.3308	7.5023	6.27061e-14	1.74162e-13
AT1G61290	34.9783	2.47878	0.536644	4.61903	3.85531e-06	7.6433e-06
AT5G19740	4230.82	2.47473	0.0537279	46.0604	0	0
AT5G55010	354.366	2.47125	0.17103	14.4492	2.53504e-47	1.35319e-46
AT3G13275	49.5682	2.47024	0.465999	5.30095	1.152e-07	2.49639e-07
AT5G17460	5618.81	2.46979	0.0413244	59.7659	0	0
AT1G04193	13.645	2.46888	0.761537	3.24197	0.00118709	0.00195959
AT4G00350	56.9239	2.46667	0.514409	4.79516	1.62546e-06	3.29554e-06
AT1G08033	18.6676	2.46447	0.718793	3.42863	0.000606647	0.00102904
AT5G03210	17267.9	2.46445	0.0346078	71.2109	0	0
AT1G24575	516.802	2.46179	0.136035	18.0967	3.38041e-73	2.39621e-72
AT1G15310	846.84	2.46007	0.11387	21.6043	1.63804e-103	1.51554e-102
AT5G25020	20.4184	2.45956	0.668466	3.67941	0.00023377	0.000409911
AT5G59190	69.5173	2.4593	0.395044	6.22537	4.80408e-10	1.15729e-09
AT1G65150	158.268	2.45884	0.250892	9.80039	1.12148e-22	3.9662e-22
AT3G14440	1665.66	2.45736	0.087509	28.0812	1.66299e-173	2.33874e-172
AT5G09430	82.5499	2.45489	0.328821	7.46574	8.28358e-14	2.28985e-13
AT3G61680	6.07066	2.4535	1.17203	2.09337	0.0363163	0.0506953
AT1G63370	316.344	2.44818	0.197866	12.3729	3.66219e-35	1.64255e-34
AT1G20120	81.9512	2.44615	0.353635	6.91717	4.60745e-12	1.20038e-11
AT1G68740	226.178	2.44441	0.228876	10.68	1.26213e-26	4.84902e-26
AT1G06727	57.6364	2.44406	0.413955	5.90416	3.54444e-09	8.24772e-09
AT5G02110	88.6598	2.44367	0.332822	7.34228	2.09983e-13	5.72899e-13
AT3G60975	13.9545	2.44312	0.884481	2.76221	0.00574112	0.00886071
AT1G08035	18.238	2.44037	0.792441	3.07956	0.00207306	0.00335135
AT1G61255	79.1845	2.43968	0.332102	7.34617	2.03973e-13	5.57034e-13
AT5G18290	361.126	2.43958	0.153277	15.9161	4.90039e-57	2.92499e-56
AT1G34440	14.0103	2.43831	0.843533	2.8906	0.0038451	0.00603814
AT3G15990	201.467	2.43726	0.221538	11.0016	3.75555e-28	1.48794e-27
AT4G19850	15.832	2.43551	0.733082	3.32228	0.000892842	0.00149079
AT4G14580	843.755	2.43467	0.100821	24.1484	7.75561e-129	8.60583e-128
AT4G23680	8339.83	2.43159	0.037053	65.6248	0	0
AT2G18196	53.494	2.4307	0.403509	6.0239	1.70264e-09	4.01391e-09
AT4G03820	4459.2	2.4294	0.0499556	48.6312	0	0
AT2G02380	33.7627	2.42924	0.558728	4.34781	1.37503e-05	2.62769e-05
AT1G31990	11.7077	2.42877	0.910174	2.66847	0.00761969	0.0116016
AT4G16008	416.196	2.42317	0.146151	16.5799	9.74204e-62	6.12568e-61
AT5G22460	13019	2.42194	0.0287355	84.2839	0	0
AT3G26460	519.488	2.42055	0.149432	16.1983	5.1834e-59	3.16509e-58
AT5G07920	5770.2	2.4197	0.0422341	57.2926	0	0
AT5G11090	6798.24	2.41581	0.0392801	61.5021	0	0
AT3G10590	12.4645	2.41507	0.843736	2.86236	0.00420501	0.00657708
AT3G04060	559.383	2.4146	0.128635	18.771	1.30522e-78	9.75175e-78
AT5G42800	93921.8	2.41379	0.0167493	144.113	0	0
AT1G14720	5516.15	2.41358	0.0417633	57.7919	0	0
AT4G16535	13.3	2.41089	0.814537	2.95982	0.00307814	0.00488789
AT1G74420	88.5363	2.40996	0.31588	7.62934	2.35959e-14	6.6573e-14
AT3G45093	61.3527	2.40878	0.374793	6.42695	1.30191e-10	3.20735e-10
AT2G34500	101.11	2.40806	0.288522	8.34621	7.04861e-17	2.15086e-16
AT4G09820	7798.44	2.40802	0.0382534	62.9492	0	0
AT1G70260	470.503	2.40596	0.129966	18.5122	1.64756e-76	1.20569e-75
AT3G26110	98.6632	2.40441	0.292859	8.21011	2.2098e-16	6.6498e-16
AT1G80660	384.231	2.4028	0.154561	15.546	1.69351e-54	9.8232e-54
AT1G04830	3842.83	2.40215	0.049904	48.1355	0	0
AT2G22240	1647.33	2.40211	0.0819239	29.3213	5.55459e-189	8.40182e-188
AT2G16586	46.9467	2.40035	0.420308	5.71094	1.12352e-08	2.55626e-08
AT3G29639	99.8219	2.39963	0.290792	8.25208	1.55665e-16	4.70228e-16
AT3G15350	7557.92	2.39774	0.0356846	67.1925	0	0
AT4G02380	27996.2	2.39618	0.0268987	89.0817	0	0
AT3G06490	19.8653	2.39262	0.64993	3.68136	0.000231997	0.000406927
AT1G17940	6776.76	2.38517	0.039866	59.8296	0	0
AT3G14570	233.633	2.38503	0.185849	12.8332	1.06865e-37	4.9587e-37
AT3G51970	141.05	2.3846	0.253901	9.39185	5.89538e-21	2.00122e-20
AT1G76470	31.2681	2.3828	0.619158	3.84844	0.000118871	0.00021359
AT3G05925	15.4837	2.38222	0.860767	2.76756	0.00564779	0.00872316
AT2G35290	87.5086	2.37841	0.297003	8.00803	1.16561e-15	3.43601e-15
AT4G34970	8.6337	2.37829	1.09136	2.1792	0.0293166	0.0415261
AT4G18830	600.844	2.37821	0.117614	20.2204	6.4742e-91	5.38926e-90
AT1G53910	6317.34	2.37639	0.0455599	52.1597	0	0
AT1G04778	52.5392	2.37611	0.424807	5.59339	2.22679e-08	4.99671e-08
AT3G63050	173.873	2.37604	0.234494	10.1326	3.95956e-24	1.44418e-23
AT5G60440	519.16	2.3744	0.144283	16.4565	7.53763e-61	4.70201e-60
AT5G04890	292.983	2.37232	0.199149	11.9123	1.02107e-32	4.38328e-32
AT4G31370	16.7101	2.37114	0.744119	3.1865	0.00144004	0.00235991
AT3G29173	75.2809	2.37084	0.408607	5.80225	6.54302e-09	1.50625e-08
AT5G15250	17.368	2.37063	0.816428	2.90366	0.00368832	0.00580273
AT4G21895	58.7477	2.36976	0.400079	5.92324	3.15667e-09	7.3604e-09
AT1G63420	5882.66	2.36863	0.0425216	55.7041	0	0
AT1G63440	158.395	2.3686	0.250107	9.47033	2.78954e-21	9.54163e-21
AT5G05070	11.6864	2.36634	0.852751	2.77495	0.0055211	0.00853846
AT1G03940	27454.1	2.36529	0.0249239	94.9006	0	0
AT4G12400	706.603	2.36488	0.118239	20.0008	5.41877e-89	4.43468e-88
AT3G23180	10.5201	2.36289	0.931706	2.53609	0.0112097	0.0167295
AT1G44608	40.8699	2.36266	0.449468	5.25656	1.46772e-07	3.15895e-07
AT3G29575	9766.33	2.362	0.0325098	72.6548	0	0
AT1G78580	764.311	2.36125	0.107912	21.8813	3.91464e-106	3.71216e-105
AT3G25290	2212.48	2.36028	0.0655814	35.9901	1.19553e-283	2.57676e-282
AT1G63530	273.916	2.35924	0.181061	13.03	8.25602e-39	3.89669e-38
AT5G52170	25.0048	2.3581	0.68532	3.44088	0.000579835	0.000985166
AT4G24860	38.464	2.358	0.488306	4.82894	1.37261e-06	2.79582e-06
AT3G44880	9447.22	2.35728	0.032629	72.2449	0	0
AT2G05540	440.203	2.35707	0.148621	15.8596	1.20641e-56	7.17278e-56
AT5G07410	497.26	2.35566	0.130878	17.9989	1.98706e-72	1.39897e-71
AT5G04250	1773.13	2.35552	0.0743997	31.6603	5.46918e-220	9.52932e-219
AT3G59580	848.375	2.35437	0.104057	22.6257	2.42149e-113	2.43912e-112
AT5G04075	37.5857	2.35262	0.496827	4.73529	2.1874e-06	4.39657e-06
AT5G25430	19.602	2.3523	0.639272	3.67965	0.000233554	0.000409563
AT2G42980	832.143	2.35099	0.0997235	23.5751	6.9419e-123	7.47048e-122
AT3G61210	956.809	2.34756	0.09452	24.8366	3.60959e-136	4.19069e-135
AT5G09910	15.2624	2.34741	0.790434	2.96977	0.00298023	0.00474033
AT2G36660	10.5128	2.34736	0.890431	2.63621	0.00838386	0.0127066
AT1G79860	22.89	2.34728	0.641051	3.66161	0.000250634	0.000438605
AT1G77530	14.0697	2.34629	0.835471	2.80835	0.00497961	0.0077309
AT5G62310	9.85993	2.34585	0.964311	2.43267	0.014988	0.022034
AT1G72860	21.5319	2.34549	0.610801	3.84002	0.000123025	0.000220827
AT2G29460	3772.72	2.34417	0.0621467	37.7199	0	0
AT1G61760	13.8653	2.34412	0.765753	3.0612	0.00220455	0.00355359
AT3G51810	18.4784	2.34135	0.644574	3.63239	0.000280803	0.000489449
AT4G04760	1955.8	2.34112	0.0679908	34.433	8.09925e-260	1.61879e-258
AT3G05890	92.3053	2.34091	0.342693	6.83093	8.43662e-12	2.18131e-11
AT1G05240	93.1401	2.33903	0.332143	7.04226	1.89148e-12	4.99746e-12
AT5G61280	63.7172	2.33875	0.366015	6.38977	1.6613e-10	4.07383e-10
AT2G33460	84.0089	2.33847	0.320391	7.29882	2.90312e-13	7.88572e-13
AT1G61820	46.4886	2.33541	0.471958	4.94835	7.48468e-07	1.54604e-06
AT1G02940	114.212	2.33541	0.262463	8.89807	5.68287e-19	1.83493e-18
AT2G47950	10.8938	2.33464	0.918403	2.54206	0.01102	0.0164605
AT5G60740	17.5484	2.33398	0.679845	3.43311	0.000596705	0.001013
AT4G30450	533.44	2.33169	0.130446	17.8748	1.85353e-71	1.29102e-70
AT5G17220	76297.1	2.33035	0.0182186	127.91	0	0
AT1G03200	64.5343	2.32994	0.349252	6.67122	2.53687e-11	6.44093e-11
AT5G59370	42.3194	2.3287	0.466721	4.98949	6.05379e-07	1.25879e-06
AT1G76820	3749.69	2.32792	0.0501122	46.4542	0	0
AT4G08290	364.565	2.3261	0.15543	14.9656	1.23276e-50	6.86454e-50
AT5G66670	64.0182	2.32479	0.400536	5.80418	6.46811e-09	1.49036e-08
AT4G07815	2125.51	2.323	0.0725909	32.0013	1.04754e-224	1.8607e-223
AT1G75700	18.0378	2.32149	0.663632	3.49815	0.000468492	0.000801719
AT2G37010	12.2935	2.32134	0.965928	2.40322	0.0162515	0.0237873
AT2G17500	2513.6	2.31992	0.0620449	37.391	5.48087e-306	1.27915e-304
AT2G15880	591.4	2.31935	0.133564	17.3651	1.51621e-67	1.01667e-66
AT2G01175	228.283	2.31923	0.206639	11.2236	3.12365e-29	1.26391e-28
AT5G39471	36.0603	2.31895	0.478256	4.84877	1.24228e-06	2.53555e-06
AT1G71360	4551.45	2.31883	0.0434482	53.37	0	0
AT5G44900	13.6332	2.3171	0.796637	2.9086	0.00363051	0.00571533
AT3G01035	611.276	2.31381	0.1263	18.32	5.73001e-75	4.12448e-74
AT4G22820	7568.63	2.31243	0.0375814	61.5311	0	0
AT1G32450	4140.59	2.31241	0.0515682	44.8417	0	0
AT1G21910	40.2426	2.31148	0.446198	5.18039	2.21424e-07	4.72115e-07
AT4G32690	338.363	2.30944	0.154375	14.96	1.34055e-50	7.45746e-50
AT4G23920	1051.99	2.30856	0.0908691	25.4054	2.19886e-142	2.6739e-141
AT1G50560	67.3283	2.30845	0.352759	6.54398	5.99036e-11	1.49759e-10
AT5G10410	1969.15	2.30831	0.067201	34.3493	1.44158e-258	2.87121e-257
AT3G05190	352.856	2.30673	0.166005	13.8956	6.73841e-44	3.42777e-43
AT2G38100	18.4726	2.30632	0.73256	3.14829	0.00164226	0.00267613
AT3G19580	1406.09	2.30319	0.082375	27.9598	5.01139e-172	6.99603e-171
AT1G73880	746.877	2.30172	0.108691	21.1767	1.56651e-99	1.40273e-98
AT5G67245	845.52	2.30128	0.0998613	23.0448	1.65865e-117	1.7295e-116
AT2G27120	6.64509	2.30118	1.1539	1.99426	0.0461231	0.0633163
AT1G69710	15.1815	2.29779	0.832823	2.75904	0.00579722	0.00894185
AT3G63450	1418.05	2.29706	0.0751909	30.5496	5.71776e-205	9.23623e-204
AT4G39110	430.259	2.29574	0.1466	15.66	2.84086e-55	1.66263e-54
AT4G10040	1503.48	2.29444	0.0788131	29.1124	2.50156e-186	3.73923e-185
AT1G80110	780.581	2.29437	0.107518	21.3394	4.88755e-101	4.42867e-100
AT5G09675	12.2647	2.29426	0.849197	2.70168	0.00689899	0.0105571
AT4G39020	7.72557	2.29265	1.10412	2.07646	0.0378516	0.0526871
AT3G54000	434.631	2.2899	0.141324	16.2031	4.79122e-59	2.92719e-58
AT1G46554	2049.2	2.28947	0.080988	28.2693	8.25282e-176	1.17365e-174
AT4G34650	1514.7	2.28705	0.0860806	26.5687	1.56134e-155	2.02833e-154
AT2G02060	985.467	2.28639	0.0901179	25.3711	5.25502e-142	6.36655e-141
AT5G17210	523.3	2.28386	0.13167	17.3453	2.14242e-67	1.43194e-66
AT1G08570	9944.59	2.28353	0.0360249	63.3875	0	0
AT1G62290	609.652	2.28352	0.115927	19.698	2.24329e-86	1.79471e-85
AT1G21410	2260.77	2.28253	0.0673221	33.9046	5.70638e-252	1.1209e-250
AT1G30820	1281.14	2.28194	0.0796693	28.6427	1.97643e-180	2.88071e-179
AT1G05330	34.4836	2.28155	0.527183	4.32782	1.50596e-05	2.87115e-05
AT1G48930	20.6629	2.2806	0.640133	3.5627	0.000367063	0.000633945
AT4G35790	15527.2	2.2803	0.030745	74.1681	0	0
AT3G56250	345.311	2.28026	0.167549	13.6096	3.51392e-42	1.74511e-41
AT1G45545	163.918	2.28025	0.222503	10.2482	1.206e-24	4.45203e-24
AT3G54390	827.516	2.27621	0.10664	21.3447	4.36493e-101	3.95984e-100
AT5G56160	1462.8	2.27577	0.0792435	28.7187	2.22627e-181	3.25943e-180
AT3G48700	65.7271	2.27491	0.359443	6.32898	2.46785e-10	6.01224e-10
AT3G45280	43.3395	2.27425	0.424532	5.35708	8.45788e-08	1.84703e-07
AT2G44000	20.1508	2.27405	0.66423	3.42358	0.000618011	0.00104699
AT1G79530	723.957	2.27147	0.10842	20.9506	1.85137e-97	1.63283e-96
AT1G19630	878.378	2.27145	0.101692	22.3365	1.63319e-110	1.60333e-109
AT1G68230	124.83	2.27121	0.258041	8.80174	1.34714e-18	4.31435e-18
AT2G39250	4101.14	2.27	0.0450656	50.371	0	0
AT5G46830	247.311	2.26914	0.193139	11.7487	7.16937e-32	3.03939e-31
AT3G14670	25.9904	2.26859	0.567051	4.00068	6.31606e-05	0.000115841
AT3G29590	15727	2.26757	0.0265118	85.5307	0	0
AT1G16730	213.388	2.26692	0.217971	10.4001	2.47669e-25	9.26575e-25
AT1G59660	2071.39	2.26596	0.0700075	32.3673	7.91238e-230	1.4288e-228
AT4G09750	3532.82	2.26538	0.0555923	40.75	0	0
AT4G31020	44.3514	2.26378	0.434392	5.21138	1.87441e-07	4.00968e-07
AT1G22710	3561.58	2.26277	0.0497839	45.4519	0	0
AT2G47180	438.582	2.26241	0.149923	15.0905	1.8705e-51	1.05054e-50
AT4G09950	139.396	2.26194	0.283082	7.99039	1.34508e-15	3.95587e-15
AT5G49660	840.881	2.25969	0.117258	19.271	9.40139e-83	7.29887e-82
AT4G24050	186.026	2.25958	0.253151	8.92581	4.42458e-19	1.43311e-18
AT5G64230	1777.56	2.25832	0.0740011	30.5174	1.53327e-204	2.46805e-203
AT5G47530	10.0805	2.25707	0.866493	2.60484	0.00919182	0.0138667
ATMG00590	81.2411	2.25572	0.335333	6.72681	1.73423e-11	4.43566e-11
AT1G27300	1984.41	2.25206	0.0685368	32.8592	8.41239e-237	1.55728e-235
AT4G17210	10.7245	2.25044	0.911036	2.4702	0.0135038	0.0199692
AT3G26290	6164.28	2.24969	0.0448402	50.1713	0	0
AT4G14290	227.279	2.24841	0.203695	11.0381	2.50207e-28	9.94944e-28
AT3G54200	2897.24	2.2464	0.0604123	37.1844	1.21856e-302	2.81515e-301
AT1G05894	32.7193	2.24602	0.552468	4.06542	4.7946e-05	8.86414e-05
AT1G49952	13.3789	2.24395	0.877869	2.55613	0.0105844	0.0158471
AT1G22230	119.914	2.24307	0.290372	7.72481	1.12017e-14	3.19438e-14
AT1G49290	27.5314	2.24093	0.547819	4.09065	4.30167e-05	7.98127e-05
AT2G33280	105.322	2.24079	0.327916	6.83343	8.29053e-12	2.14475e-11
AT5G56750	3944.77	2.23961	0.0479693	46.6884	0	0
AT1G27080	9.30937	2.23738	0.968633	2.30984	0.0208973	0.0301352
AT2G34080	88.2634	2.23604	0.319752	6.99304	2.68998e-12	7.07278e-12
ATMG01330	314.786	2.23365	0.174345	12.8117	1.41049e-37	6.5303e-37
AT3G16410	58.7638	2.23294	0.362976	6.15175	7.66337e-10	1.83082e-09
AT5G58650	669.946	2.2325	0.123728	18.0436	8.85108e-73	6.25661e-72
AT2G41970	9.03922	2.23229	0.93688	2.38269	0.0171867	0.0250774
AT5G24800	544.566	2.23211	0.124508	17.9274	7.20461e-72	5.03815e-71
AT3G27250	8401.61	2.22912	0.0344758	64.6576	0	0
AT3G47360	841.41	2.22802	0.101635	21.9217	1.61178e-106	1.53223e-105
AT3G58480	32.4855	2.22576	0.502987	4.42507	9.64097e-06	1.86361e-05
AT3G51230	372.736	2.22272	0.171082	12.9921	1.35691e-38	6.37797e-38
AT2G29410	64.5683	2.22225	0.378005	5.8789	4.13002e-09	9.58785e-09
AT5G65500	67.8167	2.22178	0.426343	5.21124	1.87583e-07	4.01199e-07
AT1G61810	12.7345	2.22104	0.858905	2.5859	0.00971257	0.0146012
AT4G14746	598.111	2.22022	0.112422	19.749	8.17707e-87	6.57652e-86
AT1G28980	13.5968	2.22006	0.758006	2.92882	0.00340255	0.00537796
AT2G41990	10.7237	2.21924	0.875052	2.53612	0.0112088	0.0167292
AT5G65470	4198.24	2.21834	0.0515115	43.065	0	0
AT5G60010	9.17096	2.21759	0.901134	2.46089	0.0138594	0.0204645
AT1G45616	299.822	2.21686	0.174081	12.7347	3.79387e-37	1.74446e-36
AT1G64820	14.2602	2.21641	0.73965	2.99656	0.00273042	0.00436091
AT1G51538	21.1671	2.21525	0.687137	3.22388	0.00126465	0.0020825
AT1G01580	57.366	2.21418	0.387498	5.71404	1.10327e-08	2.51168e-08
AT3G11410	47333.1	2.213	0.0204822	108.045	0	0
AT5G57980	11.2384	2.21299	0.915418	2.41746	0.0156292	0.0229206
AT2G40300	510.788	2.21087	0.138469	15.9665	2.18729e-57	1.31071e-56
AT1G63105	16.1941	2.2105	0.846956	2.60994	0.00905589	0.0136716
AT5G57240	22.2958	2.20893	0.667264	3.31043	0.000931517	0.00155242
AT2G47880	13.2747	2.20748	0.78623	2.80767	0.0049901	0.00774613
AT3G51750	5064.6	2.206	0.0564112	39.1057	0	0
AT4G19840	2312.13	2.20292	0.0670151	32.872	5.51991e-237	1.02432e-235
AT1G27670	29.8364	2.20009	0.615435	3.57485	0.000350426	0.000606129
AT5G22290	3790.47	2.19498	0.0515813	42.5537	0	0
AT4G33950	2880.78	2.1929	0.0604011	36.3057	1.31641e-288	2.89192e-287
AT1G05310	39.7856	2.19095	0.556988	3.93356	8.36964e-05	0.000152051
AT5G09220	533.099	2.19046	0.152707	14.3442	1.15793e-46	6.12086e-46
AT1G01240	3432.56	2.18999	0.0581135	37.6848	0	0
AT3G46690	48.4798	2.18892	0.420195	5.20929	1.89564e-07	4.05244e-07
AT1G16760	11.8086	2.18831	0.911113	2.4018	0.0163145	0.0238734
AT3G17800	2632.02	2.18595	0.0549977	39.7463	0	0
AT4G04077	33.1603	2.18552	0.54829	3.98607	6.71757e-05	0.000122978
AT2G03500	134.306	2.18539	0.242792	9.00109	2.23483e-19	7.30488e-19
AT4G36795	10.7144	2.18338	0.890392	2.45216	0.0142002	0.0209433
AT2G47670	358.734	2.18219	0.152173	14.3402	1.22697e-46	6.48279e-46
AT3G25570	680.376	2.18107	0.107843	20.2245	5.96486e-91	4.96709e-90
AT3G27900	498.802	2.18101	0.128648	16.9533	1.81882e-64	1.17638e-63
AT4G35090	10621.3	2.18052	0.0392444	55.5626	0	0
ATMG00960	13.4513	2.18052	0.786382	2.77285	0.0055568	0.00858785
AT3G58150	169.839	2.17968	0.247907	8.79232	1.46503e-18	4.68667e-18
AT2G18470	128.629	2.17937	0.260788	8.35688	6.44005e-17	1.96753e-16
AT3G43930	76.6121	2.17678	0.377065	5.77296	7.78906e-09	1.78625e-08
AT2G44590	82.5666	2.17654	0.363013	5.99577	2.02529e-09	4.75882e-09
AT5G45520	537.705	2.17607	0.135033	16.1151	1.99804e-58	1.21065e-57
AT4G29180	10.8503	2.17444	0.855001	2.5432	0.0109843	0.0164115
AT1G03880	8.74563	2.1731	0.934612	2.32514	0.0200645	0.0290058
AT5G54690	59.0735	2.17303	0.368957	5.88967	3.86979e-09	8.9947e-09
AT2G47340	11.8973	2.17219	0.897592	2.42002	0.0155197	0.0227703
AT3G18280	657.737	2.17151	0.121164	17.9221	7.93105e-72	5.54105e-71
AT4G31354	341.018	2.17046	0.180078	12.0529	1.8732e-33	8.15483e-33
AT5G66940	8.55082	2.16929	1.01573	2.13569	0.0327049	0.0459604
AT4G38530	183.737	2.16825	0.254766	8.51076	1.72798e-17	5.35812e-17
AT1G05023	11.014	2.16741	0.98907	2.19136	0.0284259	0.0403145
AT1G68430	24.7013	2.16635	0.567702	3.81599	0.000135637	0.000242589
AT1G27620	8.96406	2.16575	1.0866	1.99313	0.0462469	0.0634709
AT1G67340	4324.96	2.16206	0.0466031	46.3932	0	0
AT1G52820	589.905	2.16148	0.124743	17.3274	2.92166e-67	1.9465e-66
AT2G43500	3070.55	2.15809	0.0556404	38.7864	0	0
AT5G49665	509.231	2.15804	0.126798	17.0195	5.89053e-65	3.82943e-64
AT3G45970	564.287	2.15751	0.122273	17.6451	1.10967e-69	7.58555e-69
AT1G69295	11845	2.15276	0.0355322	60.5861	0	0
AT2G41230	16.222	2.15241	0.726795	2.96151	0.00306132	0.00486186
AT4G40070	348.555	2.15123	0.162172	13.2651	3.69018e-40	1.77885e-39
AT3G42640	2152.62	2.1512	0.0711026	30.2548	4.51044e-201	7.15931e-200
AT3G60890	14.5748	2.1509	0.761039	2.82626	0.00470943	0.00733188
AT3G21230	419.351	2.15068	0.17364	12.3859	3.1171e-35	1.40055e-34
AT2G22420	233.646	2.15049	0.185172	11.6135	3.52032e-31	1.47434e-30
AT2G48090	75.1378	2.15027	0.336495	6.3902	1.65664e-10	4.06284e-10
AT1G27990	8.43635	2.14993	1.07063	2.0081	0.0446331	0.0614075
AT4G31877	8.5337	2.14551	0.94478	2.27091	0.0231525	0.033207
AT5G04980	323.687	2.14541	0.1762	12.176	4.17145e-34	1.84094e-33
AT5G64990	170.909	2.14407	0.215627	9.94346	2.69316e-23	9.64561e-23
AT4G24150	13.7143	2.14402	0.808165	2.65294	0.0079793	0.0121273
AT3G51860	4933.1	2.14148	0.0421806	50.7694	0	0
AT4G06536	226.787	2.14072	0.188646	11.3478	7.60463e-30	3.11458e-29
AT4G31240	916.748	2.14055	0.0950318	22.5245	2.38822e-112	2.38144e-111
AT5G52290	33.3233	2.13411	0.489754	4.35751	1.31552e-05	2.51838e-05
AT1G01470	14223.6	2.13291	0.0342148	62.3387	0	0
AT5G07105	30.1701	2.13236	0.508853	4.19054	2.78296e-05	5.23065e-05
AT5G07830	5327.17	2.13087	0.0447357	47.6325	0	0
AT1G24793	35.4184	2.12923	0.601398	3.54047	0.000399416	0.000687739
AT1G21000	13418.4	2.12817	0.0291106	73.1064	0	0
AT2G16730	129.9	2.12664	0.305482	6.96159	3.36451e-12	8.81181e-12
AT2G28200	562.346	2.1261	0.143342	14.8324	9.04286e-50	4.99041e-49
AT5G08800	8.61386	2.12486	0.910682	2.33326	0.0196347	0.0284168
AT3G26840	6212.72	2.1205	0.0414478	51.1607	0	0
AT4G22758	130.611	2.12037	0.252273	8.40509	4.27537e-17	1.31145e-16
AT3G15800	13.3025	2.11927	0.784337	2.70199	0.00689262	0.0105488
AT4G10720	33.7799	2.11819	0.512731	4.13118	3.60901e-05	6.73091e-05
AT5G42200	345.54	2.11618	0.162769	13.0011	1.20555e-38	5.67353e-38
AT5G53590	1852.29	2.11597	0.0785037	26.9538	5.15068e-160	6.85505e-159
AT3G14280	3477.2	2.11556	0.0588424	35.9529	4.55213e-283	9.79286e-282
AT4G00780	2104.52	2.11471	0.0792612	26.6803	7.97638e-157	1.04393e-155
AT3G47180	20.2103	2.11322	0.656479	3.21902	0.0012863	0.00211662
AT3G21460	34.7731	2.11315	0.497986	4.2434	2.2016e-05	4.16162e-05
AT5G15160	114.16	2.10944	0.272794	7.73275	1.0525e-14	3.00443e-14
AT1G19200	230.02	2.10915	0.207338	10.1725	2.62998e-24	9.64326e-24
AT1G73680	8078.66	2.10867	0.0374197	56.3519	0	0
AT4G05071	11.5697	2.10852	0.919037	2.29427	0.0217748	0.0313294
AT1G06743	10.8756	2.10666	0.872642	2.41412	0.0157734	0.0231202
AT5G49320	12.7363	2.1056	0.93319	2.25635	0.0240488	0.0344146
AT3G60570	12.4977	2.10524	0.878959	2.39515	0.0166136	0.0242955
AT5G38747	14.9511	2.10441	0.793104	2.65338	0.00796908	0.0121134
AT2G30490	21436.8	2.1042	0.0252463	83.3469	0	0
AT3G46520	45.7005	2.10399	0.425648	4.94302	7.69202e-07	1.58758e-06
AT1G67870	987.722	2.10371	0.104189	20.1914	1.16598e-90	9.68118e-90
AT4G23870	3841.78	2.10287	0.0544107	38.6481	0	0
AT3G29060	19.004	2.10088	0.647622	3.24399	0.0011787	0.00194659
AT5G50720	297.785	2.099	0.18763	11.1869	4.72573e-29	1.90608e-28
AT1G09950	170.092	2.09848	0.236626	8.86833	7.42534e-19	2.39113e-18
AT2G05215	241.309	2.09758	0.186365	11.2552	2.18249e-29	8.86079e-29
AT1G10620	16.8296	2.09665	0.758122	2.76558	0.00568217	0.00877269
AT1G43640	80.7056	2.09568	0.318743	6.57481	4.87139e-11	1.22388e-10
AT5G40090	97.0765	2.09489	0.292517	7.1616	7.97393e-13	2.13771e-12
AT5G52310	89485	2.09244	0.0179862	116.336	0	0
AT1G75260	42.0869	2.09209	0.446215	4.68853	2.75169e-06	5.50197e-06
AT3G19290	2933.38	2.09166	0.0525593	39.7962	0	0
AT2G35060	8379.32	2.09068	0.0411352	50.8246	0	0
AT4G31351	117.814	2.08938	0.279916	7.46428	8.37533e-14	2.31409e-13
AT4G30960	77723.2	2.08746	0.0195408	106.825	0	0
AT1G05213	324.817	2.08712	0.162934	12.8096	1.44972e-37	6.7106e-37
AT2G27140	58.2036	2.08594	0.382277	5.45661	4.85321e-08	1.07091e-07
AT1G06540	544.423	2.08583	0.13236	15.7588	5.97482e-56	3.53487e-55
AT2G41380	779.942	2.08534	0.107323	19.4305	4.26013e-84	3.34264e-83
AT4G16240	26.2465	2.0851	0.610074	3.41779	0.000631315	0.00106866
AT4G27020	2054.4	2.08443	0.0635061	32.8224	2.8173e-236	5.20266e-235
AT1G49940	179.144	2.08239	0.22352	9.31633	1.20433e-20	4.05919e-20
AT5G05430	49.6367	2.08096	0.470848	4.41961	9.88809e-06	1.91041e-05
AT3G20300	5193.11	2.07944	0.0447463	46.4719	0	0
AT3G50390	180.707	2.07864	0.214124	9.70765	2.79721e-22	9.8044e-22
AT3G03260	28.1133	2.07806	0.542248	3.83231	0.000126947	0.000227473
AT5G49450	406.868	2.07797	0.142654	14.5665	4.58535e-48	2.47191e-47
AT4G32870	604.328	2.0769	0.137819	15.0698	2.56077e-51	1.43575e-50
AT3G05932	54.758	2.07669	0.369205	5.62478	1.85747e-08	4.18196e-08
AT3G15115	699.17	2.07654	0.109363	18.9875	2.16283e-80	1.64995e-79
AT3G47420	7197.71	2.07652	0.0402661	51.57	0	0
AT1G09530	5385.74	2.07395	0.0482008	43.0272	0	0
AT1G78850	9020.91	2.07211	0.0344483	60.1514	0	0
AT3G47600	4112.88	2.07089	0.0447746	46.2513	0	0
AT3G15760	2241.75	2.06899	0.0628657	32.9113	1.51732e-237	2.82256e-236
AT3G51440	1128.65	2.0674	0.0853088	24.2343	9.67188e-130	1.08057e-128
AT5G61820	25340.9	2.0664	0.0241203	85.6703	0	0
AT4G23990	899.992	2.06597	0.100475	20.5621	6.00017e-94	5.13706e-93
AT1G75900	4078.46	2.06342	0.046515	44.3604	0	0
AT5G62970	22.0216	2.06296	0.590831	3.49162	0.000480102	0.000821094
AT2G36650	58.8256	2.06225	0.44925	4.59042	4.42364e-06	8.73439e-06
AT5G64430	7373.46	2.06207	0.0423574	48.6826	0	0
AT5G26970	18.9483	2.06103	0.779263	2.64484	0.00817293	0.0124051
AT2G08440	8.40379	2.05909	0.986901	2.08643	0.0369401	0.0515063
AT1G30500	3653.56	2.05904	0.0524697	39.2424	0	0
AT2G20362	13.4134	2.05877	0.844421	2.43808	0.0147656	0.0217141
AT1G60190	4158.29	2.05779	0.0507011	40.5867	0	0
AT4G01450	1205.15	2.05691	0.0972306	21.155	2.48214e-99	2.21828e-98
AT1G61280	92.689	2.05537	0.299318	6.86682	6.56466e-12	1.70213e-11
AT4G37400	201.711	2.05501	0.239664	8.57453	9.94954e-18	3.10795e-17
AT4G31710	9.79993	2.05496	0.877733	2.34122	0.0192209	0.0278551
AT1G19397	1212.77	2.05427	0.0850338	24.1583	6.10507e-129	6.78094e-128
AT5G16360	163.418	2.05347	0.264714	7.75733	8.67344e-15	2.48271e-14
AT4G38340	769.942	2.05339	0.101454	20.2397	4.38009e-91	3.65408e-90
AT1G32850	7.38072	2.05205	1.04577	1.96223	0.0497351	0.0679926
AT2G05895	53.8889	2.05193	0.449407	4.56586	4.97449e-06	9.79576e-06
AT1G52920	433.421	2.05161	0.133805	15.3329	4.60853e-53	2.6304e-52
AT5G46115	156.496	2.0515	0.241342	8.5004	1.88945e-17	5.85246e-17
AT3G62570	173.409	2.04953	0.233653	8.77168	1.76019e-18	5.612e-18
AT5G05110	5164.66	2.04854	0.0436518	46.929	0	0
AT2G46270	6719.19	2.04807	0.0425752	48.1048	0	0
AT4G04675	10.5541	2.04711	0.844444	2.42421	0.0153418	0.0225266
AT1G56600	23955.4	2.04708	0.026065	78.5373	0	0
AT3G06460	11.1	2.04636	0.847586	2.41434	0.0157638	0.0231091
AT3G52600	110.146	2.04627	0.261235	7.83303	4.76249e-15	1.37513e-14
AT3G28830	633.121	2.04617	0.120638	16.9612	1.59042e-64	1.02982e-63
AT4G18780	104.287	2.04232	0.319692	6.38838	1.6765e-10	4.10933e-10
AT4G37790	6083.94	2.04182	0.0431141	47.3586	0	0
AT1G76770	59.2211	2.03991	0.42504	4.79932	1.59205e-06	3.22923e-06
AT1G73390	9275.11	2.03859	0.035802	56.9407	0	0
AT4G04955	1591.48	2.03776	0.0776624	26.2387	9.61383e-152	1.22248e-150
AT3G50960	277.413	2.0346	0.166868	12.1929	3.39177e-34	1.49946e-33
AT3G21240	690.788	2.0307	0.113974	17.8173	5.1901e-71	3.59199e-70
AT2G28305	1868.5	2.0301	0.0727296	27.913	1.85526e-171	2.58052e-170
AT5G65990	3356.24	2.02987	0.0598045	33.9418	1.61243e-252	3.17001e-251
AT5G15950	2429.42	2.02976	0.0668041	30.3838	8.99936e-203	1.44148e-201
AT5G56700	50.9431	2.02964	0.395678	5.12952	2.90489e-07	6.15123e-07
AT2G35550	187.022	2.02943	0.278804	7.27908	3.36117e-13	9.10715e-13
AT2G36307	364.215	2.02851	0.168461	12.0415	2.15109e-33	9.35389e-33
AT2G37970	997.511	2.02521	0.0906573	22.3392	1.5374e-110	1.5106e-109
AT3G61420	6992.36	2.02508	0.0412294	49.1173	0	0
AT1G69430	180.254	2.02447	0.208391	9.7148	2.60761e-22	9.14829e-22
AT5G47160	84.3851	2.02433	0.303838	6.66252	2.69169e-11	6.82698e-11
AT5G48690	247.107	2.02414	0.186485	10.8541	1.90602e-27	7.45074e-27
AT3G45950	10.308	2.02333	0.887723	2.27923	0.0226533	0.032536
AT3G43670	1111.08	2.02303	0.0907242	22.2987	3.80771e-110	3.73169e-109
AT5G40100	49.2712	2.02089	0.409686	4.93278	8.10666e-07	1.67059e-06
AT1G10110	23.4619	2.02077	0.745929	2.70907	0.00674728	0.0103353
AT1G68870	134.043	2.02036	0.275017	7.34629	2.03783e-13	5.56581e-13
AT3G21670	5659.25	2.01904	0.042045	48.0208	0	0
AT4G37760	2581.63	2.01851	0.0587824	34.3386	2.08066e-258	4.14046e-257
AT2G13430	43.2906	2.01791	0.428351	4.71088	2.46645e-06	4.94699e-06
AT5G25280	28531.3	2.01789	0.0254605	79.256	0	0
AT4G38060	31733.3	2.01596	0.0228413	88.2597	0	0
AT4G01420	63.297	2.01575	0.355246	5.67423	1.39317e-08	3.15223e-08
AT5G09300	600.857	2.01549	0.124897	16.1371	1.39868e-58	8.49063e-58
AT3G18560	337.894	2.01541	0.150851	13.3603	1.03148e-40	5.02744e-40
AT5G58320	1865.28	2.01393	0.0696817	28.9019	1.13105e-183	1.6742e-182
AT5G02640	59.7103	2.01353	0.372777	5.40143	6.61111e-08	1.45165e-07
AT5G05270	37178.7	2.01281	0.021301	94.4937	0	0
AT3G18750	1162.37	2.01261	0.0922718	21.8117	1.79587e-105	1.69594e-104
AT5G19875	3097.31	2.01156	0.0726783	27.6775	1.30263e-168	1.79327e-167
AT5G63160	6808.92	2.01121	0.0411802	48.8393	0	0
AT3G63280	40.862	2.01105	0.470315	4.27595	1.90323e-05	3.60837e-05
AT3G58350	32.1799	2.0109	0.503693	3.99231	6.54328e-05	0.000119873
AT3G03310	2659.71	2.00925	0.0568264	35.3576	7.65928e-274	1.59802e-272
AT5G03620	26.8295	2.00756	0.540155	3.71663	0.000201899	0.00035561
AT2G40900	241.813	2.00566	0.203462	9.85768	6.35006e-23	2.25728e-22
AT5G54160	8140.71	2.00485	0.0410441	48.8464	0	0
AT1G10155	48.0772	2.00391	0.399481	5.01628	5.26824e-07	1.09865e-06
AT3G23430	126.762	2.00291	0.262502	7.63009	2.34594e-14	6.61963e-14
AT3G07850	467.268	2.00261	0.140933	14.2096	7.9864e-46	4.16948e-45
AT3G53400	8541.67	2.00247	0.0335634	59.6622	0	0
AT1G16705	17.9051	2.00135	0.805571	2.48439	0.0129772	0.0192366
AT5G26865	23.2848	1.99816	0.571276	3.49772	0.000469257	0.000802968
AT3G55940	2315.82	1.99672	0.0612511	32.5989	4.24529e-233	7.7581e-232
AT5G07010	170.602	1.99542	0.225404	8.85264	8.54754e-19	2.74824e-18
AT5G43260	3628.26	1.9942	0.0523748	38.0756	0	0
AT2G33100	434.796	1.99292	0.143258	13.9114	5.39982e-44	2.75114e-43
AT3G03815	38.9046	1.99249	0.467374	4.26316	2.01556e-05	3.81607e-05
AT5G51710	1983.25	1.99073	0.0749697	26.5539	2.31817e-155	3.00809e-154
AT5G49900	4193.58	1.98952	0.0535024	37.1855	1.1701e-302	2.70592e-301
AT1G80470	31.3277	1.98888	0.497908	3.99448	6.48369e-05	0.00011882
AT2G38480	159.614	1.98676	0.231342	8.58798	8.8513e-18	2.76982e-17
AT2G38820	1284.62	1.98564	0.0834511	23.7941	3.84471e-125	4.18881e-124
AT4G33390	14.1971	1.98506	0.767771	2.58549	0.00972417	0.0146157
AT3G60110	5690.17	1.98496	0.0474879	41.7994	0	0
AT5G18600	34.0954	1.98444	0.50491	3.93029	8.48442e-05	0.000154026
AT5G23170	59.8448	1.98441	0.360627	5.50268	3.74065e-08	8.30224e-08
AT4G04770	5778.74	1.98215	0.0466683	42.4732	0	0
AT2G36800	2940.46	1.98012	0.0574367	34.4749	1.90763e-260	3.82615e-259
AT1G62370	286.057	1.9794	0.196339	10.0815	6.66986e-24	2.42342e-23
AT5G39660	1411.81	1.97773	0.0874887	22.6055	3.82517e-113	3.84116e-112
AT2G31110	1361.54	1.97726	0.0781658	25.2958	3.55497e-141	4.26615e-140
AT1G03550	657.89	1.97704	0.108494	18.2225	3.42334e-74	2.44639e-73
AT1G68845	9.64431	1.97692	0.871561	2.26825	0.0233139	0.0334196
AT1G71110	2135.24	1.97675	0.0651651	30.3345	4.027e-202	6.4277e-201
AT1G59640	2071.01	1.97601	0.0626625	31.5342	2.94923e-218	5.08046e-217
AT1G02400	335.174	1.97539	0.151257	13.0598	5.58642e-39	2.64318e-38
AT2G41480	269.974	1.97525	0.173387	11.3921	4.57595e-30	1.88123e-29
AT4G10200	19.8427	1.97514	0.779311	2.53447	0.0112619	0.0168019
AT1G13890	22.9436	1.97281	0.608257	3.24338	0.00118121	0.00195045
AT5G25756	21.4816	1.97014	0.68971	2.85648	0.00428373	0.00669471
AT1G71030	2212.81	1.96348	0.0641009	30.6311	4.72158e-206	7.6814e-205
AT3G16170	3422.13	1.96343	0.0519343	37.806	0	0
AT1G66330	3875.37	1.96332	0.0499631	39.2955	0	0
AT2G03240	1197.91	1.9625	0.089699	21.8788	4.13802e-106	3.92236e-105
AT4G25200	215.773	1.96149	0.223258	8.78578	1.55277e-18	4.96247e-18
AT4G02390	304.315	1.96147	0.158845	12.3483	4.97637e-35	2.22543e-34
AT3G29180	1322.28	1.96033	0.0855464	22.9154	3.26037e-116	3.35973e-115
AT5G45720	146.637	1.96021	0.248644	7.88361	3.18047e-15	9.23003e-15
AT5G53660	30.4309	1.96011	0.554103	3.53746	0.000403998	0.000695366
AT1G02700	126.851	1.95956	0.263309	7.44205	9.91354e-14	2.73314e-13
AT5G06850	319.861	1.95876	0.153876	12.7295	4.05364e-37	1.86203e-36
AT3G16150	28.1901	1.958	0.506897	3.86273	0.000112129	0.000201777
AT4G32295	819.369	1.95709	0.101535	19.275	8.70603e-83	6.76132e-82
AT3G04030	463.819	1.95583	0.134273	14.5661	4.61764e-48	2.48873e-47
AT4G22920	4603.98	1.9553	0.0490626	39.8531	0	0
AT1G62305	2269.46	1.952	0.0588415	33.174	2.55696e-241	4.83534e-240
AT3G06260	225.25	1.95191	0.188285	10.3668	3.51251e-25	1.31109e-24
AT3G49120	24662.6	1.95051	0.0239627	81.3976	0	0
AT1G48740	12.2438	1.94773	0.779049	2.50014	0.0124145	0.0184431
AT1G74740	2054.56	1.94714	0.0620981	31.3559	8.0863e-216	1.37329e-214
AT3G02140	502.557	1.94618	0.14744	13.1998	8.79271e-40	4.21448e-39
AT3G61990	2073.59	1.94365	0.0645279	30.1211	2.56461e-199	4.04822e-198
AT1G36160	25871.2	1.94357	0.0243753	79.7351	0	0
AT5G57910	1756.87	1.9399	0.0830698	23.3526	1.29534e-120	1.37773e-119
AT1G76130	1343.1	1.93952	0.0842766	23.0137	3.39615e-117	3.52993e-116
AT1G69760	7525.49	1.93941	0.0398136	48.7122	0	0
AT5G64080	376.368	1.93917	0.19448	9.97105	2.04062e-23	7.33154e-23
AT1G01700	927.717	1.93829	0.089726	21.6023	1.70994e-103	1.58141e-102
AT2G41905	420.511	1.93699	0.144138	13.4384	3.60127e-41	1.76734e-40
AT2G46800	4486.56	1.93585	0.0465757	41.5635	0	0
AT5G38240	1721.32	1.93506	0.0950557	20.3571	4.01806e-92	3.38422e-91
AT5G25450	272.547	1.93425	0.205085	9.43142	4.04587e-21	1.37872e-20
AT1G68340	2222.67	1.93356	0.0682262	28.3405	1.09668e-176	1.56546e-175
AT1G75390	706.707	1.93338	0.113025	17.1058	1.34339e-65	8.80608e-65
AT1G59740	29.6497	1.93299	0.508524	3.80118	0.000144006	0.000256932
AT5G63850	157.3	1.93245	0.237506	8.13645	4.07023e-16	1.21664e-15
AT1G28765	872.432	1.93155	0.0981035	19.6889	2.68304e-86	2.14502e-85
AT4G37390	57.8294	1.93134	0.37018	5.21729	1.81558e-07	3.88712e-07
AT5G16200	470.793	1.93131	0.130345	14.8169	1.13882e-49	6.27562e-49
AT5G26770	4287.04	1.93119	0.0486666	39.6822	0	0
AT2G42005	98.2535	1.93001	0.282216	6.83876	7.98804e-12	2.0672e-11
AT2G17010	11.8829	1.92747	0.931964	2.06818	0.038623	0.053692
AT2G19000	19.7026	1.92733	0.639686	3.01294	0.0025873	0.00414247
AT3G57540	2887.41	1.92725	0.0531238	36.2784	3.54794e-288	7.76431e-287
AT5G48670	167.222	1.92647	0.220922	8.72014	2.77854e-18	8.81326e-18
AT4G27780	2466.07	1.92611	0.0625569	30.7897	3.6051e-208	5.91989e-207
AT2G20030	7.79048	1.92503	0.978585	1.96716	0.0491652	0.0672739
AT4G09030	48.6897	1.92437	0.416308	4.62246	3.79214e-06	7.52265e-06
AT1G10100	15.8122	1.92364	0.718432	2.67755	0.00741622	0.0113046
AT1G45249	12400.8	1.92261	0.0294643	65.2523	0	0
AT4G13345	478.448	1.92135	0.149671	12.8372	1.01502e-37	4.71084e-37
AT1G60610	2487.06	1.92085	0.0577507	33.261	1.4134e-242	2.68393e-241
AT5G03204	108.642	1.92019	0.264618	7.25643	3.97437e-13	1.0733e-12
AT5G55150	3048.28	1.91904	0.0588936	32.5848	6.72839e-233	1.22664e-231
AT2G15310	403.246	1.91572	0.15757	12.1579	5.20877e-34	2.29208e-33
AT1G06520	262.902	1.91478	0.197456	9.69723	3.09795e-22	1.08502e-21
AT4G36820	17.3897	1.91466	0.668189	2.86545	0.00416421	0.00651737
AT3G19250	295.223	1.90858	0.190273	10.0308	1.11656e-23	4.03762e-23
AT2G07890	38.8882	1.90847	0.481302	3.96522	7.3327e-05	0.000133874
AT5G63270	12.4859	1.90808	0.896993	2.1272	0.0334038	0.0468819
AT5G38700	24.8631	1.90804	0.590028	3.23382	0.00122148	0.00201361
AT1G19970	1264.09	1.90536	0.0876451	21.7395	8.69055e-105	8.15633e-104
AT2G46670	34.32	1.90402	0.552313	3.44736	0.0005661	0.000962475
AT3G14040	248.301	1.90346	0.19098	9.96681	2.12957e-23	7.6487e-23
AT3G29670	29.9392	1.90099	0.542946	3.50126	0.000463063	0.000792904
AT1G73687	164.466	1.89962	0.25636	7.40999	1.26307e-13	3.47596e-13
AT5G13880	250.986	1.89805	0.197694	9.60096	7.92055e-22	2.74293e-21
AT3G54320	627.371	1.89658	0.114943	16.5002	3.65465e-61	2.28603e-60
AT4G27830	11315.5	1.89617	0.0422533	44.8762	0	0
AT2G19610	11.536	1.89563	0.854086	2.21948	0.0264542	0.0376656
AT1G28370	723.255	1.89351	0.109174	17.3441	2.18663e-67	1.46106e-66
AT1G66830	220.396	1.89342	0.191444	9.89017	4.5925e-23	1.63838e-22
AT1G21400	15992.6	1.89214	0.0291709	64.864	0	0
AT3G26620	9.92905	1.89174	0.862815	2.19252	0.0283419	0.0402153
AT3G50940	520.998	1.89172	0.162439	11.6457	2.41197e-31	1.01257e-30
AT5G14380	408.864	1.89119	0.145266	13.0188	9.56864e-39	4.50969e-38
AT3G42670	351.876	1.89071	0.148096	12.7668	2.51199e-37	1.15878e-36
AT5G24580	21.7955	1.88956	0.588136	3.21279	0.0013145	0.00216054
AT1G49960	44.9569	1.88759	0.457741	4.1237	3.72836e-05	6.94748e-05
AT1G61890	30292.4	1.8856	0.0225621	83.5736	0	0
AT1G19394	310.009	1.88469	0.171517	10.9883	4.3481e-28	1.72003e-27
AT5G58690	570.719	1.88393	0.116795	16.1301	1.56656e-58	9.49969e-58
AT4G27160	16.3896	1.88347	0.757351	2.48691	0.0128856	0.019107
AT2G28120	153.059	1.88055	0.250981	7.49281	6.74138e-14	1.86965e-13
AT5G49305	35.0651	1.88014	0.501349	3.75017	0.000176715	0.000312758
AT4G28650	29.1025	1.88014	0.501745	3.7472	0.000178818	0.000316372
AT2G27380	15.6143	1.87954	0.816646	2.30154	0.021361	0.0307651
AT3G63052	22.9973	1.87938	0.583905	3.21864	0.001288	0.00211897
AT4G27530	9.04866	1.87731	0.957203	1.96124	0.0498509	0.0681386
AT5G58980	1436.75	1.87284	0.0776312	24.1248	1.37218e-128	1.51965e-127
AT5G59700	1211.07	1.87195	0.0815033	22.9678	9.78087e-117	1.01201e-115
AT5G47650	1787.41	1.86997	0.0668318	27.9802	2.83039e-172	3.95856e-171
AT1G76780	2247.48	1.86966	0.0594238	31.4632	2.76941e-217	4.7492e-216
AT4G28085	300.744	1.86958	0.177836	10.5129	7.53113e-26	2.85119e-25
AT5G27630	102.466	1.86931	0.310553	6.0193	1.75169e-09	4.12657e-09
AT5G39330	65.1183	1.86926	0.369138	5.06384	4.10888e-07	8.62393e-07
AT5G65230	94.1536	1.86898	0.30597	6.10837	1.00651e-09	2.39284e-09
AT5G02600	691.187	1.86882	0.107099	17.4494	3.47747e-68	2.34485e-67
AT4G14480	105.593	1.86843	0.293034	6.37616	1.81583e-10	4.44513e-10
AT2G17890	36.3663	1.86654	0.472893	3.94706	7.91169e-05	0.000144007
[truncated: 5,474 more rows]
